# Supplementary material for: The RBR E3 ubiquitin ligase HOIL-1 can ubiquitinate diverse non-protein substrates in vitro
Source: Life Sci Alliance. 2025 Apr 1;8(6):e202503243. doi: 10.26508/lsa.202503243 (PMC11962058; doi:10.26508/lsa.202503243)
Supplement: Supplementary file 2 [file LSA-2025-03243_SdataF3.xlsx]

## Sheet: Fig 3A
Fig 3A source data
Time (min)	10 mM Maltose			20 mM Maltose			S peptide			T peptide
	Rep 1	Rep 2	Rep 3	Rep 1	Rep 2	Rep 3	Rep 1	Rep 2	Rep 3	Rep 1	Rep 2	Rep 3
0	0.0879364	0.0535471	0.0243396	0.0883932	0.0973685	0.039782	0.041166	0.067158	0.0237347	0.0417122	0.0658821	0.0394162
2.5	0.261007	0.363134	0.186535	0.446272	0.503447	0.298634	0.124497	0.173556	0.0838169	0.14677	0.0615193	0.0565759
5	0.428481	0.489097	0.356039	0.574708	0.639825	0.471333	0.189173	0.233504	0.131072	0.200428	0.131009	0.0602476
10	0.559998	0.665845	0.525784	0.740619	0.807197	0.684296	0.320712	0.394705	0.252113	0.181364	0.197838	0.137624
30	0.660691	0.804483	0.89879	0.856117	0.849045	0.98814	0.501089	0.528757	0.480794	0.323619	0.209485	0.0820749

## Sheet: Fig 3C
Fig 3C source data
	Maltose				Cellobiose
Time (min)	Rep 1	Rep 2	Rep 3	Rep 4	Rep 1	Rep 2	Rep 3
0	0.0394544	0.0376572	0.05	0.00987135	0.0672217	0.0273074	0.02
2.5	0.310334	0.258691	0.31	0.226756	0.182715	0.215642	0.18
5	0.427696	0.465198	0.42	0.422052	0.314949	0.363154	0.29
10	0.717714	0.73181	0.68	0.642331	0.471634	0.607252	0.51
30	0.87253	0.924002	0.99	0.844172	0.841709	0.933813	0.99

## Sheet: Fig 3D
Fig 3D source data
	Maltose				Trehalose		Kojibiose		Nigerose		Isomaltose
Time (min)	Rep 1	Rep 2	Rep 3	Rep 4	Rep 1	Rep 2	Rep 1	Rep 2	Rep 1	Rep 2	Rep 1	Rep 2	Rep 3
0	0.0394544	0.0376572	0.05	0.00987135	0.0304075	0.0194422	0.0842718	0.0220008	0.0278436	0.0339899	0.0328029	0.0292174	0.02
2.5	0.310334	0.258691	0.31	0.226756	0.130518	0.219163	0.208196	0.235522	0.208816	0.231696	0.14366	0.221665	0.17
5	0.427696	0.465198	0.42	0.422052	0.325192	0.401901	0.357228	0.40646	0.392624	0.440537	0.266085	0.359063	0.32
10	0.717714	0.73181	0.68	0.642331	0.630808	0.635856	0.681113	0.655491	0.606465	0.684604	0.438506	0.55778	0.49
30	0.87253	0.924002	0.99	0.844172	0.914448	0.879955	0.787886	0.946529	0.797307	0.910026	0.721326	0.90876	0.99

## Sheet: Fig 3F
				Figure 3F source data
	Maltose			GalNAc			Neu5Ac			GlcNAc			Kdo			MurNAc
m/z	0h	2h	4h	0h	2h	4h	0h	2h	4h	0h	2h	4h	0h	2h	4h	0h	2h	4h
8000.84	7.44871	3.30963	3.33072	3.25301	8.87636	6.60025	4.35144	10.4524	3.02451	4.00571	9.19522	10.9989	4.62585	15.8991	9.12373	5.00064	5.38783	7.0716
8001.67	7.3248	3.44639	3.25235	3.19277	8.55935	6.61157	4.3071	10.4524	2.99268	3.93439	9.08209	10.8624	4.60544	15.7098	9.20495	5.06037	5.57227	7.16027
8002.51	7.47625	3.63786	3.17398	3.29066	8.78831	6.63421	4.35144	10.3369	3.17309	3.97005	9.17906	10.8079	4.55782	15.2681	9.25007	5.10304	5.54315	6.98293
8003.35	7.3661	3.14551	3.09561	3.26807	8.77069	6.7361	4.25166	10.0727	3.19431	4.01759	9.27602	10.7806	4.62585	15.9621	9.25909	5.02197	5.42666	6.98293
8004.19	7.39364	3.39168	3.36991	3.41867	8.70025	6.6795	4.39579	10.4524	3.05635	3.93439	9.01745	10.6714	4.62585	15.836	8.91616	5.04331	5.40724	6.98293
8005.03	7.54509	3.44639	3.17398	3.32831	8.85875	6.72478	4.32373	10.3864	3.22615	3.98193	8.93665	10.6714	4.73469	16.0463	9.12373	5.00917	5.38783	7.33762
8005.87	7.3248	3.22757	3.01724	3.32831	8.82353	6.91724	4.31264	10.4524	3.30044	4.01759	9.21138	10.8897	4.82313	16.0042	9.0786	4.99637	5.38783	7.33762
8006.71	7.43494	3.28228	2.8605	3.40361	8.89398	7.01913	4.30155	10.4524	3.16247	4.01165	9.01745	10.5895	4.77551	15.878	9.04251	5.00917	5.36841	7.71448
8007.55	7.43494	3.33698	3.21317	3.29819	8.78831	6.80403	4.35698	10.535	3.3535	3.85118	9.01745	10.4258	4.78231	15.7308	9.1147	5.06464	5.42666	7.53713
8008.38	7.54509	3.69256	3.09561	3.39608	8.78831	7.04178	4.40133	10.4524	3.28982	3.95222	8.92049	10.7806	4.7483	15.8149	9.19592	5.03477	5.42666	7.35979
8009.22	7.5864	3.50109	3.05643	3.36596	9.0701	6.96253	4.43459	10.2543	3.16247	3.97005	9.4053	11.0535	4.78912	15.878	9.06958	4.97504	5.33929	7.27112
8010.06	7.53132	3.36433	3.05643	3.24548	9.08771	6.71346	4.45676	10.1882	3.14125	3.92844	9.37298	10.6441	4.78231	15.9411	9.17787	4.91957	5.58198	7.47063
8010.9	7.50379	3.17287	3.05643	3.23795	8.91159	6.70214	4.50665	10.3203	3.2686	3.88684	9.34066	10.5349	4.71429	15.7939	9.01543	4.94944	5.40724	7.24895
8011.74	7.39364	3.22757	3.48746	3.36596	8.84114	6.70214	4.53991	10.1222	3.23676	3.76203	9.35682	10.7806	4.7415	15.878	8.97031	4.92384	5.36841	7.42629
8012.58	7.31103	3.30963	3.33072	3.43373	8.94681	6.58893	4.45676	10.1882	3.15186	3.85118	9.09825	10.9443	4.61224	15.4364	8.65445	4.95371	5.45578	7.4928
8013.42	7.28349	3.33698	3.1348	3.29819	8.94681	6.84932	4.40687	10.2048	3.0139	4.02948	9.2437	10.9989	4.69388	15.7098	8.81689	4.98784	5.44607	7.71448
8014.26	7.3661	3.22757	3.09561	3.29819	8.87636	6.88328	4.43459	9.99009	3.10941	3.99382	9.03361	10.7806	4.79592	15.8149	8.85299	4.96651	5.46549	7.58147
8015.1	7.3248	3.06346	3.25235	3.41114	8.73547	6.79271	4.45122	10.2543	3.15186	3.93439	9.17906	10.8079	4.77551	15.4995	8.96129	4.91104	5.4849	7.64797
8015.94	7.31103	3.36433	3.17398	3.40361	8.68263	6.8946	4.4235	10.3699	3.24737	3.86901	9.30834	10.8897	4.70068	15.4364	8.88909	4.92811	5.32958	7.33762
8016.78	7.28349	3.50109	2.89969	3.5994	8.77069	6.88328	4.40133	10.4029	3.25799	3.89278	8.92049	11.2172	4.79592	15.6257	8.7808	5.05184	5.42666	7.13811
8017.61	7.20088	3.22757	3.05643	3.47139	8.68263	7.00781	4.43459	10.3864	3.16247	3.98193	8.98513	11.1354	4.76871	15.9411	8.6725	5.01771	5.26163	7.16027
8018.45	7.40741	3.20022	2.42947	3.43373	8.85875	6.79271	4.35698	10.3534	3.17309	3.97005	9.19522	10.8897	4.84354	15.5626	8.90714	5.02197	5.2325	6.87209
8019.29	7.46248	3.36433	2.66458	3.41867	9.0701	6.90592	4.49002	10.3038	3.32166	4.01759	9.3245	11.0535	4.7551	15.5415	8.97933	5.01771	5.25192	7.09377
8020.13	7.46248	3.14551	2.82132	3.47892	9.08771	6.91724	4.53437	10.3038	3.31105	3.9641	9.27602	11.2445	4.88435	15.4784	8.96129	4.98784	5.3587	7.40412
8020.97	7.37987	3.33698	3.25235	3.41867	9.21099	6.93988	4.59534	10.4194	3.08819	3.9225	9.37298	11.0535	4.83673	15.7518	9.02446	4.98784	5.43637	7.42629
8021.81	7.29726	3.52845	3.05643	3.40361	9.10532	7.01913	4.56763	10.6671	3.12003	3.98788	9.1629	10.6441	4.80272	15.7308	9.02446	4.98357	5.46549	6.96076
8022.65	7.26972	3.47374	2.89969	3.39608	8.77069	7.08706	4.53991	10.3369	3.05635	4.02354	9.38914	10.5895	4.69388	15.7098	8.98836	4.97931	5.43637	6.87209
8023.49	7.50379	3.5558	3.09561	3.36596	8.9292	6.86064	4.51774	10.2378	3.19431	4.01759	9.76083	10.3439	4.73469	15.6257	9.09665	4.99211	5.26163	7.22678
8024.33	7.69654	3.41904	3.01724	3.50151	9.17577	6.8946	4.551	10.0561	3.27921	3.95816	9.21138	10.6987	4.83673	15.4784	8.88006	5.01771	5.36841	7.40412
8025.17	7.50379	3.41904	2.93887	3.38855	9.0701	6.78139	4.52328	10.2543	3.36411	4.10674	9.25986	10.7806	4.85034	16.0042	9.0786	5.03477	5.61111	7.42629
8026.01	7.50379	3.41904	2.93887	3.57681	9.03487	6.71346	4.59534	10.469	3.28982	3.98788	9.38914	10.7533	4.7551	15.878	9.31324	5.08171	5.54315	6.89426
8026.85	7.66901	3.39168	2.89969	3.51657	9.03487	6.98517	4.52882	10.4029	3.20492	4.01759	9.03361	11.1354	4.92517	15.857	9.34934	5.08171	5.50432	7.18244
8027.69	7.46248	3.36433	3.1348	3.46386	8.99965	7.13234	4.46231	10.2543	3.16247	4.07108	8.88817	11.0262	5.0068	15.7939	9.06958	5.05611	5.45578	7.40412
8028.53	7.39364	3.25492	2.8605	3.46386	8.84114	7.22291	4.46785	10.2708	3.21554	4.05919	9.04977	10.6714	4.88435	15.3312	9.00641	5.02197	5.42666	7.16027
8029.37	7.39364	3.25492	3.05643	3.47139	9.14054	7.03045	4.47339	10.4359	2.99268	3.92844	9.45378	10.5622	4.87755	15.2471	9.1508	5.09451	5.22279	7.11594
8030.21	7.46248	3.36433	3.01724	3.44127	8.94681	6.82667	4.54545	10.6341	3.10941	4.05325	9.25986	10.5349	4.84354	15.3943	9.1508	5.06037	5.43637	7.29328
8031.05	7.47625	3.36433	3.25235	3.56175	8.80592	6.92856	4.50111	10.535	3.24737	4.11268	9.58306	10.7533	4.83673	15.5626	9.14177	5.04757	5.38783	7.11594
8031.89	7.51755	3.36433	2.82132	3.47139	9.14054	6.96253	4.52328	10.4855	3.15186	4.17806	9.43762	10.9716	4.85034	15.857	9.27714	5.12438	5.36841	6.89426
8032.73	7.61393	3.33698	2.62539	3.45633	9.26383	7.01913	4.58426	10.1057	3.15186	4.15429	9.21138	11.2718	4.80272	15.8991	9.37641	5.09878	5.28104	6.96076
8033.57	7.55886	3.47374	2.78213	3.45633	9.08771	6.82667	4.551	10.1222	3.24737	4.1008	9.25986	11.1627	4.93197	15.9621	9.29519	5.09878	5.51403	6.93859
8034.41	7.53132	3.36433	2.82132	3.45633	8.99965	6.97385	4.54545	10.502	3.16247	4.11863	9.09825	11.1081	4.95918	15.878	9.1508	5.06037	5.53344	7.0051
8035.25	7.72408	3.17287	3.01724	3.48645	8.82353	7.0531	4.65078	10.2543	3.2686	3.97005	9.38914	10.917	4.95238	15.836	8.96129	5.08598	5.50432	7.20461
8036.09	7.57263	3.09081	3.36991	3.45633	8.84114	7.01913	4.59534	10.2378	3.21554	4.04731	9.46994	10.9443	4.93878	15.8991	9.21397	5.16278	5.54315	7.42629
8036.93	7.43494	3.14551	3.25235	3.44127	8.71786	6.98517	4.551	10.2048	3.48084	4.08891	9.4861	11.0262	4.95918	15.3102	9.1869	5.08171	5.57227	7.22678
8037.77	7.44871	3.14551	3.1348	3.4488	9.0701	6.81535	4.45122	10.3699	3.24737	4.07108	9.37298	11.1081	5.05442	15.5415	9.10568	5.10304	5.49461	7.60364
8038.61	7.50379	3.30963	2.82132	3.50151	8.98204	6.75875	4.49002	10.3203	3.24737	4.16617	9.29218	11.1627	4.94558	15.7098	8.99738	5.18411	5.41695	7.22678
8039.46	7.61393	3.66521	2.97806	3.49398	8.91159	6.82667	4.5122	10.6176	3.27921	4.08297	9.43762	11.381	5.01361	15.6677	9.02446	5.05184	5.40724	7.20461
8040.3	7.57263	3.33698	3.21317	3.53916	8.9292	6.97385	4.65078	10.469	3.1837	4.06514	9.46994	11.1627	4.92517	15.5836	9.02446	5.09878	5.50432	7.53713
8041.14	7.69654	3.41904	3.29154	3.41867	8.99965	6.95121	4.50111	10.5185	3.07758	4.11268	9.06593	11.0535	4.97279	15.4364	8.93421	5.08598	5.51403	7.51496
8041.98	7.76539	3.50109	3.33072	3.47139	9.19338	6.96253	4.53991	10.2213	3.05635	4.10674	9.17906	11.4083	4.9932	15.3733	9.04251	5.03051	5.59169	7.24895
8042.82	7.6277	3.30963	3.6442	3.47892	9.10532	6.92856	4.50665	10.1882	3.16247	4.20183	9.27602	11.3264	4.92517	15.6046	9.03348	5.09451	5.4849	7.24895
8043.66	7.66901	3.11816	3.36991	3.53916	9.05248	6.78139	4.61197	10.2378	3.14125	4.15429	9.4053	11.3264	4.97279	15.7939	8.80787	5.00491	5.58198	7.42629
8044.5	7.55886	3.33698	3.29154	3.57681	9.08771	6.84932	4.63415	10.1552	3.04574	4.21966	9.42146	11.1354	5.08844	15.9621	8.95226	5.06891	5.55286	7.40412
8045.34	7.65524	3.11816	3.05643	3.43373	9.19338	6.74742	4.56763	10.3864	3.36411	4.06514	9.25986	10.917	4.9932	15.9621	8.98836	5.07744	5.46549	7.0051
8046.18	7.73785	3.33698	3.40909	3.53916	9.19338	6.8946	4.55654	10.0727	3.14125	4.05325	9.58306	11.0808	4.89116	15.9411	9.09665	5.11158	5.39753	6.91643
8047.02	7.76539	3.39168	3.29154	3.56928	9.12293	6.95121	4.62306	10.3699	3.10941	4.13051	9.68003	10.8352	4.95918	16.1935	9.20495	5.07744	5.4849	6.96076
8047.86	7.91684	3.36433	2.78213	3.56175	9.15815	6.78139	4.70621	10.3699	3.10941	4.08297	9.55074	11.2172	5.03401	16.0042	9.27714	5.16704	5.57227	6.87209
8048.7	7.69654	3.03611	2.70376	3.54669	9.19338	6.88328	4.66741	10.3038	3.10941	4.18994	9.4053	11.0535	5.01361	16.1935	9.42153	5.08598	5.54315	7.11594
8049.55	7.54509	2.95405	2.78213	3.54669	9.29905	6.99649	4.71729	10.4855	3.2686	4.21966	9.61538	10.8079	5.06122	16.2355	9.15982	5.07744	5.41695	7.09377
8050.39	7.40741	3.28228	3.21317	3.54669	9.29905	6.8946	4.61752	10.469	3.34288	4.23749	9.71235	11.2991	5	16.1094	9.08763	5.05611	5.61111	7.22678
8051.23	7.49002	3.50109	2.97806	3.46386	9.19338	6.64553	4.65632	10.3038	3.53391	4.16023	9.77699	10.8897	5.07483	16.0252	8.95226	5.15424	5.59169	7.24895
8052.07	7.55886	3.71991	3.01724	3.48645	9.21099	6.78139	4.68958	10.3203	3.17309	4.11863	9.43762	10.6441	5.13605	16.2355	9.02446	5.14144	5.44607	7.22678
8052.91	7.64147	3.6105	2.97806	3.47139	9.15815	6.70214	4.67295	10.2048	3.05635	4.04136	9.53458	10.3985	5.03401	15.9411	9.17787	5.19691	5.50432	7.11594
8053.75	7.69654	3.63786	2.78213	3.56175	9.15815	6.6795	4.57317	10.2378	3.25799	4.07702	9.50226	11.0808	5.07483	16.2145	9.40348	5.18411	5.45578	7.44846
8054.59	7.848	3.6105	3.09561	3.56175	9.15815	6.79271	4.67849	10.1057	2.95023	4.184	9.51842	10.9443	5.19728	16.2776	9.29519	5.15424	5.46549	7.18244
8055.44	7.79292	3.52845	2.97806	3.64458	9.08771	7.13234	4.68404	10.4855	3.24737	4.19589	9.66387	11.3537	5.11565	15.857	9.19592	5.27371	5.61111	7.02727
8056.28	7.76539	3.36433	3.1348	3.70482	8.98204	7.15499	4.78936	10.535	3.28982	4.18994	9.61538	11.2718	5.08844	15.9201	9.06958	5.21398	5.58198	7.44846
8057.12	7.79292	3.25492	3.25235	3.63705	8.85875	7.31348	4.72284	10.469	3.08819	4.29098	9.37298	11.19	5.0068	16.1304	9.17787	5.15424	5.4849	7.47063
8057.96	7.71031	3.22757	3.21317	3.58434	8.9292	6.98517	4.71729	10.5845	3.12003	4.26126	9.29218	11.1627	5.20408	16.1094	9.19592	5.19691	5.42666	7.31545
8058.8	7.8893	3.39168	3.21317	3.59187	9.08771	7.01913	4.71729	10.9148	3.16247	4.24343	9.30834	11.3537	5.19048	15.9832	9.26812	5.17558	5.55286	7.42629
8059.64	7.94438	3.33698	3.01724	3.57681	9.10532	6.87196	4.73392	10.5845	3.03513	4.20183	9.42146	11.0535	5.08163	15.6677	9.24104	5.16704	5.49461	7.38196
8060.48	7.82046	3.33698	3.09561	3.54669	8.94681	6.92856	4.72284	10.6176	3.06696	4.19589	9.59922	11.2991	5.13605	15.6046	9.29519	5.20544	5.43637	7.64797
8061.33	7.80669	3.47374	3.21317	3.61446	8.96442	6.88328	4.70067	10.4855	3.05635	4.21966	9.59922	11.2172	5.15646	15.4574	9.1508	5.13291	5.43637	7.42629
8062.17	7.98568	3.39168	3.05643	3.58434	9.03487	6.90592	4.73392	10.6836	3.08819	4.16617	9.71235	11.2445	5.12925	15.5415	9.27714	5.07317	5.45578	7.33762
8063.01	7.97191	3.5558	3.17398	3.63705	9.2286	7.07574	4.76718	10.535	3.20492	4.23155	9.82547	11.7904	5.02041	15.8149	9.20495	5.12864	5.56257	7.64797
8063.85	7.848	3.39168	3.17398	3.64458	9.15815	6.91724	4.63415	10.2378	3.17309	4.35041	9.84163	11.7631	5.0068	15.5415	8.96129	5.12438	5.4752	7.5593
8064.69	7.55886	3.39168	3.29154	3.68223	9.26383	7.01913	4.70621	10.2213	3.16247	4.33258	9.69619	10.9716	5.16327	15.8149	9.01543	5.19264	5.61111	7.53713
8065.53	7.47625	3.39168	2.82132	3.65211	9.31666	6.88328	4.73392	10.6176	3.2686	4.32069	9.59922	10.8352	5.14286	16.2355	9.29519	5.13718	5.55286	7.31545
8066.38	7.77915	3.17287	2.8605	3.71988	9.47517	6.8946	4.8337	10.7662	3.31105	4.26126	9.59922	10.8079	5.19048	16.2566	9.4847	5.14571	5.51403	7.47063
8067.22	7.8893	3.33698	3.25235	3.53916	9.28144	6.99649	4.84479	10.3203	3.2686	4.26126	9.77699	11.2718	5.14966	15.857	9.31324	5.18411	5.46549	7.16027
8068.06	7.65524	3.39168	2.93887	3.57681	9.10532	7.00781	4.77827	10.2378	3.32166	4.21966	9.63154	11.2445	5.18367	15.7518	9.20495	5.16704	5.51403	7.18244
8068.9	7.6277	3.36433	2.97806	3.59187	9.33427	6.93988	4.78936	10.4855	3.17309	4.27315	9.46994	10.9443	5.2517	15.7098	9.13275	5.27371	5.49461	7.4928
8069.75	7.76539	3.52845	3.25235	3.50904	9.15815	6.80403	4.72838	10.7497	3.04574	4.26126	9.45378	10.7533	5.21769	15.9621	9.13275	5.17558	5.39753	7.71448
8070.59	7.94438	3.71991	3.1348	3.66717	9.08771	6.74742	4.68404	10.502	3.23676	4.21372	9.53458	10.6441	5.2381	16.1304	8.96129	5.11158	5.57227	7.27112
8071.43	7.848	3.52845	3.44828	3.66717	9.0701	6.88328	4.71175	10.4359	3.13064	4.26721	9.53458	10.3985	5.13605	15.9411	9.08763	5.12011	5.64994	7.0051
8072.27	7.75162	3.20022	3.48746	3.5994	9.19338	6.98517	4.71175	10.3038	3.0139	4.29692	9.71235	10.5622	5.08844	16.1935	9.20495	5.15424	5.62081	7.51496
8073.11	7.66901	3.44639	3.40909	3.62952	9.58084	6.97385	4.74501	10.469	3.19431	4.26721	10.0356	10.8897	5.14966	16.1514	9.38543	5.20971	5.49461	7.73664
8073.96	7.65524	3.6105	3.36991	3.58434	9.21099	6.83799	4.80599	10.6506	3.33227	4.27909	9.90627	11.2991	5.15646	15.6677	9.23202	5.27371	5.54315	7.6258
8074.8	7.82046	3.22757	3.29154	3.68976	9.15815	6.83799	4.78381	10.6836	3.21554	4.23155	9.71235	11.4629	5.19728	15.7729	9.01543	5.26945	5.57227	7.31545
8075.64	7.66901	3.25492	3.01724	3.54669	9.2286	6.82667	4.77827	10.6506	3.15186	4.18994	9.4861	11.4629	5.27211	16.0252	9.17787	5.23104	5.45578	7.20461
8076.48	7.94438	3.39168	3.05643	3.57681	9.29905	6.91724	4.8337	10.5845	3.25799	4.1424	9.61538	11.5721	5.2449	15.9411	9.17787	5.11584	5.61111	7.5593
8077.33	7.75162	3.44639	2.74295	3.68223	9.24621	7.14367	4.81153	10.4524	3.22615	4.26721	9.80931	11.2718	5.27211	16.1304	9.0786	5.19264	5.44607	7.16027
8078.17	7.86177	3.33698	3.21317	3.62952	8.99965	7.04178	4.76164	10.5845	3.10941	4.23155	9.55074	11.1081	5.27891	15.9201	9.08763	5.22678	5.51403	7.18244
8079.01	7.91684	3.44639	3.44828	3.56175	9.31666	7.01913	4.7949	10.7992	3.21554	4.30881	9.53458	10.4531	5.27891	16.0883	9.22299	5.16278	5.56257	6.96076
8079.85	7.77915	3.47374	3.33072	3.60693	9.3695	6.83799	4.72838	10.6506	3.10941	4.39796	9.74467	10.9989	5.23129	16.0252	9.37641	5.17984	5.56257	7.16027
8080.7	7.91684	3.71991	3.56583	3.78765	9.45756	6.81535	4.78936	10.5515	3.0988	4.41579	9.76083	11.1627	5.34014	15.7729	9.31324	5.26945	5.56257	7.6258
8081.54	7.8893	3.58315	3.60502	3.71235	9.58084	6.91724	4.71729	10.7662	3.17309	4.29692	9.64771	10.9443	5.40816	15.7729	9.46665	5.32065	5.55286	7.53713
8082.38	7.79292	3.58315	3.21317	3.65964	9.65129	6.87196	4.7561	10.8818	3.24737	4.3623	9.59922	11.2445	5.29252	15.9621	9.09665	5.29078	5.57227	7.51496
8083.23	7.95814	3.36433	3.05643	3.81777	9.49278	6.93988	4.78381	10.4359	3.22615	4.31475	9.97091	11.381	5.36735	15.9201	9.09665	5.29505	5.75672	7.58147
8084.07	7.91684	3.77462	3.1348	3.8253	9.19338	6.75875	4.81153	10.535	3.30044	4.25532	9.90627	11.2991	5.34014	15.8991	9.22299	5.30358	5.82468	7.71448
8084.91	7.98568	3.5558	3.1348	3.78765	8.99965	6.92856	4.92239	10.6671	3.23676	4.30881	9.93859	11.0535	5.29252	16.0042	9.23202	5.23958	5.52374	7.78098
8085.76	7.99945	3.5558	3.09561	3.69729	9.24621	7.07574	4.88914	10.7332	2.99268	4.30881	9.77699	10.917	5.46259	16.0673	9.1869	5.14144	5.45578	7.27112
8086.6	7.94438	3.58315	3.52665	3.68223	9.17577	6.97385	4.81153	10.7827	2.86533	4.31475	9.58306	11.19	5.33333	16.0463	9.33129	5.18411	5.53344	7.35979
8087.44	7.73785	3.58315	3.29154	3.61446	9.2286	6.93988	4.90576	10.9643	3.23676	4.23749	9.59922	11.0808	5.29252	15.7518	9.39446	5.17558	5.62081	7.27112
8088.28	7.69654	3.39168	3.09561	3.69729	9.47517	7.04178	4.85588	10.6506	3.23676	4.3623	9.71235	11.1354	5.36735	15.6467	9.47568	5.26945	5.54315	7.40412
8089.13	7.94438	3.39168	3.05643	3.78765	9.40472	7.1097	4.92239	10.2873	3.15186	4.35041	10.2133	11.2172	5.35374	15.878	9.53885	5.27371	5.56257	7.24895
8089.97	8.12337	3.36433	3.25235	3.81777	9.31666	7.07574	4.97228	10.6341	3.31105	4.31475	9.80931	11.2445	5.48299	15.7098	9.47568	5.26518	5.71789	7.31545
8090.81	7.82046	3.20022	3.21317	3.72741	9.49278	6.92856	4.88359	10.7001	3.27921	4.31475	9.89011	11.381	5.4966	15.857	9.25007	5.35478	5.78585	7.5593
8091.66	8.16467	3.14551	3.29154	3.66717	9.47517	7.00781	4.90576	10.568	3.20492	4.30286	9.87395	11.5721	5.52381	16.2986	9.06055	5.39318	5.65964	7.35979
8092.5	8.06829	3.25492	3.17398	3.6747	9.43994	6.82667	4.95011	10.469	3.12003	4.3623	9.74467	11.0262	5.44218	16.4669	9.20495	5.33345	5.68877	7.40412
8093.34	7.98568	3.22757	3.29154	3.75	9.3695	7.16631	4.93348	10.7992	3.06696	4.3623	9.80931	11.2445	5.41497	15.878	9.1508	5.25665	5.68877	7.47063
8094.19	7.95814	3.41904	3.48746	3.73494	9.51039	7.08706	4.9612	10.7992	3.14125	4.45739	9.72851	11.1627	5.48299	15.9621	9.15982	5.27371	5.73731	7.4928
8095.03	8.09583	3.36433	3.09561	3.73494	9.54561	7.12102	4.87805	10.7992	3.19431	4.3623	9.93859	11.0262	5.38776	16.2355	9.09665	5.31638	5.57227	7.51496
8095.88	8.13713	3.30963	2.97806	3.6747	9.42233	7.08706	5.02772	10.7332	3.33227	4.43956	10.1325	11.1627	5.41497	16.0673	9.29519	5.29931	5.44607	7.60364
8096.72	8.08206	3.20022	3.17398	3.64458	9.6689	7.04178	5.01663	10.6341	3.31105	4.42173	9.89011	11.5448	5.4898	16.4038	9.10568	5.35478	5.55286	7.22678
8097.56	7.98568	3.30963	3.25235	3.66717	9.65129	7.0531	4.97228	10.4524	3.10941	4.42767	10.0517	11.2991	5.53741	16.4248	9.1869	5.34625	5.52374	7.29328
8098.41	8.04075	3.39168	3.29154	3.71988	9.68651	6.99649	4.96674	10.6176	3.25799	4.45739	10.181	11.7358	5.57823	16.1935	9.1869	5.40598	5.75672	7.20461
8099.25	7.87553	3.5558	3.33072	3.87801	9.58084	7.08706	4.96674	10.7166	3.48084	4.3623	9.72851	11.4629	5.53061	16.1935	9.16885	5.38891	5.77614	7.47063
8100.09	7.86177	3.28228	3.1348	3.84036	9.42233	7.09838	5.05543	10.502	3.47023	4.20777	10.1487	10.9716	5.45578	15.9832	9.40348	5.35905	5.63052	7.53713
8100.94	8.12337	3.5558	3.21317	3.79518	9.3695	7.25688	4.98337	10.7166	3.36411	4.23749	9.77699	10.8624	5.47619	15.9832	9.58397	5.32918	5.7276	7.31545
8101.78	8.08206	3.41904	2.97806	3.62199	9.43994	7.34745	4.95565	10.7662	3.17309	4.40984	9.90627	11.1081	5.60544	15.9621	9.39446	5.30358	5.80526	7.24895
8102.62	8.12337	3.30963	2.82132	3.71235	9.49278	7.20027	4.83925	10.6506	3.12003	4.46333	10.1325	11.1627	5.36054	16.0463	9.26812	5.25665	5.80526	7.58147
8103.47	8.08206	3.44639	3.01724	3.71988	9.47517	6.63421	4.97783	10.6671	3.02451	4.36824	10.0356	10.917	5.35374	15.9832	8.99738	5.29931	5.62081	7.71448
8104.31	8.23351	3.44639	3.25235	3.80271	9.528	6.57761	5.06098	10.4855	3.08819	4.38013	9.93859	11.0535	5.4966	15.9832	9.00641	5.30785	5.54315	7.47063
8105.16	8.17844	3.47374	3.68339	3.83283	9.54561	6.97385	5.09424	10.5185	3.19431	4.43361	9.95475	11.2172	5.55102	16.4879	9.28617	5.35478	5.7276	7.29328
8106	8.06829	3.50109	3.40909	3.87048	9.51039	7.04178	5.10532	10.7827	3.52329	4.46333	10.1972	11.2718	5.53741	16.2145	9.31324	5.37611	5.80526	7.60364
8106.85	8.04075	3.47374	3.76176	3.78012	9.47517	6.96253	5.08869	10.7166	3.25799	4.49305	10.0356	11.4629	5.55782	16.0463	9.1147	5.42305	5.78585	7.78098
8107.69	7.99945	3.50109	3.17398	3.85542	9.40472	6.80403	4.97783	10.535	3.34288	4.42173	9.79315	11.1627	5.54422	16.1725	9.21397	5.43585	5.70818	7.40412
8108.53	8.19221	3.33698	3.01724	3.73494	9.3695	6.96253	5.02217	10.4524	3.24737	4.47522	9.53458	10.8079	5.55102	16.1935	9.20495	5.31638	5.78585	7.29328
8109.38	8.13713	3.11816	3.1348	3.77259	9.61606	7.08706	5.11086	10.568	3.21554	4.43956	9.74467	10.9443	5.63265	16.2776	9.25007	5.36331	5.95088	7.33762
8110.22	7.93061	3.36433	3.52665	3.83283	9.29905	7.24556	5.08315	10.469	3.30044	4.42173	10.1487	11.3537	5.60544	16.4879	9.45763	5.38465	5.84409	7.5593
8111.07	8.04075	3.50109	3.25235	3.96084	9.40472	7.13234	5.00554	10.3038	3.39595	4.47522	10.084	11.7358	5.55782	16.551	9.34031	5.43158	5.84409	7.47063
8111.91	8.06829	3.22757	3.25235	4.01355	9.43994	6.96253	4.95011	10.5845	3.31105	4.46333	10.084	11.5175	5.67347	16.1094	9.57495	5.44865	5.77614	7.51496
8112.76	8.13713	3.41904	3.21317	3.9006	9.51039	6.96253	5.02217	10.7166	3.39595	4.52276	10.0032	11.1627	5.59864	15.8149	9.56592	5.39318	5.8538	7.91399
8113.6	8.16467	3.41904	3.09561	3.86295	9.63367	6.98517	5.13304	10.6341	3.55513	4.56436	10.1002	11.4083	5.55102	16.2986	9.34934	5.38891	5.88292	7.51496
8114.44	8.06829	3.36433	3.17398	3.85542	9.54561	6.92856	5.15521	10.3203	3.30044	4.57625	10.1325	11.2172	5.61905	16.2355	9.41251	5.35905	5.90234	7.5593
8115.29	8.34366	3.36433	3.21317	3.81777	9.38711	6.90592	5.14412	10.4194	3.13064	4.50493	10.3588	11.1627	5.62585	16.0252	9.14177	5.38891	5.71789	7.40412
8116.13	8.30235	3.39168	3.21317	3.93825	9.70412	7.16631	5.25499	10.6011	3.19431	4.51088	9.85779	11.2718	5.81633	16.551	9.40348	5.39745	5.61111	7.04943
8116.98	8.1096	3.25492	3.40909	3.93825	9.77457	7.35877	5.32151	10.6506	3.28982	4.54654	10.1648	11.6812	5.82993	16.3617	9.47568	5.38465	5.75672	7.24895
8117.82	8.26105	3.58315	3.48746	4.02861	9.86263	7.47198	5.19956	10.7827	3.2686	4.56436	10.2133	11.845	5.90476	16.1935	9.33129	5.47852	5.83439	7.35979
8118.67	8.3712	3.52845	3.6442	3.96084	9.6689	7.25688	5.18293	10.6341	3.59758	4.63568	10.1002	11.9541	5.81633	16.2986	9.37641	5.49558	5.95088	7.38196
8119.51	8.44004	3.63786	3.21317	3.83283	9.54561	7.04178	5.06652	10.6506	3.36411	4.64163	10.3264	11.4902	5.71429	15.7939	9.25007	5.51265	5.92176	6.91643
8120.36	8.28859	3.69256	3.33072	3.77259	9.33427	7.00781	5.10532	10.4359	3.28982	4.52276	9.97091	11.1354	5.70748	16.1514	9.31324	5.45292	5.75672	7.29328
8121.2	8.19221	3.69256	3.1348	3.91566	9.47517	6.91724	5.17184	10.7497	3.36411	4.54059	10.3264	11.4356	5.79592	15.9621	9.45763	5.48278	5.73731	7.47063
8122.05	8.26105	3.71991	3.09561	4.02108	9.58084	7.13234	5.22173	10.7497	3.48084	4.59408	10.3588	11.2991	5.68027	16.4669	9.49373	5.42732	5.68877	7.29328
8122.89	8.27482	3.41904	3.44828	3.88554	9.65129	7.09838	5.22727	10.4194	3.2686	4.67729	10.3588	11.6539	5.72109	16.1935	9.37641	5.38891	5.79555	7.18244
8123.74	8.3712	3.66521	3.1348	3.87048	9.49278	7.31348	5.25499	10.6176	3.34288	4.52276	10.2941	11.4083	5.71429	16.3617	9.34934	5.46572	5.84409	7.47063
8124.58	8.26105	3.69256	3.17398	3.9006	9.70412	7.31348	5.15521	10.6671	3.32166	4.55248	10.5204	11.4083	5.77551	16.4458	9.62007	5.51265	5.76643	7.47063
8125.43	8.26105	3.36433	3.6442	3.86295	9.49278	6.96253	5.17738	10.7001	3.50207	4.48116	10.5042	11.1627	5.80952	16.0252	9.53885	5.44012	5.71789	7.69231
8126.27	8.20598	3.30963	3.48746	3.89307	9.42233	7.06442	5.15521	10.8157	3.25799	4.51088	10.4719	11.3537	5.85714	16.0463	9.46665	5.43585	5.57227	7.38196
8127.12	8.30235	3.28228	3.44828	3.99096	9.8274	7.03045	5.22727	10.6506	3.19431	4.53465	10.3749	11.5993	5.86395	16.572	9.42153	5.47425	5.75672	7.80315
8127.96	8.46758	3.22757	3.40909	4.02861	9.73934	6.86064	5.21064	10.6341	3.1837	4.53465	10.488	11.7085	5.82313	16.2776	9.46665	5.47852	5.79555	7.84748
8128.81	8.28859	3.33698	3.1348	4.08886	9.6689	7.01913	5.14412	10.6836	3.23676	4.58814	10.2295	11.9541	5.85034	16.7403	9.66519	5.50838	5.88292	7.40412
8129.65	8.35743	3.33698	3.52665	4.13404	9.75696	7.14367	5.19956	10.6506	3.24737	4.47522	10.3749	11.6812	5.84354	16.53	9.74641	5.53398	6.06737	7.5593
8130.5	8.20598	3.50109	3.40909	3.99096	10.1444	7.08706	5.13304	11.146	3.37472	4.58814	10.0356	11.7904	5.84354	16.2566	9.72836	5.54678	5.96059	7.5593
8131.34	8.13713	3.39168	3.21317	4.12651	9.91546	7.09838	5.19956	10.9974	3.33227	4.6238	10.7143	11.7085	5.76871	16.4038	9.70129	5.61079	5.98971	7.40412
8132.19	7.97191	3.44639	3.40909	4.02861	9.80979	7.08706	5.26053	10.7497	3.25799	4.58814	10.1648	11.7358	5.89116	16.1094	9.60202	5.52972	5.8538	7.5593
8133.03	8.16467	3.33698	3.44828	4.13404	10.0564	6.99649	5.24945	10.3699	3.33227	4.6238	10.0517	11.381	5.89796	16.2986	9.58397	5.57239	5.88292	7.95832
8133.88	8.28859	3.39168	3.44828	4.17922	9.98591	6.92856	5.28271	10.2708	3.49146	4.707	10.1487	11.5448	5.93197	16.3828	9.65617	5.48705	5.88292	7.42629
8134.73	8.38496	3.39168	3.56583	4.0738	9.79218	7.18895	5.27162	10.4855	3.32166	4.75455	10.1487	11.6539	6.0068	16.8454	9.82763	5.64492	5.84409	7.5593
8135.57	8.56395	3.36433	3.44828	4.0512	9.89785	7.20027	5.25499	10.535	3.36411	4.7486	10.1972	11.7358	5.91837	16.9295	9.65617	5.58519	5.88292	7.64797
8136.42	8.53642	3.36433	3.01724	4.20934	9.77457	7.40405	5.29379	10.9148	3.47023	4.64757	10.3426	11.381	5.94558	16.572	9.5208	5.48278	5.92176	7.73664
8137.26	8.60526	3.44639	3.17398	3.99849	9.84502	7.18895	5.34922	11.3441	3.1837	4.57625	10.2456	11.9269	6.02721	16.3407	9.67422	5.50838	5.99942	7.75881
8138.11	8.52265	3.25492	2.89969	4.1491	9.91546	7.35877	5.32705	11.2781	3.38533	4.72483	10.2456	12.1179	6.04762	16.0883	9.87276	5.50838	5.92176	7.71448
8138.95	8.39873	3.41904	3.68339	4.08886	9.63367	7.41537	5.29933	10.9974	3.56574	4.64757	10.4396	12.1998	5.89796	16.1304	9.8908	5.54678	5.95088	7.82532
8139.8	8.44004	3.25492	3.52665	4.08133	9.6689	7.51726	5.26608	10.6671	3.50207	4.65946	10.6496	11.4629	5.93878	16.572	9.91788	5.54252	6.00913	7.64797
8140.65	8.30235	3.33698	3.48746	4.08133	9.75696	7.23424	5.33259	10.8322	3.32166	4.64163	10.5527	11.4356	5.80952	16.5931	9.75544	5.62359	6.05766	7.80315
8141.49	8.28859	3.52845	3.05643	4.06627	9.70412	7.21159	5.36031	11.0139	3.27921	4.60002	10.4557	11.2718	5.88435	16.4458	9.71031	5.57665	6.00913	7.84748
8142.34	8.28859	3.41904	3.29154	4.0512	10.0387	7.1097	5.40466	10.6671	3.25799	4.71889	10.5527	11.2718	6.08844	16.3407	9.71031	5.55105	6.06737	8.13567
8143.18	8.31612	3.39168	3.40909	4.05873	9.80979	6.96253	5.32151	10.535	3.17309	4.68917	10.8112	11.1627	6.01361	16.4248	9.9269	5.57665	6.05766	7.80315
8144.03	8.45381	3.5558	3.72257	4.1491	10.0387	7.1097	5.36031	10.7827	3.15186	4.65946	10.8274	11.4902	5.9932	16.2776	9.95398	5.70039	5.98971	7.64797
8144.88	8.42627	3.5558	3.72257	3.99096	9.98591	7.04178	5.32151	10.7332	3.37472	4.64163	10.7304	11.7631	6.07483	16.4248	9.72836	5.72172	5.90234	7.29328
8145.72	8.50888	3.58315	3.52665	3.92319	9.70412	7.37009	5.38248	10.9974	3.15186	4.70106	10.6335	11.6812	6.07483	16.4248	9.87276	5.61932	5.89263	7.73664
8146.57	8.44004	3.74726	3.68339	4.08886	10.074	7.14367	5.34368	11.0304	3.39595	4.707	10.7304	11.4902	6.02041	16.551	9.72836	5.66199	5.94117	7.93616
8147.41	8.59149	3.69256	3.6442	4.13404	10.0035	7.29084	5.33259	10.9808	3.50207	4.72483	10.6012	11.4902	6.02041	16.4879	9.90885	5.73452	6.05766	7.93616
8148.26	8.45381	3.36433	3.52665	4.08133	10.2501	7.39273	5.38803	10.9478	3.13064	4.78426	10.6658	11.5721	6.07483	16.3828	9.83666	5.69185	6.06737	7.75881
8149.11	8.48134	3.36433	3.01724	4.18675	10.3381	7.34745	5.45455	10.8653	3.25799	4.84964	10.6981	11.9814	5.97959	16.6351	9.68324	5.68759	6.00913	7.44846
8149.95	8.46758	3.28228	3.21317	4.13404	10.0916	7.31348	5.42129	11.0634	3.33227	4.8853	10.7304	11.9541	6.12925	16.8244	9.87276	5.63639	5.8538	7.38196
8150.8	8.49511	3.28228	3.56583	4.20934	10.074	7.35877	5.43237	10.9808	3.72493	4.77832	10.7628	12.4727	6.10204	17.0978	9.84568	5.62785	5.93146	7.6258
8151.65	8.49511	3.5558	3.80094	4.2244	10.3029	7.41537	5.65965	11.4927	3.55513	4.79021	10.8597	12.7183	6.19728	17.0347	9.89983	5.71319	6.14503	8.09133
8152.49	8.45381	3.69256	3.52665	4.05873	10.1973	7.38141	5.46009	11.3441	3.85228	4.77832	10.7466	12.1998	6.09524	16.9295	9.83666	5.70039	6.28094	8.13567
8153.34	8.4125	3.47374	3.29154	4.04367	10.1444	7.25688	5.43237	10.9478	3.72493	4.73077	10.488	11.7631	6.07483	16.9716	9.78251	5.67052	5.99942	7.73664
8154.19	8.28859	3.39168	2.97806	4.23946	10.1268	7.22291	5.41574	11.0799	3.30044	4.76049	10.9405	11.6812	6.12925	16.9506	9.78251	5.67905	5.90234	7.82532
8155.03	8.48134	3.74726	3.44828	4.20181	10.2677	7.35877	5.4878	11.1129	3.21554	4.75455	10.892	11.6539	6.08844	16.9506	9.81861	5.78572	5.94117	7.67014
8155.88	8.50888	3.74726	3.6442	4.18675	10.3381	7.20027	5.44346	11.4597	3.3535	4.90313	10.8274	11.6266	6.12245	16.5931	9.68324	5.73879	5.88292	7.47063
8156.73	8.72918	3.28228	3.40909	4.13404	10.2501	7.06442	5.46563	11.2781	3.37472	4.86747	10.7304	11.7631	6.19048	16.7192	9.80958	5.74306	6.03825	7.51496
8157.57	8.68787	3.22757	3.21317	4.1491	10.2325	7.14367	5.55987	11.1295	3.36411	4.93284	10.892	11.7631	6.14966	17.0137	9.963	5.68759	6.17416	7.35979
8158.42	8.71541	3.44639	3.01724	4.2244	10.4438	7.37009	5.51552	11.0964	3.69309	4.98039	11.0052	12.3362	6.29932	17.1399	9.99007	5.70466	6.12562	7.22678
8159.27	8.74294	3.47374	3.36991	4.2244	10.6375	7.43802	5.48226	11.146	3.64003	4.84369	10.989	11.9814	6.06122	16.6141	9.97202	5.78146	5.96059	7.95832
8160.11	8.71541	3.50109	3.44828	4.18675	10.2501	7.23424	5.67627	11.212	3.42778	4.8853	11.0213	12.1725	6.22449	16.2986	9.71031	5.79852	6.07708	7.84748
8160.96	8.53642	3.41904	3.1348	4.17169	10.2501	7.46066	5.6929	11.1955	3.61881	4.87935	10.9729	11.9541	6.21769	16.572	9.73739	5.80279	6.13533	8.047
8161.81	8.57772	3.41904	3.25235	4.27711	10.2325	7.59651	5.66519	11.1129	3.56574	4.90313	11.0698	12.1452	6.31293	16.8034	10.0532	5.73879	6.11591	7.75881
8162.65	8.68787	3.25492	3.56583	4.29217	10.0916	7.60783	5.52106	11.4267	3.58697	4.98633	10.8759	12.1179	6.28571	16.9085	10.0171	5.79852	6.18387	7.84748
8163.5	8.72918	3.5558	3.68339	4.19428	10.0387	7.68708	5.53769	11.3937	3.3535	4.90313	10.7143	12.0906	6.35374	16.8875	10.0532	5.84119	5.98971	7.75881
8164.35	8.60526	3.66521	3.6442	4.30723	10.0211	7.53991	5.62639	11.1955	3.59758	4.85558	10.5527	11.5448	6.26531	16.7192	10.0984	5.77292	6.03825	7.5593
8165.19	8.68787	3.39168	3.40909	4.32982	10.1796	7.50594	5.50443	11.0799	3.42778	4.9269	10.7789	11.5448	6.2381	16.8454	10.2157	5.75159	6.02854	7.84748
8166.04	8.6328	3.47374	3.05643	4.36747	10.4262	7.56255	5.56541	11.1955	3.4384	4.85558	10.7304	11.9269	6.29932	16.5089	10.1345	5.74732	6.00913	7.86965
8166.89	8.77048	3.80197	3.48746	4.45783	10.5495	7.55123	5.6541	11.5258	3.60819	4.99227	10.8112	11.7085	6.31973	16.8244	9.98105	5.77719	6.12562	7.73664
8167.74	8.75671	3.58315	3.80094	4.35241	10.3734	7.46066	5.6153	11.212	3.7037	5.04576	10.892	11.3537	6.29252	16.6562	10.0171	5.81559	6.15474	8.15784
8168.58	8.6328	3.52845	3.17398	4.38253	10.2501	7.46066	5.52661	11.0304	3.40656	5.06954	10.9244	11.7631	6.36735	16.5089	9.84568	5.89666	5.98	7.89182
8169.43	8.70164	3.39168	3.40909	4.38253	10.2325	7.14367	5.75942	11.0634	3.38533	4.89718	10.9567	11.6266	6.46939	16.4038	9.89983	5.86253	6.03825	8.047
8170.28	8.81179	3.22757	3.36991	4.34488	10.162	7.2682	5.74834	11.0304	3.3535	4.99227	11.1829	12.1179	6.32653	16.5931	10.1345	5.82412	6.12562	7.6258
8171.13	8.6741	3.44639	3.80094	4.33735	10.479	7.53991	5.6541	10.9643	3.52329	5.06954	11.3769	11.7085	6.38776	16.6141	9.8908	5.90519	6.26153	7.71448
8171.97	8.70164	3.69256	3.76176	4.32982	10.4614	7.47198	5.6541	11.0304	3.33227	5.06359	11.0052	12.036	6.29932	16.9506	9.99007	5.86253	6.39744	8.31301
8172.82	8.79802	3.63786	3.72257	4.30723	10.4086	7.44934	5.53769	10.8818	3.52329	4.97444	10.989	11.7631	6.32653	16.7403	10.0171	5.89666	6.36831	7.84748
8173.67	8.94947	3.71991	3.76176	4.41265	10.4438	7.51726	5.58204	11.4432	3.68248	5.12897	11.2961	12.3635	6.44898	16.9716	10.2067	5.95213	6.30036	7.6258
8174.52	8.78425	3.39168	3.52665	4.45783	10.5847	7.56255	5.6541	11.3111	3.53391	5.15274	11.0375	12.6365	6.5102	17.3712	10.2247	5.94359	6.32948	7.89182
8175.36	8.85309	3.30963	3.52665	4.42771	10.6023	7.43802	5.69845	11.3276	3.57636	5.06954	11.086	12.1725	6.35374	16.9295	9.93593	5.98199	6.4751	8.13567
8176.21	8.90816	3.25492	3.36991	4.5256	10.391	7.27952	5.68736	11.2285	3.38533	5.06359	10.8112	11.8177	6.42857	17.0768	10.1525	5.92653	6.27124	8.15784
8177.06	8.96324	3.17287	3.68339	4.50301	10.1092	7.4267	5.66519	10.7827	3.40656	5.14085	11.1829	11.6539	6.42857	17.0768	10.1886	5.93079	6.29065	8.047
8177.91	8.85309	3.44639	3.48746	4.51054	10.2501	7.43802	5.67073	11.1955	3.52329	5.1468	11.3445	12.1998	6.46259	16.7613	10.2157	6.02893	6.33919	7.67014
8178.76	8.81179	3.6105	3.17398	4.33735	10.3029	7.4267	5.72062	11.3771	3.69309	5.17057	11.4415	12.6092	6.5034	16.9926	10.0623	5.94786	6.13533	7.64797
8179.6	9.01831	3.5558	3.17398	4.51054	10.4614	7.24556	5.81486	11.2781	3.88411	5.11708	11.2314	12.8548	6.57143	17.3712	10.0171	5.93506	6.13533	8.24651
8180.45	8.97701	3.63786	3.33072	4.5256	10.4438	7.41537	5.73171	11.3276	3.57636	4.93879	11.2476	12.6365	6.57823	17.3081	9.95398	5.95213	6.3489	8.09133
8181.3	9.03208	3.22757	3.17398	4.54066	10.5847	7.50594	5.76497	11.4597	3.64003	5.04576	11.4253	12.691	6.5102	17.266	9.9991	5.89239	6.25182	8.51252
8182.15	9.01831	3.50109	3.17398	4.48042	10.479	7.60783	5.74834	11.5258	3.50207	5.09331	11.3769	12.8002	6.56463	17.1609	10.0081	5.95639	6.17416	8.44602
8182.99	8.9357	3.5558	3.44828	4.51054	10.5143	7.75501	5.76497	11.1955	3.36411	5.02793	11.1991	12.4454	6.62585	17.3922	10.1615	5.91373	6.31007	8.51252
8183.84	9.04585	3.58315	3.36991	4.53313	10.4614	7.60783	5.74279	11.4927	3.54452	5.03982	11.3122	12.036	6.58503	17.245	10.2969	5.98199	6.49452	8.35735
8184.69	9.01831	3.36433	3.44828	4.61596	10.7961	7.67576	5.70399	11.5092	3.37472	5.10519	11.393	12.2544	6.55102	17.3922	10.1886	5.99053	6.28094	8.06916
8185.54	8.9357	3.44639	3.52665	4.6009	10.6552	7.72105	5.70399	11.6248	3.36411	5.15274	11.1345	12.3362	6.57823	17.266	10.1345	6.01613	6.26153	7.98049
8186.39	8.85309	3.6105	3.40909	4.53313	10.8313	7.65312	5.81486	11.6744	3.47023	5.16463	11.3607	12.3908	6.61224	16.9506	10.0803	6.03746	6.30036	7.93616
8187.24	9.05962	3.22757	3.60502	4.55572	10.6904	7.67576	5.83703	11.5423	3.71432	5.14085	11.1829	11.9814	6.59184	17.224	10.1886	6.07586	6.36831	8.22434
8188.08	9.01831	3.41904	3.56583	4.46536	10.5671	7.68708	5.83703	11.5423	3.69309	5.12302	11.4253	12.036	6.48299	17.1399	10.315	6.11853	6.35861	8.29084
8188.93	9.04585	3.41904	3.6442	4.56325	10.7608	7.51726	5.75388	11.7074	3.47023	5.16463	11.7162	11.7904	6.45578	17.0978	10.4142	6.10573	6.40714	8.26868
8189.78	9.04585	3.47374	3.68339	4.57078	10.7784	7.60783	5.86475	11.4597	3.52329	5.25972	11.6354	12.036	6.39456	16.9295	10.0803	6.10573	6.50422	8.29084
8190.63	9.01831	3.41904	3.40909	4.63855	10.6199	7.61916	5.92018	11.4762	3.56574	5.24189	11.49	12.5273	6.61224	17.0347	10.3871	6.0844	6.40714	8.24651
8191.48	9.11469	3.71991	3.76176	4.68373	10.6728	7.73237	5.87583	11.5423	3.41717	5.25972	11.7162	12.691	6.7551	17.3081	10.5496	6.0588	6.39744	7.91399
8192.33	9.36252	3.63786	3.29154	4.71386	10.6728	7.77765	5.8592	11.4927	3.62942	5.30132	11.5546	12.6638	6.85034	16.9716	10.4684	5.99053	6.36831	8.35735
8193.17	9.22484	3.80197	3.40909	4.66867	10.5847	7.70972	5.9867	11.5423	3.8735	5.33698	11.4577	11.8723	6.82313	16.7403	10.3059	6.0972	6.53335	8.29084
8194.02	9.01831	3.47374	3.33072	4.72139	10.7432	7.57387	5.98115	11.856	3.66125	5.31915	11.8132	12.0087	6.7415	17.0347	10.0803	6.11426	6.30036	8.31301
8194.87	9.1973	3.99344	3.56583	4.85693	10.7961	7.46066	5.98115	11.6083	3.61881	5.24783	11.5708	12.5819	6.70068	17.1188	10.315	6.1228	6.26153	8.20217
8195.72	9.10092	3.80197	3.76176	4.6762	10.8313	7.43802	5.92572	11.5753	3.68248	5.28349	11.8132	12.6365	6.73469	17.4553	10.4774	6.1484	6.43627	8.20217
8196.57	8.94947	3.71991	3.40909	4.6009	10.479	7.67576	6.04767	11.8065	3.62942	5.33104	11.5869	12.5273	6.78231	17.4763	10.4864	6.11853	6.50422	8.49036
8197.42	8.8944	3.5558	3.25235	4.74398	10.4967	7.65312	6.0255	11.8065	3.67187	5.29538	11.3445	11.9541	6.87755	16.9926	10.2428	6.0844	6.57218	8.51252
8198.27	8.90816	3.63786	3.25235	4.59337	10.7256	7.44934	6.03104	11.6909	3.76738	5.23594	11.393	12.2817	6.63946	17.5394	10.2518	6.11	6.48481	8.35735
8199.12	8.96324	3.69256	3.40909	4.64608	10.5319	7.70972	6.00333	11.7239	3.65064	5.42613	11.6354	12.5546	6.70068	17.4553	10.1976	6.13986	6.61101	8.26868
8199.97	9.1973	3.36433	3.84013	4.70633	10.4967	7.68708	5.97007	11.9221	3.58697	5.43207	11.9425	12.691	6.89116	17.3291	10.2608	6.1356	6.62072	8.40168
8200.82	9.156	3.66521	3.60502	4.69127	10.9722	7.75501	5.99224	11.6909	3.52329	5.39047	11.9425	13.0731	6.89796	17.3502	10.6398	6.06306	6.49452	8.37952
8201.66	9.30745	3.69256	3.68339	4.51807	10.8665	7.82294	5.90355	11.7404	3.94779	5.4083	11.6354	12.4727	6.85034	17.266	10.5767	6.11	6.42656	8.33518
8202.51	9.1973	3.47374	3.56583	4.65361	11.1307	7.95879	5.92018	11.9055	3.80983	5.31321	11.8132	12.8002	6.92517	17.1819	10.4864	6.10146	6.57218	8.37952
8203.36	9.26614	3.52845	3.52665	4.61596	10.8841	7.73237	6.05322	11.3606	3.61881	5.45584	11.797	12.7729	6.91156	17.5815	10.6669	6.12706	6.63042	8.71204
8204.21	9.29368	3.6105	3.60502	4.69127	10.8489	7.78897	5.9867	11.2285	3.61881	5.48556	12.2818	12.5	6.76871	17.4132	10.5496	6.174	6.70809	8.49036
8205.06	9.39006	3.36433	3.44828	4.70633	10.9017	7.78897	6.07539	11.5258	3.75677	5.38452	12.0071	12.5819	6.96599	17.0347	10.6398	6.16973	6.70809	8.15784
8205.91	9.1973	3.58315	2.89969	4.66867	10.9369	7.66444	6.06984	11.6083	3.60819	5.24783	11.8617	12.7729	6.91156	17.3502	10.3871	6.15693	6.71779	8.29084
8206.76	9.12846	3.50109	3.36991	4.72139	10.9017	7.80029	6.0643	11.6248	3.64003	5.34292	11.9425	12.7183	6.87755	17.266	10.333	6.15266	6.77604	8.02483
8207.61	9.23861	3.50109	3.60502	4.73645	11.0426	7.83426	6.26386	12.0376	3.73554	5.38452	12.1526	12.9094	6.82313	17.3922	10.4232	6.15266	6.67896	8.42385
8208.46	9.29368	3.44639	3.52665	4.76657	10.8489	7.81162	6.18625	11.823	3.74615	5.46773	11.9425	12.3908	6.85034	17.1188	10.4774	6.17827	6.56247	8.53469
8209.31	9.27991	3.6105	3.60502	4.80422	11.0074	7.68708	6.16962	12.0211	3.75677	5.41424	11.8617	12.309	6.87075	17.3081	10.4954	6.17827	6.66926	8.33518
8210.16	9.05962	3.47374	3.6442	4.70633	10.9722	7.73237	6.09756	12.1697	3.80983	5.56282	11.7001	12.309	6.87075	17.4343	10.4954	6.25507	6.59159	8.35735
8211.01	9.01831	3.30963	3.68339	4.73645	11.1835	7.59651	6.09202	11.8065	3.75677	5.43207	11.5869	12.5273	6.85034	17.96	10.6218	6.3148	6.49452	8.51252
8211.86	9.23861	3.74726	3.36991	4.97741	11.1659	7.86822	6.05876	11.889	3.73554	5.52716	12.0394	12.9367	7.05442	17.6656	10.5045	6.19107	6.55276	8.42385
8212.7	9.40383	3.91138	3.52665	4.95482	10.9369	7.8569	6.07539	11.9055	3.8735	5.43207	11.9748	12.964	7.09524	17.96	10.5045	6.2636	6.67896	8.20217
8213.56	9.44513	3.6105	3.68339	4.95482	11.0426	7.76633	6.0643	11.889	3.90534	5.47961	11.8293	12.9367	7.20408	17.6866	10.6398	6.33187	6.95078	8.49036
8214.41	9.50021	3.44639	3.52665	4.85693	11.0602	7.91351	6.11973	11.8395	3.76738	5.55093	11.894	13.3188	7.17007	17.7708	10.9015	6.29773	6.69838	8.40168
8215.25	9.4176	3.82932	3.68339	4.98494	10.7961	7.80029	6.16962	11.9716	4.02207	5.49744	12.1849	13.0731	7.06803	17.7287	10.8293	6.3148	6.64984	8.1135
8216.1	9.44513	3.36433	3.60502	4.94729	11.0426	7.86822	6.18625	11.7734	4.05391	5.4499	12.1849	12.7729	7.05442	17.8339	10.8384	6.366	6.64984	8.13567
8216.95	9.50021	3.33698	3.29154	4.9247	10.9017	7.87954	6.14191	11.7074	3.73554	5.4499	12.4434	12.7456	6.97959	17.6866	10.7211	6.25507	6.73721	8.29084
8217.8	9.4176	3.36433	3.56583	4.95482	10.9722	7.80029	6.13636	11.6083	3.61881	5.52122	12.2172	13.1823	7.12245	17.7708	10.7932	6.2124	6.67896	8.31301
8218.65	9.30745	3.80197	3.40909	5	11.025	7.93615	6.28049	12.0046	3.90534	5.42613	12.2172	12.9367	7.18367	17.96	10.7572	6.1996	6.75663	8.6012
8219.5	9.27991	3.39168	3.29154	5.17319	11.0602	7.93615	6.25831	11.7074	4.05391	5.56876	12.4758	12.9094	7.16327	17.3502	10.6128	6.23373	6.89253	8.6012
8220.35	9.58282	3.33698	3.95768	5.0753	11.025	7.98143	6.27494	11.7734	3.92656	5.47367	12.5889	13.2642	7.14286	17.2029	10.5767	6.29773	6.9799	8.53469
8221.2	9.51397	3.58315	3.76176	5.00753	10.7256	7.82294	6.25277	11.6413	3.54452	5.58659	12.8474	12.7729	7.14966	17.3502	10.6759	6.26787	6.94107	8.53469
8222.05	9.58282	3.36433	3.44828	4.8494	10.708	7.81162	6.2306	11.856	3.82044	5.64008	12.4434	12.9094	7.14286	17.4763	10.9015	6.30627	6.63042	8.6677
8222.9	9.61035	3.41904	4.03605	4.97741	11.1483	7.8569	6.14191	12.1532	3.54452	5.62225	12.2334	13.0459	7.18367	17.897	10.7932	6.38734	6.55276	8.68987
8223.75	9.54151	3.50109	3.99687	5.00753	11.2364	7.95879	6.15854	11.9716	3.76738	5.50933	12.201	13.155	7.23129	17.5394	10.6218	6.38307	6.8537	8.64553
8224.6	9.63789	3.47374	3.80094	4.97741	11.254	7.8569	6.26386	11.9716	3.8735	5.54499	12.5081	13.2096	7.17687	17.6446	10.5586	6.3404	6.99932	8.44602
8225.45	9.7205	3.44639	3.72257	5.01506	11.0778	7.84558	6.24723	12.1037	3.71432	5.5331	12.605	12.8821	7.2585	17.7077	10.6489	6.30627	6.94107	8.49036
8226.31	9.80311	3.50109	3.6442	5.02259	11.3949	7.75501	6.23614	12.0046	3.66125	5.5331	12.5889	13.1823	7.2517	18.1073	10.6759	6.39587	6.87312	8.33518
8227.16	9.62412	3.66521	3.9185	5.01506	11.6943	8.09465	6.26386	11.9055	3.76738	5.61036	12.6697	13.1004	7.20408	18.0862	11.0008	6.4684	6.77604	8.42385
8228.01	9.55528	3.41904	4.27116	4.96235	11.5358	8.13993	6.37472	11.856	3.79921	5.65791	13.1868	13.0186	7.21769	18.0021	10.8293	6.51961	6.90224	8.53469
8228.86	9.54151	3.74726	4.11442	5	11.0955	8.00408	6.29157	11.7404	3.64003	5.57471	12.799	12.5273	7.14966	18.2334	10.8835	6.4812	6.9799	8.62337
8229.71	9.73427	3.6105	3.48746	4.96988	10.8313	7.72105	6.33592	11.8395	3.75677	5.64602	12.8151	12.6092	7.10884	17.7708	10.5496	6.40867	6.94107	8.80071
8230.56	9.73427	3.5558	3.68339	4.95482	11.2716	7.98143	6.32483	12.2523	3.84166	5.59254	12.6535	13.1004	7.04082	18.0231	10.6759	6.42574	6.96049	8.40168
8231.41	9.65166	3.44639	3.56583	4.9247	11.7119	8.00408	6.27494	11.889	3.88411	5.63414	12.9121	12.7456	7.19048	17.897	10.8564	6.40867	6.90224	8.64553
8232.26	9.66543	3.71991	3.68339	4.93976	11.4301	8.04936	6.24169	12.1202	4.00085	5.69951	12.8313	12.5819	7.2585	18.0862	10.8203	6.38734	7.10611	8.75637
8233.11	9.74804	3.5558	3.76176	5.12048	11.3949	8.0154	6.35255	12.1367	4.0433	5.66385	12.4273	12.8821	7.30612	18.0862	11.064	6.40014	7.00903	8.55686
8233.96	9.77557	3.52845	3.80094	5.00753	11.254	7.87954	6.3082	11.9881	4.01146	5.73517	12.7666	13.1823	7.29932	17.8549	10.9467	6.47694	6.96049	8.75637
8234.81	9.80311	3.99344	3.6442	5.0753	11.5534	8.00408	6.24169	11.9221	3.96901	5.70546	12.7666	13.2915	7.4898	17.8549	10.9828	6.50254	7.00903	8.82288
8235.66	9.7205	3.99344	3.95768	5.14307	11.6414	8.18521	6.33592	11.7569	4.31922	5.74111	12.8474	13.7828	7.44898	18.0442	10.703	6.4684	7.23231	8.80071
8236.51	9.77557	3.80197	3.84013	5.17319	11.3068	8.34371	6.45787	12.2028	4.01146	5.67574	13.0575	13.3734	7.44898	17.96	10.9828	6.53241	7.10611	8.84505
8237.36	9.74804	3.30963	3.6442	5.14307	11.3772	8.28711	6.4745	12.4505	3.66125	5.74706	13.106	13.4007	7.45578	18.2755	11.0369	6.54094	7.07698	8.44602
8238.22	9.66543	3.66521	3.6442	5.00753	11.3596	8.13993	6.55765	12.4835	3.75677	5.73517	12.702	13.2369	7.45578	18.2755	10.8654	6.60067	6.95078	8.71204
8239.07	9.76181	3.77462	3.80094	5.01506	11.4125	8.02672	6.41907	12.467	3.83105	5.74706	12.5242	13.3734	7.29252	18.1493	10.8293	6.61347	6.98961	8.53469
8239.92	9.91326	3.93873	3.72257	5.15813	11.6238	8.15125	6.45787	12.4339	4.03269	5.72923	12.4758	13.4279	7.5034	17.96	11.0098	6.59214	7.11581	8.93372
8240.77	9.95456	3.91138	3.99687	5.13554	11.7471	8.32107	6.61308	12.1037	4.14942	5.85404	12.7343	13.2096	7.53741	18.4017	11.064	6.64334	7.25172	8.57903
8241.62	9.74804	3.41904	3.56583	5.17319	12.0113	8.21918	6.65743	12.1037	4.19187	5.83621	12.9929	12.7183	7.52381	18.2965	11.1001	6.61774	7.50413	8.64553
8242.47	9.81688	3.41904	3.56583	5.16566	11.659	8.10597	6.60754	11.9716	3.93717	5.83026	12.7343	13.0459	7.37415	18.3176	10.9286	6.64761	7.12552	8.71204
8243.32	9.69296	3.52845	4.11442	5.14307	11.7119	8.28711	6.48004	12.2193	3.68248	5.85998	12.9606	13.0731	7.53061	18.2545	11.1542	6.65188	7.25172	8.64553
8244.17	9.56905	3.71991	3.9185	5.38404	11.7471	8.072	6.51885	12.5165	3.85228	5.99667	13.1868	13.7009	7.52381	18.7802	11.082	6.66041	7.32939	8.64553
8245.02	9.66543	3.63786	3.6442	5.29367	11.8175	8.24182	6.56319	12.3679	4.07514	5.75894	13.0252	13.9192	7.53061	18.5068	10.9196	6.65188	7.30026	8.51252
8245.88	9.76181	3.77462	3.87931	5.1506	11.6414	8.26446	6.54656	12.0542	4.06452	5.88969	12.9282	13.3461	7.5034	18.5068	10.7481	6.64334	7.32939	8.51252
8246.73	9.81688	3.91138	3.84013	5.0753	12.0465	8.24182	6.5133	11.7569	4.03269	5.96696	12.799	13.4007	7.5102	18.7171	10.9557	6.60921	7.0964	9.04456
8247.58	9.88572	3.74726	4.23197	5.06024	12.0817	8.26446	6.55765	11.9716	4.1282	5.93724	12.702	13.5098	7.54422	18.8433	11.2354	6.63907	7.15465	9.26624
8248.43	9.85819	3.63786	4.23197	5.06024	11.9584	8.20786	6.60754	12.2523	3.9584	5.94913	12.8474	13.4007	7.59864	18.5279	11.452	6.69454	7.23231	9.24407
8249.28	9.96833	3.41904	3.84013	5.15813	11.8704	8.40032	6.602	12.467	4.01146	5.99073	13.009	13.5644	7.72109	18.2755	11.4611	6.71161	7.29055	8.71204
8250.13	9.99587	3.69256	3.9185	5.29367	11.7999	8.59278	6.53548	12.4339	4.13881	5.88375	12.9606	13.5917	7.66667	18.6961	11.3167	6.72868	7.33909	8.97805
8250.98	9.89949	4.02079	3.68339	5.20331	11.8704	8.55881	6.53548	12.4505	4.24493	5.81243	13.0252	13.1823	7.70748	18.2334	11.2986	6.75428	7.28085	8.75637
8251.84	9.76181	4.02079	3.95768	5.23343	12.0465	8.58146	6.59091	12.2358	4.06452	5.87186	13.2191	13.5917	7.65306	18.5489	11.1181	6.81401	7.20318	8.71204
8252.69	9.92703	3.99344	3.76176	5.28614	11.9232	8.25314	6.71286	12.3018	4.16003	5.99073	13.0414	13.619	7.7483	18.6751	11.2625	6.79695	7.10611	8.82288
8253.54	10.0509	3.77462	3.80094	5.31627	11.8175	8.34371	6.79047	12.2358	4.18126	6.00262	13.1545	13.7009	7.7483	18.4648	11.4611	6.72014	7.29055	9.1554
8254.39	10.0509	3.63786	3.80094	5.41416	12.0465	8.17389	6.69069	12.1863	4.00085	5.98479	12.799	13.6736	7.81633	18.2545	11.3167	6.75854	7.43617	9.04456
8255.24	9.95456	3.69256	3.6442	5.37651	11.9937	8.36635	6.78492	12.4505	4.02207	5.95507	13.0899	13.5098	7.78912	18.7592	11.443	6.72441	7.42646	8.95589
8256.09	9.77557	3.80197	3.68339	5.40663	11.8528	8.37767	6.87361	12.4835	4.19187	5.99073	13.106	14.083	7.78231	18.8013	11.3708	6.81401	7.39734	9.06673
8256.95	10.0509	3.82932	3.72257	5.21837	11.8528	8.35503	6.74058	12.467	4.24493	6.03233	13.2353	14.0011	7.79592	18.6751	11.2354	6.86948	7.65945	9.04456
8257.8	10.0372	3.82932	3.9185	5.39157	12.0817	8.27578	6.79601	12.5661	4.02207	5.96696	13.4615	13.5917	7.9932	18.8013	11.2445	6.79268	7.64974	9.08889
8258.65	10.1198	3.69256	4.07524	5.50452	11.9584	8.58146	6.70732	12.4339	4.1282	6.00856	13.5423	13.9192	7.95918	18.5279	11.3889	6.86095	7.51383	9.19973
8259.5	9.91326	3.58315	4.31034	5.58735	11.9408	8.21918	6.8459	12.6156	4.20248	6.12148	13.4939	13.7828	7.7483	19.1167	11.3979	6.89508	7.46529	9.33274
8260.35	9.96833	3.69256	3.80094	5.37651	11.976	8.16257	6.8071	12.7642	4.20248	6.14525	13.7524	14.0284	7.93197	18.9905	11.2354	6.93775	7.57208	9.13323
8261.21	10.0785	3.85667	3.95768	5.30873	11.9056	8.25314	6.86807	12.7477	4.39351	6.07988	13.7039	13.8373	7.93197	18.9485	11.1633	6.89508	7.48471	9.39925
8262.06	10.0372	3.74726	3.87931	5.39157	11.888	8.28711	6.79601	12.8468	4.2131	6.0561	13.7686	13.7282	7.84354	19.0116	11.425	6.87375	7.52354	9.24407
8262.91	10.2024	3.80197	4.07524	5.38404	12.0113	8.42296	6.95676	12.8137	4.02207	6.03233	13.607	13.7555	7.89116	18.7592	11.3528	6.97615	7.46529	9.08889
8263.76	10.0372	3.74726	4.11442	5.59488	11.9584	8.389	6.78492	12.6651	3.88411	6.10959	13.8009	13.9465	7.91156	18.7382	11.5423	6.92921	7.54296	9.11106
8264.62	9.92703	3.69256	3.68339	5.40663	12.0289	8.16257	6.76275	12.8468	4.11758	6.00262	13.4292	14.274	8.08163	18.6961	11.3889	6.91641	7.43617	9.08889
8265.47	9.99587	3.63786	3.76176	5.46687	12.0993	8.02672	6.89024	12.7642	4.01146	6.17497	13.51	13.7009	8.12245	18.5068	11.3979	6.96762	7.46529	9.44358
8266.32	10.3814	3.33698	3.76176	5.49699	12.3283	8.42296	6.90687	12.9128	3.92656	6.35921	13.8655	13.6736	8.10204	19.2008	11.7228	6.95908	7.64003	9.02239
8267.17	10.4227	3.47374	3.80094	5.53464	12.4163	8.69467	6.91796	12.6816	4.14942	6.29383	13.6716	13.619	8.10884	18.8854	11.8581	6.92921	7.64974	9.17757
8268.03	10.3401	3.52845	3.76176	5.49699	12.1346	8.63806	6.87916	12.7807	4.17065	6.21657	13.4615	13.7282	8.06803	18.633	11.4881	6.95482	7.58179	9.33274
8268.88	10.4778	3.41904	3.87931	5.48946	12.1698	8.51353	6.86807	12.8963	4.07514	6.22846	13.4777	13.9738	8.11565	18.591	11.2896	6.98468	7.57208	9.44358
8269.73	10.5328	3.77462	4.11442	5.69277	12.4163	8.53617	6.81264	12.8137	4.28738	6.24629	13.4615	13.7282	7.97959	19.1377	11.4611	6.97188	7.64974	9.24407
8270.58	10.4778	3.96608	3.60502	5.60241	12.4163	8.6041	6.90133	12.6651	4.34044	6.19874	13.9302	14.3013	8.11565	19.3901	11.5784	6.94201	7.82448	9.06673
8271.44	10.4778	3.66521	3.72257	5.72289	12.3811	8.67203	6.95676	12.8303	4.16003	6.17497	13.914	14.0011	8.07483	19.1377	11.6686	7.06148	7.66916	9.42141
8272.29	10.3263	3.52845	3.76176	5.65512	12.3283	8.6607	7.00665	12.6651	4.20248	6.276	13.6878	13.8373	8.05442	19.1588	11.7498	7.08282	7.64003	9.55442
8273.14	10.285	3.88403	3.9185	5.73795	12.2754	8.77392	7.00111	12.7147	4.43595	6.39487	13.8817	14.083	8.19728	19.2429	12.0747	7.15535	7.78565	9.64309
8273.99	10.285	3.74726	3.87931	5.67018	12.2402	8.53617	7.02328	12.7642	4.27677	6.43647	13.9463	13.9192	8.10204	19.327	11.8852	7.14682	7.87302	9.53225
8274.85	10.643	3.74726	3.9185	5.69277	12.3635	8.36635	7.0122	12.7147	4.37228	6.35921	13.8171	13.8919	8.17687	19.2429	11.8852	7.07002	7.94098	9.11106
8275.7	10.4365	4.02079	4.03605	5.625	12.522	8.50221	7.03437	12.4174	4.14942	6.21063	13.8655	13.7282	8.11565	19.0957	11.7137	7.01455	7.91185	9.42141
8276.55	10.3676	3.5558	3.84013	5.67018	12.3811	8.6607	7.10643	12.3018	3.9584	6.21657	14.0433	13.4279	8.26531	19.0747	11.6145	7.02308	7.92156	9.66526
8277.41	10.4915	3.5558	4.38871	5.63253	12.434	8.73995	7.11752	12.533	4.18126	6.2344	14.1403	13.8646	8.28571	19.2008	11.5874	7.00175	8.06718	9.57659
8278.26	10.5053	3.99344	3.99687	5.69277	12.4868	8.87581	7.21729	12.6982	4.19187	6.29383	14.4958	14.2194	8.46259	19.4111	11.6506	7.04868	8.17396	9.55442
8279.11	10.5604	4.02079	4.27116	5.69277	12.7157	9.00034	7.16186	12.9293	4.40412	6.52562	14.3988	13.7282	8.52381	19.9579	11.813	7.16815	8.24192	9.57659
8279.97	10.4778	3.96608	3.9185	5.86596	12.5925	8.68335	7.17849	12.8468	4.48902	6.4543	14.318	13.8373	8.33333	19.4742	11.8491	7.16815	8.12542	10.2638
8280.82	10.4227	3.6105	3.6442	5.76054	12.6101	8.67203	7.23947	12.6486	4.41473	6.40081	14.4312	14.0011	8.16327	19.2639	11.7589	7.23215	7.92156	9.95345
8281.67	10.3538	3.88403	3.87931	5.74548	12.3987	8.69467	7.26718	12.7147	4.24493	6.3176	14.6089	14.1376	8.21769	19.285	11.5964	7.09562	7.78565	9.7761
8282.52	10.4227	3.63786	3.72257	5.72289	12.4692	8.54749	7.16186	13.0945	4.22371	6.40081	13.9463	14.2467	8.21088	19.4111	11.7318	7.15109	7.93127	9.73177
8283.38	10.2299	3.77462	3.84013	5.64759	12.3459	8.63806	7.17295	13.0945	4.26616	6.4959	13.8494	14.4651	8.29252	19.8948	11.7047	7.22789	7.7177	9.7761
8284.23	10.5191	3.96608	4.07524	5.68524	12.5749	8.67203	7.11752	13.2266	4.42534	6.44241	14.0595	14.6015	8.30612	19.7476	11.6686	7.16815	8.03805	9.68743
8285.08	10.6981	4.1302	3.99687	5.76054	12.6453	8.71731	7.28381	13.0945	4.55269	6.52562	14.108	14.2467	8.31293	19.7897	11.6506	7.20655	8.10601	10.02
8285.94	10.6981	3.99344	3.87931	5.95633	12.6453	8.78524	7.30044	13.111	4.48902	6.56127	14.3827	14.5742	8.38095	19.4953	11.5513	7.30896	8.0963	9.7761
8286.79	10.877	4.02079	4.19279	6.04669	12.6277	8.55881	7.20621	12.9954	4.48902	6.62071	13.9625	14.4924	8.39456	19.5373	11.8401	7.32176	8.15455	10.0865
8287.65	10.877	4.02079	4.23197	5.95633	12.7334	8.58146	7.11752	12.9458	4.6482	6.60882	14.0918	14.3286	8.36054	19.4322	11.9574	7.26629	8.00893	9.46575
8288.5	10.7118	3.96608	3.95768	5.93373	13.0151	8.53617	7.20067	13.1275	4.4784	6.59693	14.4473	14.5742	8.33333	18.9485	11.9755	7.19375	8.19338	9.7761
8289.35	10.7256	3.6105	4.07524	5.84337	12.7862	8.68335	7.30599	13.2761	4.40412	6.56127	14.2857	14.6288	8.34694	19.0116	11.9303	7.21082	8.30987	9.73177
8290.21	10.6705	3.91138	4.27116	5.95633	12.9975	8.72863	7.28381	13.0449	4.14942	6.52562	14.7059	14.7653	8.46939	19.4742	11.9213	7.24495	8.13513	9.39925
8291.06	10.6981	3.74726	3.9185	5.85843	12.839	8.73995	7.2949	13.0449	4.11758	6.46024	14.415	14.6015	8.60544	19.979	11.9123	7.37296	8.21279	9.66526
8291.91	10.5604	3.69256	3.99687	5.88102	13.1032	8.83052	7.30599	13.2266	4.23432	6.44835	14.6574	14.4924	8.60544	19.7056	11.9303	7.43696	8.23221	10.0421
8292.77	10.6568	3.71991	4.34953	6.04669	13.1913	8.75127	7.38914	13.1935	4.45718	6.50184	14.7059	14.4105	8.51701	19.8528	11.9935	7.39856	8.15455	10.02
8293.62	10.8908	3.93873	4.54545	6.12199	12.9447	8.87581	7.34479	13.2761	4.61636	6.50184	14.5604	14.5469	8.47619	19.8948	12.2913	7.37722	8.19338	9.7761
8294.48	10.9046	3.80197	4.19279	6.01657	12.9799	8.6607	7.41131	13.4742	4.35106	6.65042	14.415	14.6834	8.7415	20.1682	12.3906	7.43269	8.29046	9.57659
8295.33	10.9046	4.1849	4.19279	6.03163	12.8743	8.70599	7.47783	13.5733	4.39351	6.64448	14.9806	15.0655	8.7619	20.1682	12.4808	7.40282	8.32929	9.44358
8296.18	10.8908	4.07549	4.38871	6.06175	12.9799	8.89845	7.38914	13.3917	4.51024	6.7574	15.0937	14.6288	8.63946	20	12.3274	7.46256	8.41666	9.64309
8297.04	10.9184	3.77462	4.50627	6.09187	13.1208	8.94373	7.43348	13.2596	4.61636	6.81089	15.1099	14.7107	8.61905	19.6215	12.2642	7.52229	8.57198	9.39925
8297.89	10.9597	3.82932	4.03605	6.22741	13.156	8.84184	7.57206	13.144	4.44657	6.75146	14.6897	14.5197	8.66667	19.6845	12.4628	7.44549	8.44578	9.75393
8298.75	10.9184	3.99344	4.11442	6.3253	13.4202	8.83052	7.47228	13.4082	4.44657	6.7574	14.8028	14.6288	8.78912	20	12.4357	7.40709	8.3487	9.7096
8299.6	10.8908	3.93873	4.27116	6.30271	13.5259	8.84184	7.4612	13.4908	4.43595	6.69797	14.7705	14.2194	8.87755	19.6845	12.562	7.38576	8.31958	9.68743
8300.45	10.9872	3.88403	4.46708	6.28012	13.2441	8.96638	7.52772	13.177	4.29799	6.90004	15.3361	14.6288	8.90476	19.6215	12.6252	7.51376	8.2225	9.90911
8301.31	11.2075	4.10284	4.27116	6.1747	13.4378	8.75127	7.61641	13.3421	4.43595	6.83466	15.223	15.0928	8.89116	19.5163	12.4086	7.46683	8.3487	9.97562
8302.16	11.0836	4.04814	4.19279	6.37801	13.1208	8.89845	7.57761	13.3752	4.40412	6.78712	15.4977	15.0655	8.91156	19.3691	12.2642	7.57776	8.39724	10.5076
8303.02	11.3039	3.82932	3.87931	6.21988	13.1737	8.95505	7.54435	13.1935	4.45718	6.84655	15.223	15.1747	8.96599	20	12.3364	7.56069	8.52344	9.99778
8303.87	11.3727	3.80197	4.34953	6.39307	13.4026	9.17016	7.54435	13.6889	4.39351	6.90598	15.2715	15.202	8.95238	20.4206	12.3635	7.60336	8.4652	10.0865
8304.73	11.414	3.74726	4.50627	6.42319	13.4731	9.01166	7.65521	13.7054	4.66943	6.9773	15.3846	15.2838	9.04762	20.694	12.3003	7.71003	8.44578	9.99778
8305.58	11.3314	3.99344	4.66301	6.45331	13.7725	9.02298	7.64967	14.0192	4.57391	7.02484	15.4816	15.2293	9	20.8412	12.4808	7.6759	8.43607	10.2416
8306.43	11.2213	4.07549	4.46708	6.53614	13.5611	8.84184	7.59424	14.0357	4.61636	6.96541	15.7886	14.8472	9.08163	21.0726	12.544	7.6503	8.56228	10.2195
8307.29	11.414	4.07549	4.31034	6.37801	13.4378	9.09091	7.69401	14.0852	4.4784	6.92381	15.5462	15.4749	9.21088	20.7781	12.7967	7.69723	8.75643	10.4633
8308.14	11.3039	3.71991	3.87931	6.43072	13.4378	9.14752	7.69401	13.788	4.82861	6.99513	15.5785	15.393	9.29252	20.8412	12.5259	7.76123	8.63994	10.6407
8309	11.3865	3.91138	4.19279	6.52108	13.702	9.10223	7.7051	13.7715	4.93473	6.95947	15.2715	15.4749	9.29252	20.9674	12.4086	7.82097	8.64965	10.552
8309.85	11.5655	3.6105	3.95768	6.4006	14.019	8.89845	7.8714	13.9531	4.63759	6.92975	15.4331	15.3111	9.27891	20.673	12.3996	7.90204	8.72731	10.5076
8310.71	11.5792	3.99344	4.27116	6.35542	13.9133	9.24941	7.80488	13.8045	4.72249	6.89409	15.1584	15.3657	9.16327	20.5678	12.4447	7.92764	8.85351	10.2416
8311.56	11.4966	3.93873	4.23197	6.26506	13.8429	9.23808	7.73282	13.755	4.58453	7.03079	15.1422	15.2293	9.21769	20.3575	12.6072	7.9191	8.90205	10.552
8312.42	11.4002	4.04814	4.62382	6.34789	13.8077	9.29469	7.87694	13.9036	4.48902	7.15559	15.2392	15.2566	9.34014	20.4416	12.8599	7.8039	8.95059	10.1751
8313.27	11.3865	3.91138	4.58464	6.50602	13.6316	9.26073	7.97672	13.788	4.4784	7.20908	15.5462	15.5568	9.41497	20.5047	12.905	7.85937	8.98942	10.5742
8314.13	11.5517	4.07549	4.50627	6.48343	13.8957	9.18148	7.99335	13.821	4.79677	7.22097	15.6432	15.2293	9.36054	20.4837	12.544	7.8935	8.97	10.685
8314.98	11.5792	3.93873	4.4279	6.5512	13.8253	9.29469	7.9102	13.6229	4.52085	7.33389	15.4331	14.929	9.32653	20.9674	12.3455	7.91057	8.90205	10.4855
8315.84	11.5792	4.04814	4.54545	6.64157	14.1247	9.39658	8.02661	13.6229	4.4784	7.39926	15.5624	14.6015	9.48299	21.0515	12.5259	7.99164	9.00883	10.419
8316.69	11.6894	4.21225	4.81975	6.76205	13.9133	9.3513	8.09313	13.7219	4.4784	7.2804	15.7725	15.2838	9.4966	21.2618	12.8779	7.9831	9.27094	10.5076
8317.55	11.5792	4.1302	4.89812	6.7244	13.7548	9.32865	7.97118	14.1017	4.63759	7.29229	16.0795	15.6659	9.48299	21.1567	12.8328	8.00444	9.31948	10.9288
8318.4	11.5655	3.80197	4.58464	6.81476	14.1423	9.26073	7.98226	13.9531	4.62698	7.24474	16.031	15.6659	9.38776	20.9674	12.8238	8.01724	9.32919	10.419
8319.26	11.7995	3.91138	4.31034	6.875	14.2128	9.46451	8.04878	13.854	4.72249	7.31606	15.7725	15.6386	9.59864	21.367	13.1035	7.9831	9.12533	10.3303
8320.11	11.8408	3.77462	4.46708	6.90512	13.9133	9.53244	8.05987	14.3494	4.74371	7.42898	15.9987	15.5841	9.83673	21.367	13.0674	8.15804	9.12533	10.4855
8320.97	11.6481	3.71991	4.62382	6.91265	14.0014	9.44187	8.03215	14.3329	4.72249	7.5003	16.0472	15.6386	9.78231	21.1146	12.8779	8.11111	9.30978	10.8845
8321.82	11.8408	3.88403	4.85893	6.7997	14.0542	9.29469	8.07095	14.1843	4.72249	7.46464	15.7401	15.5022	9.7619	20.715	12.7516	8.06417	9.34861	10.7072
8322.68	11.7582	3.99344	4.66301	6.82982	14.1951	9.23808	8.17073	14.2173	4.69065	7.42304	15.8048	15.3111	9.82313	20.8833	12.7786	8.07697	9.36802	10.7737
8323.53	11.8133	3.93873	4.9373	6.82229	13.9662	9.28337	8.22616	14.1678	4.63759	7.51218	16.1765	15.3111	9.7551	21.4511	12.932	8.10684	9.31948	10.685
8324.39	11.9234	4.07549	4.50627	6.76958	14.0366	9.41922	8.21508	14.1678	4.7331	7.63699	16.3542	15.4749	9.91837	21.6614	13.0133	8.16231	9.4651	10.951
8325.24	12.0336	4.07549	4.62382	6.94277	14.0542	9.39658	8.22062	14.1347	4.94535	7.58944	16.4997	15.6659	9.7415	21.4721	13.0764	8.09404	9.65926	11.1284
8326.1	12.1575	4.07549	4.4279	7.05572	13.9838	9.18148	8.27051	14.2338	4.84984	7.59539	16.4512	15.6932	9.70068	21.4721	13.0674	8.14951	9.7078	10.9067
8326.95	12.1988	3.74726	4.34953	7.19127	14.6178	9.44187	8.35366	14.3164	4.84984	7.73208	16.6774	15.9934	9.96599	21.3249	13.1486	8.25191	9.31948	10.9288
8327.81	12.1988	3.96608	4.15361	7.22892	14.5474	9.67961	8.30377	14.3989	5.05147	7.63699	16.5805	16.1026	10.0816	21.409	13.2569	8.35858	9.39715	11.2392
8328.67	12.2126	4.15755	4.78056	7.2741	14.3008	9.91736	8.44235	14.8283	4.78616	7.74397	16.5482	16.2937	10.102	21.9558	13.1306	8.38418	9.57189	11.1284
8329.52	12.3365	4.21225	4.34953	7.14608	14.1599	9.81546	8.42572	14.5476	4.76494	7.74991	16.6936	15.5022	10.0884	21.7455	13.1577	8.41831	9.55247	11.2392
8330.38	12.364	4.07549	4.46708	7.14608	14.1951	9.50979	8.38692	14.4485	4.92412	7.73208	16.3704	15.6386	10.1224	21.5773	12.932	8.37138	9.47481	11.1727
8331.23	12.2126	3.91138	4.4279	7.19127	14.2832	9.50979	8.45898	14.3989	5.00902	7.79746	16.1765	15.5022	10.1701	22.1241	12.9681	8.32871	9.63013	11.217
8332.09	12.2126	3.69256	4.27116	7.13855	14.4945	9.58904	8.53659	14.531	4.89228	7.79746	16.7906	15.5568	10.0884	21.6614	13.1035	8.35858	9.8437	11.0397
8332.94	12.2401	3.96608	4.62382	7.39458	14.5298	9.77018	8.58093	14.3659	4.87106	7.8034	16.9198	15.9389	10.2109	21.8297	13.3562	8.37991	9.85341	11.2392
8333.8	12.364	3.99344	4.27116	7.49247	14.4769	9.49847	8.54213	14.7127	5.22127	7.91038	16.8067	16.1026	10.3537	21.8927	13.1216	8.42685	9.88254	11.35
8334.66	12.309	3.77462	4.70219	7.52259	14.5298	9.43054	8.67517	14.9934	5.14698	7.99358	16.8552	15.9389	10.3946	21.8927	13.266	8.47378	9.86312	11.2392
8335.51	12.5981	4.04814	4.62382	7.46235	14.6178	9.82679	8.86364	14.9769	4.93473	8.0233	17.033	15.8297	10.551	22.061	13.4735	8.50791	9.97961	11.6604
8336.37	12.6119	3.88403	4.66301	7.49247	14.9877	9.74754	8.93016	14.8778	5.29555	8.07679	17.3239	16.1299	10.517	21.9769	13.3742	8.60178	10.1058	11.5717
8337.22	12.6256	4.10284	4.38871	7.62048	14.653	9.86075	8.8969	14.7952	5.14698	8.0649	17.1299	15.8843	10.4626	21.8927	13.4284	8.56338	9.85341	11.7047
8338.08	12.6119	3.85667	4.46708	7.55271	14.8996	9.623	8.85809	14.8283	4.80739	7.95198	17.4531	15.9662	10.4082	21.7666	13.293	8.59752	10.0087	11.5052
8338.94	12.5706	3.96608	4.58464	7.51506	14.5298	9.69093	8.96896	14.7622	4.97718	8.00547	17.3562	16.0207	10.6054	22.4395	13.275	8.67005	9.91166	11.616
8339.79	12.4742	3.99344	4.54545	7.55271	14.6883	9.79282	8.8969	15.0429	5.04086	8.19565	17.6147	16.4028	10.7619	22.2082	13.4374	8.78525	10.0767	11.3944
8340.65	12.722	4.1849	4.78056	7.59789	14.653	9.96264	8.84146	15.2081	4.87106	8.16593	17.2431	15.9934	10.898	22.4816	13.5277	8.76392	10.232	11.8156
8341.5	12.7082	4.40372	4.70219	7.68825	14.7939	9.9966	8.96896	15.2246	5.09392	8.27885	17.2431	16.5393	10.9524	22.0189	13.7262	8.72125	10.3679	11.8156
8342.36	12.7771	4.37637	4.4279	7.74849	14.9524	9.69093	9.09091	15.2906	5.24249	8.31451	17.4531	16.512	10.8503	22.3975	13.7262	8.73405	10.3194	11.35
8343.22	12.8322	4.26696	4.66301	7.69578	15.0053	9.57772	8.8969	15.2081	5.15759	8.31451	17.8571	16.2937	11.0068	22.5237	13.3201	8.90899	10.3776	11.5274
8344.08	12.9698	4.29431	4.4279	7.68072	15.0405	9.66829	8.98004	15.175	5.2531	8.368	17.4855	16.6485	10.9456	22.7129	13.3201	8.75539	10.2708	11.4165
8344.93	12.9148	4.23961	5.17241	7.75602	15.0933	9.7815	9.08537	15.2576	5.10453	8.43338	17.437	16.6758	10.9184	22.4816	13.4464	8.74685	10.3388	11.483
8345.79	12.8459	4.07549	4.97649	7.75602	15.0229	9.70225	9.12417	15.3071	5.16821	8.54035	17.8895	16.6212	11.034	22.4185	13.5547	8.86206	10.3582	11.8821
8346.64	13.08	3.91138	4.74138	7.83886	15.3223	9.89471	9.22949	15.1255	5.04086	8.49875	18.2127	16.4847	11.0952	22.6498	13.654	8.96872	10.5233	11.7712
8347.5	13.1901	3.91138	4.34953	7.79367	15.3927	9.98528	9.25721	15.2906	5.20004	8.5463	17.9703	16.5666	11.1769	23.0074	13.7623	9.00713	10.5233	12.0372
8348.36	13.1901	4.04814	4.46708	7.88404	15.428	10.0645	9.34035	15.1915	5.21065	8.58196	18.0026	16.9214	11.2653	22.8181	13.6901	9.05406	10.5233	12.2368
8349.21	13.3554	4.23961	4.46708	7.88404	15.3575	10.1098	9.45676	15.4888	4.99841	8.48092	18.0672	16.8395	11.3741	22.6709	13.7442	9.03699	10.5718	12.2589
8350.07	13.5481	4.23961	5.25078	8.07982	15.428	9.95132	9.36807	15.5713	5.13637	8.52847	18.1965	16.4847	11.3469	22.8812	13.6721	9.05406	10.6397	11.9042
8350.93	13.4793	4.21225	4.9373	8.16265	15.3047	9.84943	9.50665	15.6374	5.17882	8.46309	17.9218	16.1572	11.4422	23.1125	13.6089	9.2162	10.6495	11.6382
8351.78	13.5481	3.91138	4.78056	8.14006	15.3399	9.79282	9.45122	15.4557	5.16821	8.73054	18.1642	16.1026	11.551	23.3228	13.9157	9.20766	10.7562	11.7712
8352.64	13.5344	4.32166	4.70219	8.34337	15.5513	9.96264	9.46785	15.6044	4.96657	8.68299	18.5036	16.4028	11.5034	23.0074	14.0421	9.229	10.7562	12.1924
8353.5	13.6445	4.10284	4.58464	8.43373	15.4456	9.86075	9.61752	15.4557	5.21065	8.79591	18.342	16.321	11.4966	22.8601	14.1052	9.26313	10.8145	12.1703
8354.35	13.8235	4.37637	4.62382	8.4488	15.3047	10.1211	9.70621	15.6044	5.41229	8.82563	18.3096	16.2937	11.5306	23.3018	14.1774	9.39113	10.8242	12.1259
8355.21	13.796	4.1302	4.81975	8.41114	15.4632	10.1664	9.72284	15.6209	5.38045	9.00987	18.3743	16.3755	11.5646	22.9863	14.1233	9.42953	11.1543	11.9486
8356.07	13.851	4.10284	4.50627	8.38102	15.833	10.0872	9.65632	15.6704	5.41229	8.91477	18.4874	16.512	11.551	23.3018	14.1594	9.4466	10.8436	12.3698
8356.93	13.7546	4.15755	4.62382	8.56175	15.5336	10.257	9.66741	15.6704	5.47596	8.93855	18.7621	16.4847	11.7551	23.1966	14.3038	9.43807	10.931	12.2146
8357.78	13.9887	4.23961	4.89812	8.72741	15.7802	10.4721	9.81707	15.786	5.45474	9.10496	19.0368	17.3308	11.9932	23.47	14.4211	9.50634	11.0378	12.0816
8358.64	14.03	4.26696	4.81975	8.71235	16.2381	10.257	9.9612	16.43	5.62454	9.27731	19.1015	17.3854	11.966	23.4911	14.6286	9.52767	11.1445	12.2146
8359.5	14.0025	4.32166	4.62382	8.6747	15.9563	10.0419	10.0499	16.463	5.65637	9.29514	18.8914	17.0852	12.0408	23.2387	14.2677	9.54474	11.3193	12.6136
8360.35	13.9061	4.43107	4.85893	8.62952	15.6921	10.1777	9.98891	16.1162	5.34862	9.22976	18.8752	17.1124	11.932	23.6593	14.385	9.61301	11.3581	12.8796
8361.21	13.8097	4.32166	4.9373	8.70482	15.8507	10.4834	9.97228	15.9676	5.35923	9.23571	19.2631	17.167	12.1565	23.6803	14.3669	9.73674	11.5037	12.7466
8362.07	13.9061	4.43107	5.01567	8.78765	16.3086	10.4834	10.0665	16.0667	5.55025	9.36646	19.3762	17.2762	12.2245	24.0379	14.394	9.69407	11.8532	11.9264
8362.93	14.03	4.21225	4.54545	8.91566	16.4847	10.3476	10.1718	16.4135	5.35923	9.42589	19.1661	17.3035	12.3946	23.8275	14.4301	9.68554	11.7561	12.7245
8363.78	14.1539	3.93873	4.23197	9.0512	16.2381	10.2683	10.2439	16.1823	5.338	9.56258	19.1015	16.9487	12.483	23.8486	14.7099	9.74527	11.8241	13.2343
8364.64	14.209	4.1849	4.70219	8.98343	16.696	10.4381	10.2494	15.8686	5.36984	9.65173	19.6509	17.44	12.5918	24.4585	14.6738	9.82208	11.9697	13.0348
8365.5	14.0851	4.43107	4.66301	8.98343	16.6784	10.7778	10.4435	16.1658	5.4229	9.68739	20.1519	17.4672	12.5918	24.5216	14.5384	9.77088	11.9891	12.8131
8366.36	14.0713	4.34902	5.2116	9.05873	16.7665	10.7212	10.5765	16.2153	5.4229	9.68145	19.9257	17.3308	12.8027	24.143	14.403	9.94155	11.9794	12.9461
8367.22	14.4018	4.37637	4.58464	9.26958	16.4142	10.4042	10.51	16.8263	5.5078	9.75276	19.6509	17.7129	12.7687	23.9537	14.5564	10.0525	11.9503	13.456
8368.07	14.4844	4.34902	4.89812	9.1491	16.2557	10.4608	10.5432	16.8263	5.49719	9.8538	19.7964	17.3035	12.7075	24.3743	14.5925	10.061	12.0377	12.8575
8368.93	14.8974	4.45842	4.81975	9.29217	16.608	10.4608	10.6264	16.9089	5.56086	10.0083	20.1034	17.5218	12.7619	24.4585	14.8452	10.0738	12.0085	12.6801
8369.79	15.0489	4.32166	5.09404	9.4503	16.925	10.6532	10.704	16.8593	5.45474	10.0737	20.2165	17.8221	12.9592	24.858	15.134	10.1079	12.1833	12.9018
8370.65	15.0764	4.34902	5.17241	9.47289	17.2244	10.6872	10.8149	16.8098	5.61392	10.0559	20.3135	17.1397	13.0952	24.6267	14.8001	10.2104	12.2998	13.1456
8371.5	14.8699	4.15755	4.85893	9.54066	16.7489	10.6985	10.7761	16.9749	5.79433	10.0975	20.1681	17.5764	13.0816	24.7739	14.5835	10.317	12.0571	13.4782
8372.36	14.98	4.15755	4.97649	9.49548	16.6432	10.857	10.7871	16.9254	5.49719	10.151	20.7175	17.1943	13.1224	24.816	14.5835	10.317	12.0183	13.5225
8373.22	15.0764	4.29431	4.97649	9.76657	16.8369	11.3551	10.7982	17.041	5.72005	10.3411	20.863	17.4672	13.3537	25.0894	14.8723	10.3128	12.1445	13.0791
8374.08	15.3518	4.34902	5.05486	9.91717	17.0306	11.1174	10.9035	17.2886	5.72005	10.2579	20.7014	17.8493	13.3673	25.2576	14.9806	10.381	12.5619	13.8994
8374.93	15.2003	4.15755	4.9373	9.93976	16.9426	11.0721	10.959	17.2886	5.7625	10.2639	20.459	17.6583	13.3946	25.6782	15.1882	10.573	12.7075	14.0989
8375.79	15.3656	4.34902	4.97649	9.84187	16.7665	10.9815	11.0809	17.0079	5.83678	10.4719	20.3782	17.9858	13.5238	25.2156	14.9716	10.6754	12.7852	13.5225
8376.65	15.517	4.45842	5.05486	9.90964	16.8369	11.0155	11.1641	17.2556	5.57147	10.561	21.2185	17.8766	13.6395	25.1314	15.2784	10.6968	12.4551	13.19
8377.51	15.3793	4.21225	5.09404	9.87199	17.0659	11.0042	11.1086	17.2061	5.87923	10.567	21.6225	17.9312	13.9116	25.0894	15.5221	10.7181	12.5522	13.4782
8378.37	15.3793	4.37637	5.40752	10.0452	17.3477	10.9476	11.3581	17.6024	5.6776	10.6977	21.5255	18.559	13.7891	25.3417	15.6304	10.812	12.6978	13.456
8379.23	15.6409	4.54048	5.09404	10.0075	17.2068	10.7664	11.4468	17.9161	5.90046	10.6621	21.17	18.4498	13.7483	25.4259	15.4047	10.8888	12.8046	14.2319
8380.08	15.7924	4.32166	5.28997	10.0828	17.33	10.9023	11.48	17.5528	5.82617	10.769	21.267	18.559	14.0204	25.7624	15.3055	10.8717	12.7949	14.4092
8380.94	15.6822	4.29431	5.13323	10.2485	17.559	11.2193	11.5244	17.4373	5.79433	10.9176	21.2993	18.3679	13.9932	25.5941	15.495	10.9101	12.8628	14.0989
8381.8	15.7924	4.34902	4.9373	10.3614	17.8056	11.1287	11.6131	17.5859	6.0278	11.0068	21.5579	18.2041	14.1905	25.6993	15.6755	10.94	12.9696	14.2984
8382.66	16.0815	4.29431	5.40752	10.4895	17.7351	11.0721	11.6685	17.5859	6.0278	10.9414	21.2993	18.5317	14.2109	25.5941	15.6213	11.0125	13.1541	14.1654
8383.52	15.9714	4.62254	4.97649	10.5798	17.6647	11.1514	11.7018	17.8996	5.90046	10.8225	21.4286	18.5044	14.1701	25.7203	15.6213	11.068	13.4259	14.0102
8384.38	16.1504	4.62254	4.9373	10.6627	17.6823	11.0721	11.6353	17.9987	5.74127	11.1256	21.2346	18.2314	14.2245	26.225	15.7567	11.0893	13.5618	14.3871
8385.24	16.2743	4.51313	5.2116	10.6852	18.1402	11.5816	11.8016	18.1308	5.84739	11.3515	21.671	18.5044	14.4558	27.0032	15.8289	11.1874	13.4841	14.4757
8386.09	16.1917	4.59519	5.44671	10.881	18.6862	11.4344	11.9845	18.1803	5.77311	11.4406	22.1396	18.6954	14.7075	26.6036	15.9191	11.3197	13.8433	14.8969
8386.95	16.0677	4.43107	5.60345	10.8283	18.6685	11.2872	12.0953	18.2959	5.94291	11.4109	22.479	18.7227	14.7687	26.4564	15.7026	11.4306	13.8919	15.0299
8387.81	16.1641	4.43107	5.13323	10.866	18.4924	11.0834	12.1563	18.3124	6.0278	11.2326	22.0588	18.6681	14.8435	26.8139	15.8018	11.4392	13.6492	14.7417
8388.67	16.412	4.26696	5.40752	10.8961	18.3339	11.0608	12.3836	18.1968	6.18699	11.3753	22.3982	18.8046	14.9456	26.7928	15.874	11.4477	13.6977	14.3871
8389.53	16.6322	4.45842	5.52508	10.9864	18.193	11.457	12.4113	18.5106	6.26128	11.5654	22.5113	18.6681	15.102	26.7508	15.9552	11.5373	13.853	14.4092
8390.39	16.8112	4.56783	6.11285	10.9789	18.7038	11.4004	12.561	18.4775	6.10209	11.7378	22.9315	18.2587	15.3129	26.877	16.1809	11.7037	14.1928	14.4979
8391.25	16.7424	4.40372	5.76019	11.0919	18.4396	11.5023	12.6053	18.362	6.16576	11.7913	22.5598	18.6954	15.415	27.0662	15.9101	11.6397	13.9889	14.6309
8392.1	16.7011	4.64989	5.2116	11.2575	18.9503	11.3551	12.6774	18.1803	6.21883	11.9933	22.8668	18.9683	15.5306	27.4869	15.9643	11.6269	14.1248	14.7196
8392.96	16.9214	4.64989	4.97649	11.4081	18.9503	11.8872	12.7661	18.5931	5.99597	12.1122	23.6264	18.9683	15.7143	27.9285	16.1899	11.8275	14.2219	15.1186
8393.82	17.0591	4.62254	5.52508	11.4307	18.8094	11.7627	12.8049	18.7417	6.32495	12.1954	23.1416	19.1048	15.7007	27.7182	16.0365	12.0109	14.2413	14.8969
8394.68	17.2518	4.62254	5.2116	11.5512	18.5981	11.6155	12.9324	18.7748	6.29311	12.1716	23.287	19.1048	15.6122	27.5289	16.0545	12.0792	14.3287	15.2294
8395.54	17.362	4.51313	5.25078	11.6566	18.6509	11.6495	12.949	19.138	6.24005	12.2964	23.4001	18.9683	15.7755	27.6972	16.1448	12.0408	14.484	15.5176
8396.4	17.3895	4.56783	5.32915	11.8449	18.8094	11.9552	13.0044	18.9069	6.35679	12.3678	23.4001	19.4869	15.8707	27.8023	16.4245	12.1773	14.3772	15.9166
8397.26	17.4033	4.73195	5.25078	11.9277	19.0384	12.0684	13.1264	18.7417	6.43107	12.4688	23.7395	19.2686	15.9796	27.7182	16.3613	12.2413	14.552	15.7171
8398.12	17.6373	4.64989	5.32915	12.0708	19.3906	12.2269	13.2428	19.1711	6.26128	12.659	24.2081	19.214	16.1293	27.6972	16.3884	12.2541	14.7267	15.5176
8398.98	17.72	4.64989	5.721	12.2364	19.4611	12.0457	13.2761	18.8904	6.48413	12.6055	24.3213	19.2959	16.3537	28.0126	16.5509	12.2797	15.1539	15.8058
8399.84	17.9816	5.03282	5.13323	12.2289	19.6724	12.1816	13.337	19.3857	6.55842	12.6768	24.7414	19.5961	16.5238	28.3912	16.614	12.4675	15.2121	15.7171
8400.7	18.1743	5.08753	5.28997	12.2515	20.007	12.2156	13.4701	19.6169	6.64332	12.6887	24.4021	20.2238	16.4558	28.6015	16.623	12.5571	15.4063	15.429
8401.56	18.1881	5.06018	6.03448	12.2139	20.3241	12.0797	13.6142	19.6664	6.59026	12.9383	24.4182	20.0873	16.5986	28.1178	16.6682	12.5485	15.5907	15.8945
8402.42	18.3946	4.62254	5.76019	12.2289	19.8838	11.808	13.7251	19.8811	6.69638	13.176	24.5314	19.8417	16.8639	28.3912	16.9028	12.6467	15.4936	15.6063
8403.27	18.2294	4.86871	5.40752	12.4398	19.5315	12.125	13.7195	19.9967	6.69638	13.2652	25.097	20.1419	16.7959	28.5384	17.0021	12.7789	15.7946	15.8723
8404.13	18.4221	4.59519	5.56426	12.4473	19.7781	12.091	13.847	20.2279	6.56903	13.3068	25.1616	19.6507	16.966	28.6435	17.1374	12.8941	15.9596	16.0275
8404.99	18.6149	4.62254	5.83856	12.4849	19.8662	12.3514	13.9191	20.0132	6.64332	13.4078	24.7738	19.7325	17.102	29.2114	17.1013	12.9155	15.7363	16.3157
8405.85	18.9316	4.97812	5.87774	12.7184	20.1127	12.2608	14.0687	20.2609	6.72822	13.4613	25.0646	19.8963	17.3469	29.2955	17.1465	13.0136	16.0567	16.2935
8406.71	18.9866	4.86871	5.17241	13.1401	20.5002	12.3854	14.2295	20.0462	6.51597	13.6218	25.2586	20.1419	17.483	29.632	17.3901	13.1288	16.2411	16.626
8407.57	19.0142	4.54048	5.91693	13.1928	20.4826	12.6684	14.3126	20.3435	6.77067	13.6931	25.6303	20.4967	17.7823	29.8423	17.3721	13.3038	16.1829	16.7812
8408.43	18.904	5.03282	5.76019	13.2831	20.7467	12.6458	14.6009	20.3104	7.07843	13.6753	25.5495	20.6878	17.9252	30.0105	17.0743	13.291	16.1635	16.493
8409.29	18.9729	4.67724	5.64263	13.366	20.8876	12.6458	14.5787	20.4756	7.04659	13.7644	25.9696	20.1965	18.1293	29.8633	17.327	13.2952	16.5615	16.8255
8410.15	19.3722	4.814	5.79937	13.3358	20.8348	12.5665	14.7284	20.5086	7.0572	13.9249	26.5029	20.524	18.3129	29.674	17.2187	13.4062	16.6877	16.7147
8411.01	19.5374	4.95077	5.76019	13.4337	20.6411	12.6344	14.8503	20.7893	7.12087	14.0616	26.6322	20.2511	18.4898	30.0526	17.4443	13.6024	16.9304	17.2689
8411.87	19.7301	5.08753	5.79937	13.5166	20.9229	12.5552	15.0166	21.037	7.29067	14.1388	26.5352	20.524	18.5306	30.1577	17.6338	13.6024	16.9789	17.2246
8412.73	19.8541	4.78665	6.03448	13.7123	20.9757	12.4759	15.061	20.8058	7.11026	14.2399	26.6322	20.1692	18.6939	30.5363	17.715	13.692	16.8527	17.4241
8413.59	20.0055	4.62254	5.48589	13.7651	20.6411	12.759	15.1386	21.07	7.07843	14.537	26.6807	20.5786	18.7483	30.2629	17.6338	13.82	17.0857	17.4906
8414.45	20.1294	5.08753	5.44671	13.9533	20.9405	12.7024	15.2051	21.0535	7.29067	14.7213	27.02	20.6059	18.7959	30.1577	17.8414	14.0035	17.0469	17.1802
8415.31	20.212	4.78665	6.30878	14.1491	21.0285	12.8495	15.4157	20.9875	7.19516	14.8936	27.5372	20.6059	19.0476	30.7466	17.9587	14.1614	17.2216	17.6236
8416.17	20.2258	5.11488	6.03448	14.2696	21.4336	12.8609	15.6652	21.2847	7.36496	14.9768	27.1816	20.6332	19.1088	30.9569	18.1392	14.3235	17.4061	17.9118
8417.03	20.3084	4.92341	5.56426	14.2997	21.2751	12.9061	15.6763	21.6645	7.55598	15.0006	27.2948	20.6332	19.3878	30.8728	18.1753	14.3235	17.6196	17.9783
8417.89	20.7215	5.03282	5.40752	14.631	21.1342	13.1326	15.6541	21.5159	7.43924	15.1729	27.4725	20.988	19.5918	31.1041	18.085	14.4942	17.7167	17.8674
8418.75	20.9831	5.30635	5.79937	14.6687	21.4336	13.1665	15.8869	21.6314	7.48169	15.2443	27.6988	21.3701	19.8503	31.2934	18.2023	14.6307	17.94	17.9339
8419.61	21.1207	5.11488	6.03448	14.7063	22.0148	13.1552	15.9756	21.9782	7.3968	15.5533	27.7634	21.5611	19.9796	31.1882	18.3106	14.7374	18.1439	18.0226
8420.47	20.9831	4.84136	5.60345	15.0602	21.9796	12.9967	16.1253	22.5892	7.40741	15.6306	27.8604	21.3974	20.0816	31.4406	18.4099	14.8398	18.1439	18.4216
8421.33	20.9142	5.08753	5.76019	15.1732	22.1733	12.9401	16.3692	22.424	7.56659	15.6722	28.2805	21.2609	20.2177	31.6088	18.3467	14.8782	18.4254	18.5768
8422.19	21.2447	5.16958	5.95611	15.1807	22.0676	13.4835	16.469	22.358	7.33312	15.8921	28.1836	21.5611	20.2653	32.1136	18.6084	14.9678	18.3769	18.6433
8423.06	21.4925	5.3337	5.76019	15.3238	22.4375	13.8684	16.7239	22.8369	7.34373	16.0823	28.9108	21.179	20.6054	32.429	18.7709	15.0275	18.406	18.4216
8423.92	21.5889	5.19694	6.26959	15.5271	22.5608	13.8911	16.8514	22.7708	7.54537	16.2784	29.4279	21.8068	20.8571	32.4711	18.8521	15.1683	18.7943	18.6877
8424.78	21.7128	5.06018	6.23041	15.753	22.9658	13.6194	17.0177	22.7543	7.50292	16.2189	29.6865	21.9159	21.0204	32.5762	18.825	15.2537	18.8137	18.6211
8425.64	21.8092	5.27899	6.58307	15.8735	22.4903	13.5515	16.9623	22.6717	7.70455	16.4507	29.1694	21.6703	21.0884	32.0084	18.8701	15.4371	19.3865	18.8872
8426.5	22.0157	5.3337	6.38715	16.0693	22.8073	13.7892	17.0011	22.6882	7.63027	16.6825	29.0401	21.8886	21.3605	33.0389	18.9965	15.5566	19.3088	18.865
8427.36	22.1258	5.52516	6.19122	16.2199	22.7193	13.676	17.2228	22.8864	7.72578	16.7538	29.4764	21.6157	21.5238	33.3754	19.1048	15.7657	19.0758	19.3527
8428.22	22.3874	5.47046	5.9953	16.1747	22.9482	13.6647	17.5554	22.8369	7.59843	17.0213	29.7511	21.8614	21.7143	33.2702	19.4116	15.8553	19.2117	19.6852
8429.08	22.4838	5.25164	6.54389	16.1898	23.0363	13.8118	17.6774	23.2662	7.747	17.158	29.9289	22.1889	21.8299	32.8286	19.5199	15.915	19.4447	19.4635
8429.94	22.6077	5.22429	6.23041	16.4684	23.5294	13.7892	17.8326	23.5304	7.8319	17.4016	30.1713	22.6255	21.9932	33.2913	19.5379	15.9961	19.8039	20.1507
8430.8	22.8831	5.16958	6.66144	16.5437	23.3533	13.7552	17.9213	23.646	7.72578	17.3303	30.3814	22.4072	22.2245	33.8591	19.3214	16.0302	20.1048	19.7739
8431.66	22.8556	5.3337	6.54389	16.6566	24.181	13.7439	18.071	23.8276	8.10782	17.4076	31.1571	22.762	22.5034	34.1115	19.5831	16.2137	20.4058	20.1729
8432.52	23.0208	5.3884	6.46552	16.9202	24.3219	13.9024	18.1874	24.1413	8.12905	17.5859	31.1409	22.9803	22.6395	34.5952	20.0433	16.4654	20.5902	20.0621
8433.38	23.3788	5.00547	6.70063	16.875	24.4276	14.0156	18.2927	24.1248	8.28823	17.675	30.9955	23.1441	22.7347	34.3218	19.8899	16.6105	20.4737	20.3724
8434.25	23.6266	5.22429	6.23041	17.0708	24.3043	14.0156	18.5089	24.6202	8.44742	17.8295	31.2379	23.0895	22.7075	34.4059	19.8899	16.6617	20.6873	20.4833
8435.11	23.902	5.30635	6.19122	17.2666	24.3043	13.8345	18.6752	24.5872	8.36252	18.2396	31.3187	23.4443	23.0408	34.5321	20.1967	16.7129	20.7359	20.4389
8435.97	24.0947	5.3337	6.46552	17.5	24.1634	14.276	18.7472	24.5542	8.28823	18.4476	32.0782	23.3624	23.3197	34.8475	20.1336	16.8878	21.163	20.5276
8436.83	24.2186	5.3884	6.58307	17.8012	24.3043	14.3326	19.0466	24.4055	8.45803	18.3942	32.4661	23.4989	23.6122	35.6046	20.1697	17.1438	21.4834	20.8823
8437.69	24.4665	5.41575	6.42633	18.1627	23.9521	14.4005	19.2018	24.5376	8.54293	18.5724	31.9651	22.9803	23.6463	35.3733	20.4404	17.2249	21.4445	21.237
8438.55	24.6042	5.41575	6.34796	18.2154	24.1106	14.6043	19.2849	24.1909	8.40497	18.8042	32.3045	23.0349	23.7347	35.205	20.4043	17.4425	21.5028	21.6803
8439.41	24.852	5.3337	6.62226	18.238	24.6213	14.627	19.3293	24.7028	8.59599	19.0479	32.4014	23.2806	23.9592	35.4784	20.5848	17.4809	21.7358	21.503
8440.27	24.8245	5.47046	6.779	18.1852	24.6213	14.4911	19.6341	25.2312	8.61721	19.2619	32.8701	23.69	24.2993	35.878	20.4945	17.5406	21.9105	21.8133
8441.14	25.0447	5.47046	6.73981	18.5015	24.9384	14.7289	19.7506	25.5119	8.46864	19.4818	33.1286	23.8264	24.551	36.2776	20.6389	17.6942	21.9979	21.8798
8442	25.0447	5.66193	6.42633	18.5768	25.0616	15.0232	19.8448	25.4789	8.57476	19.5887	33.3064	23.5808	24.7687	36.0883	20.666	17.7881	22.5512	22.0572
8442.86	25.4027	5.68928	6.26959	18.9307	24.8855	14.7855	20.0554	25.677	8.73395	19.6898	33.4195	23.9083	24.9048	36.3407	20.7562	17.9759	22.5027	21.9242
8443.72	25.4991	5.68928	6.5047	19.0813	25.1321	14.9326	20.3104	25.9908	9.12661	19.9037	33.8559	24.3177	25.0204	36.0883	20.9277	18.0484	22.7745	22.1237
8444.58	25.6643	5.71663	6.5047	19.134	25.2025	14.8874	20.6264	26.2715	8.7764	20.1652	33.6296	24.4814	25.1973	36.4458	21.0541	18.2575	22.8327	22.5449
8445.44	25.8984	5.52516	6.26959	19.262	25.6428	15.3742	20.8038	26.2715	8.85068	20.3019	33.6619	23.7718	25.4966	36.8034	21.2345	18.5007	23.0657	22.3454
8446.3	26.2564	5.85339	6.34796	19.4729	26.0831	15.0572	21.02	26.5026	9.11599	20.5931	34.2275	23.9356	25.8367	37.224	21.415	18.6799	23.4346	22.8552
8447.17	26.4491	6.20897	6.58307	19.6913	26.0303	15.0459	21.0643	26.6513	8.93558	20.5931	34.6639	24.0448	26.0816	37.4132	21.8211	18.6927	23.3764	22.7444
8448.03	26.8897	5.88074	7.09248	19.9172	26.5586	15.3402	21.1918	27.0806	8.82946	20.712	35.0194	24.3177	26.1837	37.8128	21.9114	18.6969	23.9006	22.4784
8448.89	26.9448	5.49781	6.779	20.0075	26.5234	15.7364	21.4579	27.0641	9.16905	20.9497	35.1002	24.1266	26.4014	37.7287	21.6587	19.0084	24.0947	22.5006
8449.75	26.8622	5.60722	6.81818	20.1732	26.541	15.7704	21.4967	26.9815	9.31763	20.9973	35.3749	24.3996	26.6531	37.6446	21.8482	19.2687	24.2792	23.0326
8450.61	27.1238	5.3884	6.54389	20.5873	26.8757	15.6232	21.5965	27.3448	8.98864	21.2707	35.4396	24.345	26.9728	37.8759	21.785	19.4521	24.7743	23.0548
8451.48	27.2752	5.55252	6.70063	20.7681	26.8228	15.7478	21.7683	27.5594	9.07354	21.6688	35.8597	24.345	27.0204	38.1283	21.776	19.3796	24.5898	24.0523
8452.34	27.4818	5.71663	6.5047	20.8434	26.9461	15.8383	21.929	27.4108	9.44498	21.8293	36.1345	24.5087	27.3469	38.1703	21.8753	19.4436	24.5801	23.8971
8453.2	27.6194	5.60722	6.62226	21.0166	27.1574	16.1666	22.1508	27.4439	9.50865	21.9601	36.4415	25.4913	27.6395	38.4858	22.2904	19.7039	24.9102	23.875
8454.06	27.6607	5.68928	6.89655	21.2801	27.6506	16.0987	22.3115	27.642	9.58294	21.9006	36.0698	25.0819	27.8435	38.5068	22.5431	19.93	24.8131	23.742
8454.92	27.9637	6.23632	7.13166	21.2425	27.7739	16.11	22.622	27.8071	9.85886	22.0314	36.5869	25.655	28.0612	38.3596	22.6514	20.2372	25.1917	24.0745
8455.79	28.2528	5.79869	6.81818	21.5136	27.8971	16.2459	22.8991	28.2695	9.85886	22.3583	36.6839	25.6277	28.2993	39.2639	22.877	20.3482	25.3276	24.141
8456.65	28.3767	6.15427	6.97492	21.7395	28.0204	16.5289	22.9047	28.4676	9.76335	22.6614	37.2172	25.3275	28.2041	40.1052	22.7958	20.4122	25.4247	24.0967
8457.51	28.5832	6.29103	6.81818	21.7846	27.7034	16.427	23.0377	28.6823	9.73151	22.7624	37.7505	25.5459	28.551	40.2313	22.9221	20.6383	25.7159	24.5178
8458.37	28.6383	5.99015	7.24922	22.0331	28.2318	16.0648	23.143	29.0291	9.84824	23.0596	38.1545	26.3373	28.8027	40.0841	22.9402	20.7919	25.9198	24.8947
8459.24	28.6934	5.93545	6.81818	22.2515	28.4959	16.6535	23.459	28.897	9.99682	23.226	37.8959	26.4465	29.1565	40.3155	23.0485	20.89	26.1334	24.9612
8460.1	29.0376	6.12691	7.01411	22.4699	28.5664	16.2912	23.8082	28.9135	10.294	23.4518	38.0414	26.1463	29.415	40.715	23.1116	21.0436	26.5314	25.6041
8460.96	29.2441	6.09956	7.2884	22.6054	28.9186	16.6421	23.9357	29.1281	10.2409	23.6123	38.1222	25.9552	29.5306	40.5678	23.2831	21.2997	27.1236	25.7593
8461.82	29.6847	5.93545	7.5627	22.8916	28.9715	16.9365	24.0798	29.1777	10.2197	23.743	38.4939	26.0098	29.7143	41.0095	23.1658	21.4874	26.8518	25.2051
8462.68	29.8912	5.93545	7.48433	23.0045	29.13	16.8572	24.3459	29.5079	10.0605	24.0699	38.7039	26.8832	30.1565	41.2829	23.5358	21.5173	27.1624	26.3135
8463.55	29.8775	6.04486	7.24922	23.253	29.1828	16.8459	24.5953	29.8547	10.5168	24.4205	38.9787	25.8461	30.4966	41.4932	23.5177	21.6623	27.5798	26.5573
8464.41	30.2217	6.15427	7.2884	23.5693	29.6231	17.1063	24.7616	30.0198	10.6336	24.4384	39.6897	25.8461	30.8707	41.9979	23.8155	22.0634	27.8905	26.2691
8465.27	30.6898	6.26368	7.87618	23.8027	29.764	17.1856	24.9335	30.218	10.2727	24.6999	40.2553	26.8013	31.0272	42.3975	24.0231	22.1829	27.9293	26.6238
8466.14	30.8688	6.48249	7.91536	24.1265	30.0458	17.3101	25.1663	30.3831	10.4531	24.7771	40.8209	27.1288	31.2245	42.3554	24.2126	22.345	28.3856	26.7346
8467	31.0065	6.48249	7.5627	24.3373	30.4156	17.2195	25.4767	30.7299	10.8564	25.0981	40.7078	27.0197	31.3537	42.6078	24.4292	22.5839	28.4827	26.3135
8467.86	31.2543	6.18162	7.13166	24.5407	30.081	17.3101	25.7539	30.6473	10.5911	25.3536	40.8209	26.8013	31.4762	42.8601	24.5194	22.8698	28.6283	26.7568
8468.72	31.6123	6.37309	7.32759	24.503	29.9225	17.7969	26.0532	30.9445	10.5699	25.6329	40.9987	27.2107	31.7891	42.8601	24.4021	22.9936	28.8419	26.8898
8469.59	31.6674	6.29103	7.05329	24.7139	30.3628	17.6724	26.1197	31.3573	10.9307	25.9836	41.2896	27.4017	32.2245	43.0705	24.5555	23.0064	28.7642	27.3997
8470.45	31.75	6.29103	7.60188	25.1054	30.5918	17.7969	26.3969	31.638	10.9095	26.1203	41.5966	27.2926	32.3401	43.7645	24.7631	23.1173	29.0943	27.71
8471.31	31.9427	6.42779	7.60188	25.384	30.4509	18.0912	26.541	31.7867	10.7927	26.4115	41.9037	27.1834	32.7143	44.1851	24.8534	23.3605	29.5214	28.2199
8472.17	32.2319	6.64661	7.79781	25.6099	30.9792	18.1931	26.8348	31.9022	10.867	26.4828	42.34	27.9476	33.034	44.3323	24.9977	23.5696	29.9971	28.3307
8473.04	32.4246	6.45514	7.75862	25.625	31.1906	18.2611	27.1009	31.9022	11.0899	26.8097	42.841	27.7566	33.2789	44.7319	25.2143	23.7317	29.9194	28.6411
8473.9	32.7413	6.48249	8.0721	25.7831	31.3491	18.4762	27.1397	32.4141	11.1323	27.0118	42.6794	28.1114	33.4694	45.0263	25.467	23.9152	29.7932	28.3529
8474.76	33.237	6.5919	7.91536	26.0693	31.6309	18.295	27.2118	32.86	11.2809	27.2614	42.8895	27.8657	33.6939	44.9842	25.3858	24.1882	30.4436	28.8184
8475.63	33.3884	6.67396	8.0721	26.3253	31.7718	18.4196	27.5388	33.3554	11.1323	27.3208	43.4551	28.0841	33.9796	45.2576	25.5573	24.4059	30.8514	29.018
8476.49	33.5949	6.50985	7.71944	26.7696	32.0359	18.6347	27.8381	33.2067	11.2491	27.5645	43.7944	28.7118	34.1769	45.3207	25.6836	24.6064	31.3465	29.1066
8477.35	33.6638	6.70131	7.44514	26.8976	31.9303	18.6913	28.1319	33.2232	11.1854	27.9448	44.2954	28.1659	34.7347	45.3207	25.8641	24.8197	31.3853	29.1953
8478.22	33.9529	6.78337	7.44514	26.9503	32.5995	18.8045	28.3814	33.3388	11.4825	28.2836	44.6025	28.3297	34.9116	45.6782	26.0536	25.1013	31.5309	29.151
8479.08	34.3522	6.61926	7.91536	27.2816	32.7052	19.0083	28.6031	33.7517	11.4295	28.4797	45.2489	28.2751	34.9796	46.0778	26.1529	25.2507	31.9289	29.1288
8479.94	34.6276	6.70131	8.11129	27.5678	32.8989	19.2007	28.8359	33.8342	11.5038	28.7056	45.1519	28.5207	35.2177	46.7508	26.2702	25.4768	32.5794	30.0155
8480.81	34.8203	6.75602	7.79781	27.7636	33.075	19.1328	28.9191	33.8012	12.0344	28.9849	45.6206	29.0666	35.5646	46.8349	26.3334	25.6731	32.6376	30.6141
8481.67	34.9442	6.67396	7.68025	27.8614	33.2511	19.0649	29.1796	34.4287	11.8964	29.1929	45.863	29.1758	36.0748	47.0032	26.8117	25.8608	32.9677	30.3702
8482.53	34.9442	6.75602	7.99373	28.2756	33.8676	19.5177	29.5621	34.6929	11.9283	29.4425	45.4913	29.7216	36.3741	46.9821	26.7485	25.9974	33.0745	30.1485
8483.4	35.3711	6.97484	8.18966	28.4187	33.9908	19.3592	29.806	35.1057	12.0874	29.6505	46.4124	30.2129	36.6327	46.919	26.6943	26.1766	33.5404	30.8579
8484.26	36.0457	6.70131	8.03292	28.7726	33.9556	19.2573	30.0166	34.7589	12.2148	29.7397	46.1538	29.7489	36.7415	47.4658	26.8297	26.3899	33.5696	30.9687
8485.13	36.7204	6.48249	8.15047	29.1491	34.4311	19.6762	30.1663	34.6433	12.1299	30.1082	46.4771	28.8483	37.102	47.9285	26.8387	26.5179	33.8608	31.1018
8485.99	36.6928	6.75602	8.26803	29.3675	34.3783	19.6989	30.4102	35.3203	12.1617	30.2389	47.0265	29.1758	37.4898	48.265	27.4524	26.7995	33.9967	31.0796
8486.85	36.8856	6.97484	8.18966	29.744	35.0123	19.7555	30.6486	35.8322	12.427	30.4707	47.3335	29.8035	37.8367	48.9169	27.5878	26.9958	34.2297	31.9441
8487.72	37.1747	6.86543	8.30721	29.8193	35.5759	19.9479	31.0477	35.9148	12.427	30.7797	47.9476	30.2948	38.1088	49.674	27.6329	27.1878	34.6568	32.1436
8488.58	37.4088	7.02954	8.22884	30.0602	35.7872	20.1517	31.2916	36.179	12.4589	31.2611	48.5617	30.5404	38.4014	49.3165	27.7502	27.4438	35.0646	31.8111
8489.44	37.4501	7.22101	8.46395	30.1958	35.4702	20.1177	31.5078	36.7404	12.8834	31.5226	48.8688	30.7041	38.932	49.6109	27.9307	27.6486	35.5305	32.055
8490.31	37.8218	7.19365	8.42476	30.256	35.2765	20.3894	31.8126	36.9881	13.2336	31.9327	49.2243	30.6496	39.1224	49.8423	28.0841	27.8833	35.7732	31.9885
8491.17	38.0008	7.1116	8.38558	30.3614	35.7872	20.514	32.0399	37.6816	13.1168	32.0813	49.0627	31.0044	39.1429	50.1788	28.3187	28.2886	35.7829	33.0525
8492.04	38.4139	7.22101	8.18966	30.881	36.3508	20.3328	32.1397	38.0614	12.8409	32.2418	49.4021	31.714	39.2721	50.1788	28.2646	28.5531	36.2877	33.2077
8492.9	38.7856	7.43982	8.69906	31.3253	36.5269	20.7517	32.4612	37.7312	13.2124	32.5627	49.693	31.6048	39.8095	50.8517	28.4631	28.7238	36.8508	33.8728
8493.76	39.1298	7.65864	9.01254	31.7846	36.8792	20.9215	32.8714	38.1275	13.2336	33.0144	50.501	32.1234	40.3265	51.2723	28.8963	28.9158	37.0158	34.1831
8494.63	39.2951	7.41247	8.69906	32.0633	37.161	21.1366	32.9545	38.4577	13.276	33.5552	50.8403	31.8777	40.619	51.8402	29.2212	29.0566	37.4915	34.7595
8495.49	39.5704	7.41247	8.8558	32.3343	37.0905	21.397	33.3647	38.7219	13.5413	33.7632	51.4221	32.2871	41.0884	51.7771	29.0046	29.4193	37.6954	34.6043
8496.36	39.9284	7.27571	8.93417	32.4699	37.0905	21.3631	33.7195	38.4908	13.6793	33.7216	51.7938	32.5328	41.2653	51.8191	29.0497	29.5772	38.074	34.7816
8497.22	40.2588	7.33042	8.97335	32.7334	37.7246	21.6461	34.041	39.0687	13.5732	34.203	52.214	32.7511	41.5306	52.8076	29.4017	29.8374	38.2293	34.6486
8498.09	40.2175	7.46718	9.13009	33.0798	37.8302	21.782	34.163	39.498	13.8173	34.6428	52.3594	32.56	41.5578	53.2492	29.4739	29.8801	38.3846	35.1363
8498.95	40.4378	7.33042	8.69906	33.4036	38.024	21.6801	34.5787	39.9604	13.9022	34.7736	52.9089	33.1332	41.898	53.2913	29.5009	30.2001	38.8894	35.2693
8499.82	40.8922	7.33042	8.77743	33.7123	38.3234	21.8612	34.8836	40.2906	13.8173	35.0172	52.7473	32.8876	42.3061	53.5226	29.8078	30.5287	39.4039	35.9566
8500.68	41.5255	7.7407	8.69906	33.8102	38.7108	22.031	34.9889	40.3402	14.0295	35.4451	53.4421	32.369	42.4966	53.7329	30.3312	30.806	39.3845	36.0231
8501.54	41.677	7.95952	8.0721	33.8178	39.0454	22.2348	35.316	40.753	14.3266	35.5997	53.4421	33.024	43	54.2587	30.5478	31.1175	39.7825	36.4664
8502.41	41.9111	7.90481	8.46395	34.3223	39.4857	22.3367	35.582	41.1162	14.0932	36.0038	53.7977	33.4607	43.3741	54.8686	30.3944	31.3223	39.9961	36.8433
8503.27	42.2553	7.686	9.01254	34.8946	39.7851	22.5631	35.9313	41.4135	14.0932	36.2534	53.927	34.0066	43.8095	55.5205	30.4846	31.5313	40.2874	37.331
8504.14	42.393	7.7954	8.97335	35.2108	39.7147	22.3254	36.2639	41.3639	14.6132	36.5149	54.5572	33.7063	44.2653	56.0463	30.7824	31.8385	41.1125	37.7522
8505	42.7234	7.87746	9.40439	35.6099	40.0669	22.7895	36.5576	41.5621	14.4858	36.8121	55.3491	33.4607	44.8571	55.7518	31.1163	32.0818	41.1222	37.8187
8505.87	43.1778	7.65864	9.01254	35.9187	40.1374	22.8575	36.99	41.6116	14.6026	37.1271	55.7207	34.1703	45.2721	56.1935	31.1524	32.3036	41.4717	37.5305
8506.73	43.8386	7.7954	8.26803	36.3479	41.1941	22.6763	37.3503	42.5033	14.6238	37.5609	56.2056	34.798	45.5102	56.1725	31.5405	32.4103	42.1415	37.6192
8507.6	44.0452	7.82276	9.01254	36.619	41.0884	22.665	37.5998	43.3289	15.0483	37.9294	56.4641	34.6343	45.7483	56.7613	31.73	32.6919	42.6658	38.3507
8508.46	44.4169	7.7407	9.40439	36.9428	40.8947	23.0612	38.0432	43.4115	15.3242	38.4465	56.9005	34.2522	45.8435	57.3712	32.0097	33.0076	42.8017	38.6611
8509.33	44.83	8.20569	9.83542	37.2214	41.4583	23.3782	38.3537	43.5931	15.3242	38.6545	57.1429	34.7162	46.2517	57.5394	32.1722	33.3959	43.2191	39.1487
8510.19	44.7611	8.3151	9.52194	37.6732	41.8986	23.616	38.7361	43.7913	15.6001	39.1537	57.7893	34.7162	46.8844	57.5184	32.5151	33.7458	43.9666	39.6808
8511.06	45.3256	7.93217	9.99216	38.1024	41.969	23.5028	39.2683	44.8151	15.5789	39.5162	58.6781	35.2893	47.6054	58.4227	32.6956	33.9207	44.2093	40.1463
8511.92	45.8075	7.95952	9.3652	38.6069	42.3741	23.7518	39.5011	44.7985	15.5577	39.9382	59.1629	35.3439	47.8503	58.8433	32.9754	34.181	44.7626	40.8557
8512.79	46.3032	8.15098	9.48276	39.1114	42.5854	24.0349	40.194	45.426	15.4197	40.3839	59.1629	35.5622	48.5034	59.3691	33.3634	34.5906	45.4034	41.3212
8513.65	46.7988	8.42451	8.97335	39.488	43.0081	24.3066	40.4823	45.7067	15.9079	40.8237	59.68	35.6714	49.1088	60.1893	33.0566	34.885	45.714	40.767
8514.52	47.1293	8.15098	9.01254	39.8042	43.2194	24.2387	40.6929	45.7067	16.1732	41.4062	60.1002	36.6539	49.415	61.1146	33.571	35.2648	46.1509	41.5872
8515.38	47.6525	8.01422	9.24765	40.0075	43.4308	24.0688	41.1308	46.1691	16.1095	41.8578	60.892	36.4083	49.8299	60.7781	33.9229	35.589	46.1412	41.5429
8516.25	48.0655	8.28775	9.13009	40.3163	43.6245	24.182	41.5466	46.4003	16.1307	42.4759	61.2799	36.3537	50.2857	61.1777	34.1846	35.8536	46.4227	42.1636
8517.11	48.5199	8.42451	9.13009	40.9488	44.1529	24.533	41.9845	46.8296	16.3854	42.785	62.0556	37.2271	50.8027	61.8507	34.2478	36.4338	46.7042	42.9173
8517.98	48.7127	8.56127	9.67868	41.4157	44.5756	24.6122	42.2672	47.6222	16.6083	43.1475	62.201	37.7183	51.2177	62.6709	34.3381	36.9885	47.1022	42.8508
8518.84	49.0569	8.58862	9.75705	41.6717	44.4347	24.8387	42.5721	48.3487	16.9903	43.6111	62.702	37.4727	51.4762	62.8601	34.6088	37.1037	47.374	42.8951
8519.71	49.3322	8.56127	10.3056	42.0708	45.1215	25.167	42.7938	48.7285	16.9373	44.2292	62.9767	37.5819	51.8844	63.1756	34.7622	37.4664	47.6944	43.0282
8520.57	49.8967	8.45186	9.79624	42.6506	45.3153	25.4387	43.3537	49.2404	16.7675	44.5501	63.6716	37.5546	52.6259	63.5121	34.8615	37.9229	48.1992	44.2696
8521.44	50.3924	8.56127	10.1881	43.1175	45.4561	25.6651	43.8027	49.356	16.9267	44.8948	63.4615	37.7183	53.1565	64.2061	35.2134	38.2045	49.0438	44.2696
8522.31	50.3373	9.05361	10.2273	43.6145	45.6147	25.8236	44.3237	49.7853	17.2981	45.507	63.8009	37.964	53.517	64.6898	35.4571	38.6184	49.7719	44.8016
8523.17	50.833	8.86214	9.79624	44.1416	46.1958	26.1406	44.8614	50.0165	17.0646	45.9527	64.9321	38.2369	53.8639	64.837	35.9354	39.1304	50.1505	45.245
8524.04	51.7004	8.69803	9.83542	44.7515	46.9179	26.2991	45.6098	50.3137	17.5316	46.446	66.0472	38.3461	54.4354	65.4259	36.3234	39.5742	50.4805	45.91
8524.9	51.9345	9.13567	9.56113	45.2861	46.6361	26.3897	46.408	51.0403	17.9667	47.0581	66.2411	38.6463	55.3946	65.6782	36.4227	39.8985	50.9659	45.8878
8525.77	52.678	9.27243	9.91379	45.881	47.3054	26.2199	47.0067	51.6513	17.8287	47.5752	66.6128	38.3734	56.0952	66.1199	36.4769	40.4147	51.7717	46.7302
8526.63	52.9671	9.27243	10.5799	46.5663	47.8161	26.7746	47.5831	52.6255	18.1046	48.2349	67.5339	38.9192	56.7347	67.2976	36.7386	40.7646	52.3541	47.4174
8527.5	53.7657	9.54595	10.3448	47.2289	48.2036	26.8765	48.204	52.9062	18.4548	48.9481	67.8895	39.6015	57.1361	67.7813	37.1266	41.2382	53.1793	47.4618
8528.36	54.5367	9.40919	9.95298	47.9367	48.3621	27.001	48.8803	53.1044	18.5716	49.7742	68.1319	40.3111	57.7823	68.5804	37.4244	41.6734	53.9365	48.3485
8529.23	54.8258	9.35449	10.0705	48.5768	48.6263	27.2501	49.6729	53.4016	18.5716	50.3209	69.15	40.5295	58.483	68.4332	37.7583	42.2878	54.5384	48.0381
8530.1	55.4729	9.49125	10.1881	49.0813	49.6125	27.4086	50.0942	54.3758	18.8369	51.1411	69.4409	40.4203	59.0952	68.0547	38.1103	43.0431	54.9655	48.282
8530.96	56.5469	9.49125	9.99216	49.5256	49.8415	27.7256	50.5876	54.7061	18.9006	51.6998	70.5236	40.6386	59.6735	68.6435	38.8322	43.6063	55.383	50.0111
8531.83	57.3454	9.21772	10.2273	50.128	49.6125	27.9294	51.1419	55.284	18.8369	52.2644	70.6044	40.6659	60.1701	68.7907	38.6066	44.0628	56.1887	50.0998
8532.69	57.8686	8.9442	10.815	50.7229	50.2994	27.952	51.5133	55.8289	19.2083	52.7814	71.0246	40.8024	61	70.6625	38.733	44.6943	56.7226	50.5209
8533.56	58.0476	9.76477	10.9718	51.4533	50.4931	28.2011	52.0843	56.2252	19.463	53.2034	71.7841	40.9934	61.6531	71.4406	39.0308	45.2191	57.0818	50.8091
8534.43	58.4194	10.0109	10.5016	51.9352	51.0567	28.5633	52.2838	57.0178	19.5904	53.7739	72.2527	41.5939	62.0816	71.6509	39.5722	45.6628	57.3245	51.1195
8535.29	59.039	9.62801	10.2665	52.2289	51.6203	28.903	52.5277	57.8435	19.6965	54.2672	72.7699	41.7576	62.5578	71.3144	40.0054	46.1749	57.907	51.4963
8536.16	59.5209	9.54595	10.3448	52.7861	51.8669	28.9256	52.6053	58.0086	20.2908	54.4812	73.0123	42.3035	62.9252	72.8286	40.2491	46.7765	58.3633	51.6737
8537.03	60.3332	9.60066	10.6975	53.4036	51.9021	28.7898	53.1042	58.2893	20.2377	54.921	73.5779	42.4945	63.2925	73.081	40.1769	47.3397	58.5963	52.5382
8537.89	60.6774	9.81947	10.815	53.3133	52.3776	29.0615	53.6973	58.8342	20.5879	55.539	73.4971	42.5764	63.8912	73.3964	39.9874	47.7749	58.8389	52.6047
8538.76	60.6636	10.2024	10.9718	53.5919	52.6594	29.5709	54.2905	58.9003	20.6622	55.8659	74.192	43.559	64.3741	73.5436	40.3213	47.9626	59.3535	53.1146
8539.63	61.0216	10.1751	11.5204	53.8328	53.1173	29.7634	54.4512	59.1314	20.9275	56.3889	74.499	43.3406	64.8027	74.511	40.8357	48.3978	60.2272	53.3363
8540.49	61.5173	9.76477	11.2069	54.2771	53.1173	29.7068	54.4124	59.6764	21.0761	56.9535	75.0646	44.1048	65.1088	74.8686	40.9169	48.9909	60.7223	53.691
8541.36	61.834	9.92888	11.0893	55.2711	53.3991	30.2955	54.8448	60.2708	20.8957	57.423	75.0485	44.6234	65.381	75.2261	41.1966	49.456	60.9455	53.8683
8542.23	62.2057	10.3392	11.011	55.512	53.6633	30.6917	55.2882	61.3111	21.3308	57.8807	75.3878	44.5142	65.7007	75.5626	41.6479	49.7803	61.2659	53.824
8543.09	62.5637	10.1204	11.011	55.7831	54.6319	30.5106	55.6984	61.5753	21.2989	58.2432	76.0827	44.4869	66.0272	75.7308	41.9727	49.968	61.6542	54.4225
8543.96	62.5361	10.2845	11.1285	55.9864	55.0722	30.5785	55.9812	61.3276	21.3202	58.6295	76.3736	44.4869	66.3265	76.2145	41.8825	50.1984	62.0231	54.2673
8544.83	62.9905	10.64	11.2069	56.0994	55.354	30.703	55.9978	61.7239	21.6916	59.0158	76.7453	44.869	66.8163	77.5815	42.1262	50.6635	62.4211	55.4201
8545.69	63.0318	10.4486	11.2069	56.3404	55.583	30.8729	56.2195	62.2688	21.9888	59.1941	77.4564	44.8963	67.0952	77.4132	42.6225	51.0603	63.1104	56.595
8546.56	63.5137	10.8042	11.2853	56.8072	55.4597	31.2917	56.8237	62.5495	21.9357	59.723	77.8765	45.8788	67.4218	78.1283	42.6225	51.4528	63.6346	56.994
8547.43	64.2847	10.3392	11.1285	57.4623	56.3226	31.7106	57.4723	62.8468	21.9039	60.3411	78.7492	45.6878	67.8844	78.6751	43.0918	51.9222	64.3627	57.3709
8548.29	64.6427	10.6674	11.7163	58.1024	56.6925	32.2767	58.0488	63.821	22.1904	61.1554	78.6846	46.3428	68.5102	78.7382	43.4889	52.5067	65.4985	57.5926
8549.16	65.1659	10.6127	11.4028	58.6822	57.4322	32.1182	58.5089	64.6962	22.6892	61.7021	79.3956	46.2609	69.0612	78.7802	43.543	52.831	65.9936	58.0137
8550.03	65.4137	10.6947	11.4028	59.4127	58.2423	32.2314	59.1297	65.6869	22.7422	62.2073	80.3006	46.4793	69.7959	80.1262	44.0303	53.2577	66.8188	59.2995
8550.89	66.0333	11.1871	11.7947	60.0753	58.6298	32.4918	59.9335	65.9346	23.3365	63.0453	80.9793	47.1889	70.4218	80.4206	44.4454	53.6417	68.2458	60.1419
8551.76	66.708	11.0777	11.8339	60.9036	58.5946	32.956	61.0144	66.7602	23.5488	63.598	81.9813	47.2162	71.1769	81.1146	44.7794	54.1025	69.0127	60.2084
8552.63	67.3	10.7495	11.6771	61.7319	59.1582	33.0239	62.0787	67.3217	23.7822	64.4241	83.5165	46.9705	71.7687	82.2503	45.3479	54.6145	69.7214	61.4276
8553.5	67.8094	11.6521	11.873	62.8087	59.6865	33.5786	63.1375	68.7087	24.0475	65.4582	84.0336	47.571	72.3946	82.7971	45.9255	55.2332	70.0223	61.6493
8554.36	68.5392	11.2691	11.873	63.7048	59.4047	33.6239	63.969	69.5509	24.5145	66.7419	84.1306	47.9531	73.2993	83.1335	46.2142	55.9031	71.0028	62.4252
8555.23	69.1725	11.2144	11.2069	64.7139	59.9683	34.0315	64.8171	70.1453	24.3978	67.3303	84.1629	47.9803	74.1293	83.9117	46.4759	56.6839	71.7115	62.7134
8556.1	69.8747	11.023	11.7555	65.256	60.5847	33.9409	65.6264	70.5911	24.5569	67.9603	84.6315	48.8264	75.0136	84.7529	46.6925	57.4434	72.391	63.2676
8556.96	71.0588	11.4333	12.3433	65.7982	61.0602	34.3145	66.1696	71.07	25.1194	68.6259	85.2133	48.9629	75.9184	85.1314	47.1167	58.2455	73.1482	64.1321
8557.83	72.1327	11.488	12.1865	66.5437	61.5886	34.3938	66.4523	71.9122	25.1512	69.143	85.7951	48.9083	76.2177	85.4048	47.5047	58.9154	73.6919	65.3292
8558.7	72.711	11.2691	12.069	66.9127	61.6414	34.6655	66.9124	72.5892	25.3741	69.7967	86.5546	48.417	76.4218	84.7739	47.5589	59.7261	73.6336	65.4179
8559.57	73.7161	11.488	12.1865	67.3117	61.4125	34.9825	67.2672	72.6882	25.7455	70.2722	86.5385	49.0721	76.6871	85.1525	48.0372	60.4642	74.0996	65.7504
8560.43	74.2806	11.4059	12.3824	67.6657	61.3949	35.1749	67.5831	73.745	25.8729	70.7893	86.6677	49.9454	77.2925	85.6782	48.2628	61.3602	74.4297	66.0829
8561.3	74.4458	11.1597	12.3433	67.8163	61.9056	35.2994	67.7051	73.6955	26.1912	71.0983	86.4415	50.7642	77.6395	86.5405	48.5606	62.2605	74.6918	65.7061
8562.17	74.4045	11.4606	12.4216	68.0422	62.522	35.741	67.9213	73.8441	26.2761	71.1934	86.9263	50.7642	77.7959	86.9401	48.6238	62.9347	75.2257	65.7061
8563.04	74.7625	11.4059	12.3824	68.5617	63.2089	36.1032	68.0876	74.0753	26.5733	71.3063	87.7343	50.3275	77.898	87.3607	48.5696	63.6088	75.8082	66.2381
8563.9	75.2582	11.3786	12.6567	68.8554	63.5083	36.4429	68.4922	74.5707	26.6794	71.859	89.3827	50.6004	78.2789	87.1714	49.1291	63.963	76.6528	66.2381
8564.77	75.5198	11.6247	12.3433	69.0738	64.4769	36.2957	68.8581	75.2972	26.9553	72.7208	90.0937	51.1463	78.6939	88.0967	49.8782	64.283	77.9439	67.8785
8565.64	76.043	11.5974	12.4216	69.744	65.6041	36.8731	69.5233	75.9908	27.8786	73.0298	91.3866	51.4738	79.449	88.9169	50.2843	64.7267	79.7592	69.4524
8566.51	76.2219	12.2538	12.6567	70.6325	66.3438	36.975	70.7317	77.5925	28.1227	73.6479	91.7906	51.6376	80.3197	89.3375	50.7806	65.2942	81.8173	70.2948
8567.38	76.4009	12.035	12.3433	71.6566	66.7665	37.292	72.4113	79.3593	28.2182	74.7058	93.148	51.7194	81.4082	91.062	51.3311	65.8787	84.5549	71.3367
8568.24	77.1169	12.5547	12.9702	73.4864	67.8936	37.4505	74.3237	81.7371	28.3243	76.3224	94.3762	52.8384	82.8571	92.2397	52.5133	66.5273	87.0983	73.354
8569.11	77.7365	12.4726	13.127	75.8283	68.4572	37.9373	77.2228	84.214	29.4598	78.5392	95.6367	53.9028	84.7143	93.3964	53.5692	67.3124	89.4088	75.3491
8569.98	79.1546	12.7188	13.0094	78.8554	69.0032	38.6958	80.1718	86.4267	29.9798	81.1185	95.8791	54.1758	86.6667	94.1746	54.0114	68.5711	91.6707	76.3024
8570.85	80.1322	13.047	12.6176	81.6943	69.0736	38.9562	83.3647	89.1513	30.5211	83.9356	95.9922	54.3668	88.8367	94.8265	54.6611	69.9791	93.6414	78.4748
8571.72	81.8808	13.2385	12.8918	85.1958	69.8838	39.2958	86.602	91.463	31.3807	86.9904	97.6891	54.0666	91.0272	96.4669	55.2748	71.6389	95.5344	80.1596
8572.58	83.6844	13.047	13.6755	88.8027	70.2184	39.3524	89.8337	93.9069	31.7309	89.8847	98.384	54.5852	93.3878	97.5184	55.8072	73.3285	97.408	81.4897
8573.45	85.7772	12.3906	13.5188	91.8901	69.7076	39.3071	92.9933	95.8223	32.4101	92.5591	98.788	54.7216	95.449	98.9485	56.4299	75.5301	98.5341	82.8863
8574.32	88.2555	12.8556	13.2837	94.6386	69.9718	39.4883	95.5322	97.358	32.686	94.9126	99.4344	54.9127	97.0476	99.5163	57.0075	78.3974	98.8836	83.0415
8575.19	90.9128	13.047	13.127	96.5512	70.6587	39.8392	97.7494	98.9927	33.3864	96.8977	100	54.6124	98.2789	100	57.558	81.6359	99.204	83.9725
8576.06	93.0745	12.9103	13.127	98.0873	71.5569	39.9751	99.1131	99.3725	33.6411	98.2527	99.6768	55.6496	99.1293	99.9369	57.7294	85.0365	99.602	83.9725
8576.92	95.0709	12.8009	13.2053	99.3373	72.05	40.5072	99.8171	99.3065	33.8958	99.376	99.0789	56.0044	99.585	99.3481	57.8377	88.292	100	84.1499
8577.79	97.2876	13.4026	13.2053	100	71.8915	40.7563	100	99.8679	34.5325	99.8752	99.2405	56.2773	100	99.2219	57.6753	91.4153	99.3981	84.0168
8578.66	98.6094	13.7582	14.0282	99.872	72.1381	40.9827	99.7949	100	34.3946	100	99.7414	56.4956	99.6803	98.1073	57.6663	94.2185	98.2429	83.7065
8579.53	99.3253	13.047	13.558	99.4503	71.5041	40.8355	99.102	99.6863	34.6387	99.8455	99.6768	56.441	98.4286	97.7077	57.8738	96.5567	97.8837	84.172
8580.4	99.9312	13.1018	13.9107	98.1401	70.9757	40.9148	98.2761	98.8771	34.6174	98.6687	99.3051	57.1779	97.2041	96.9295	57.7385	98.3018	97.5148	83.6178
8581.27	100	13.3753	13.8715	97.0181	71.187	41.0846	97.2062	98.1176	34.8615	97.4504	99.1597	57.0415	95.6122	96.9716	57.6933	99.6117	96.4081	83.0858
8582.14	99.7109	13.1838	13.9498	95.4292	71.3808	41.4468	95.6541	97.6717	34.957	96.3271	98.5456	57.4509	93.7551	96.1514	57.946	100	95.3208	82.1326
8583	99.1051	13.1838	14.0282	93.863	71.416	41.4242	94.1907	96.3012	35.2542	94.9186	98.4324	56.6594	92.2653	96.1725	57.8919	99.7525	94.816	81.1128
8583.87	98.1137	13.0197	13.989	92.0934	71.962	41.345	92.6885	94.8316	35.5725	92.8979	98.5779	56.6048	90.517	95.7518	57.7385	98.8437	93.9229	80.5808
8584.74	96.9159	12.7735	14.0282	90.0452	71.8211	41.7752	91.0532	93.2794	34.9676	91.323	98.1254	56.6867	88.5782	96.0673	57.4948	97.8709	93.2337	79.8271
8585.61	95.7869	12.9376	13.9498	87.9819	71.2751	41.6167	89.4623	92.2721	34.8933	89.3676	97.7376	56.8231	86.6054	95.5836	57.7475	96.0703	92.69	79.8493
8586.48	94.0933	12.9376	13.4013	85.9864	71.5041	41.8997	87.6663	91.1658	35.1799	87.6976	96.8972	57.2871	84.6599	95.0578	57.5219	93.7108	91.9522	78.896
8587.35	92.1245	12.5274	13.2837	83.9157	71.6626	42.2507	86.1918	90.142	34.7448	86.087	96.8164	57.7784	82.7347	94.6372	57.6573	91.4665	90.7776	78.896
8588.22	90.3208	12.8556	13.9107	81.6642	71.5569	42.3525	84.7062	89.3824	34.5856	84.1317	96.978	57.6146	80.9388	94.0694	57.5941	89.5976	90.331	78.5635
8589.09	88.7374	13.5941	14.3809	79.7741	71.5393	42.4544	83.1208	88.6724	34.6811	82.1942	96.4771	57.6146	79.1701	94.1115	57.6212	87.3405	90.3699	78.763
8589.95	87.1128	13.1291	14.4984	78.2455	71.1342	42.2733	81.7295	88.0284	34.7129	80.4113	97.1558	58.0513	77.2653	94.0273	57.4587	84.7037	89.8262	79.2729
8590.83	85.5156	12.7462	14.4984	76.4081	71.5921	42.3865	80.6486	87.1367	34.628	78.866	97.0265	57.5873	75.7823	93.6278	57.4226	82.165	89.6806	78.896
8591.69	83.8359	13.1291	14.6944	74.8419	71.0285	42.3412	79.5399	86.5423	35.148	77.5823	96.4609	58.2697	74.3265	93.2702	57.3233	80.134	89.3408	78.8295
8592.56	82.1011	13.0197	14.1458	73.6672	71.2575	42.6582	78.5033	86.3937	35.2223	76.3877	96.1538	58.9247	73.068	92.6814	57.3594	78.0134	89.0496	79.4281
8593.43	80.4902	12.7735	14.1066	72.7108	72.1381	43.0092	77.5443	86.2616	34.7766	75.2229	96.3963	59.6616	71.7075	92.7655	57.5038	75.9056	88.7681	79.6497
8594.3	79.4988	13.2112	14.0282	71.7093	72.1909	42.8054	76.5022	86.5588	35.148	74.1056	95.9599	59.1703	70.4354	92.3239	57.5941	73.9728	88.671	79.8493
8595.17	78.0118	13.047	14.1066	70.7605	72.367	42.6809	75.571	86.6909	35.2966	73.0061	95.2489	58.8974	69.4762	92.6393	57.8016	72.1679	88.4866	79.6719
8596.04	76.6763	13.43	13.8715	69.7289	72.5431	42.5676	74.6508	86.6248	35.0101	72.0492	95.5074	59.6343	68.5986	93.123	57.7926	70.5338	88.4186	79.3394
8596.91	75.8227	13.1291	14.4984	69.0587	72.3494	43.0771	73.5421	86.2781	35.1056	70.9319	95.9761	59.2795	67.7687	93.0389	57.919	69.1556	87.6517	79.8271
8597.78	75.2582	12.8829	14.5376	68.3057	71.5041	43.4167	72.4113	85.6836	35.2966	70.0464	96.17	59.143	66.9592	93.1441	57.6843	67.914	86.9333	79.9601
8598.65	74.3494	13.047	14.4592	67.4623	71.4688	43.2469	71.4135	85.4029	35.7742	69.1787	95.6044	59.5797	66.1224	92.5342	57.6031	66.9241	86.5062	79.1399
8599.52	73.5646	13.0744	14.3417	66.6265	71.5921	43.6998	70.51	85.0066	35.1799	68.5962	95.1034	60.4803	65.2449	91.8822	57.7385	66.1049	85.7684	79.1842
8600.39	72.9726	13.4026	14.7727	66.0166	71.9796	44.1753	69.5288	84.7259	35.4346	67.6275	94.7802	59.7434	64.5374	92.1136	57.946	65.3838	84.9432	79.4059
8601.26	72.2153	13.4026	15.3605	65.3087	72.4375	44.0507	68.7417	84.3626	35.6044	66.8846	94.4085	60.2893	63.6667	91.6509	57.946	64.7992	84.5452	79.1177
8602.13	70.8936	13.047	14.7335	64.9096	72.4551	44.3564	67.7328	83.7021	35.4664	66.2308	93.9884	61.1081	63.0408	91.0831	57.7294	64.108	83.72	78.6744
8603	70.2465	12.8556	14.6552	64.3072	72.3142	43.9149	66.8736	83.1407	35.7636	65.5058	93.8914	61.381	62.5034	90.6625	57.558	63.5278	82.8754	77.3886
8603.87	69.7646	13.2385	14.4984	63.4714	72.2261	44.1753	66.1197	82.5958	35.7954	64.8877	93.6813	60.3985	61.8503	90.5573	57.7655	62.7299	82.5842	77.1669
8604.74	69.3102	13.1018	14.5768	62.8238	71.8035	44.2998	65.3437	82.0674	35.424	64.3171	93.8106	60.4258	61.3333	90.2629	57.7114	62.0429	82.0988	77.3443
8605.6	69.1312	13.1291	14.6552	62.1762	72.1029	44.2885	64.4235	81.4729	35.0419	63.8536	93.3258	60.7806	61.1973	90.5994	58.1536	61.2792	81.3028	76.9674
8606.48	68.3602	13.2932	14.4592	61.5286	71.8739	44.6055	63.4645	80.7794	35.4346	63.2474	93.1642	61.3537	60.9252	89.5899	58.2619	60.5624	80.8174	76.0142
8607.34	67.6855	13.3753	15.4389	60.9488	71.5041	44.5489	62.816	79.8877	35.148	62.7422	93.4066	60.917	60.2041	88.98	57.7114	59.6962	80.1281	76.0585
8608.22	67.0797	13.4026	15.047	60.6401	71.416	44.3677	62.1896	79.1116	34.8933	62.4688	93.6328	61.5448	59.7823	88.4332	57.7926	58.7063	79.6039	75.0831
8609.08	66.4877	13.2932	15.3997	60.2108	71.4688	44.3564	61.6962	78.3686	34.7872	61.9399	93.0026	61.0808	59.3605	88.6015	57.7926	57.597	79.1962	75.1275
8609.95	66.0746	13.2659	14.9687	59.7967	71.4864	44.2998	60.8814	78.0713	34.8615	61.5773	92.744	61.7358	59.1088	89.653	57.4858	56.5473	79.1088	74.4181
8610.83	65.3587	13.2932	15.1646	59.7364	71.9267	44.6394	60.194	78.0383	34.9146	61.4585	92.3723	62.1998	58.8231	90.0526	57.6482	55.7153	78.2837	74.1077
8611.69	64.9732	12.9103	15.0862	59.2169	71.7682	44.7413	59.5953	77.7246	34.4795	61.1851	92.6147	62.0087	58.5918	89.8843	57.8377	54.9516	77.8468	74.4403
8612.57	64.6978	12.8282	14.9687	58.8931	71.7506	44.8432	59.1408	77.1466	34.6493	60.7988	92.4531	62.2817	58.5034	89.653	57.5851	54.2134	77.2838	74.5733
8613.43	64.3949	13.43	15.0078	58.5542	71.9267	45.047	58.6918	76.8329	34.384	60.5194	92.3885	62.2544	58.5918	89.9264	57.2512	53.3729	77.2061	74.8836
8614.31	64.0644	13.2385	15.4781	58.3509	72.5784	45.3187	58.1652	76.7008	33.9701	60.4065	93.0349	62.6365	58.449	89.7161	57.6663	52.8609	76.9343	74.7063
8615.18	63.8717	13.512	15.7915	58.2154	72.8073	45.8168	57.9545	76.4201	34.1929	60.3233	92.8248	63.0459	58.483	89.3165	57.5309	52.3232	76.643	73.9747
8616.05	63.6927	13.6761	15.2821	58.1175	72.7721	46.0206	57.6774	75.9577	34.4476	60.0796	93.1965	63.5371	58.2381	88.7277	57.3865	51.696	76.3227	74.1521
8616.92	63.5963	13.3479	15.3213	58.0497	73.1067	45.681	57.2228	75.644	34.055	60.0915	93.1157	62.5819	58.1633	89.0641	57.4768	51.3931	76.1674	73.8639
8617.79	63.555	13.3753	15.2038	58.1175	73.0715	45.9753	56.735	74.8844	33.588	60.0915	93.0349	63.2915	58.2993	89.2324	57.5309	51.1542	76.2936	72.9328
8618.66	63.4586	13.5941	15.2821	58.125	73.0715	46.0772	56.4024	75.4789	33.7048	59.8122	93.1642	64.083	58.5714	89.0221	57.0887	50.9238	75.7693	72.3786
8619.53	63.1006	13.3206	15.5956	58.0723	72.8073	46.3716	56.0033	75.3303	33.7684	59.7765	93.5197	64.3559	58.7075	88.959	57.4587	50.7872	75.2451	73.1545
8620.4	62.9905	13.4026	15.7132	57.741	73.2828	46.9376	55.8814	74.4055	33.7472	59.9667	93.6813	64.9836	58.4966	89.674	57.549	50.6763	75.0316	73.5314
8621.27	62.8666	13.4026	16.0658	57.8991	73.1772	46.8584	55.5377	74.3725	33.8003	59.9667	93.6813	64.3559	58.4014	89.6109	57.3775	50.5056	75.1966	72.9993
8622.14	62.6188	13.512	15.4781	57.9744	72.7193	47.0055	55.2993	74.1909	33.4607	59.5329	93.5197	63.8646	58.517	89.5058	57.3955	50.4331	74.8083	72.6668
8623.01	62.5499	13.4026	15.2821	57.7636	73.8288	46.7791	55.0776	73.9267	33.4076	59.5626	93.5036	64.6834	58.4762	89.9054	57.4226	50.4843	74.2258	73.1323
8623.88	62.7151	13.7856	15.0862	57.7937	73.6879	47.515	54.9612	74.4221	33.6517	59.6874	94.0045	65.7478	58.5646	89.674	57.7294	50.5013	73.6725	73.2875
8624.75	62.7564	13.4573	15.4389	57.3343	73.3357	47.8886	54.7506	73.9927	33.8852	59.6577	93.6813	65.8297	58.4082	89.9685	57.4046	50.6592	73.6628	73.3762
8625.62	63.0043	13.4573	15.4781	57.0783	73.3533	47.6395	54.3681	74.2734	33.397	59.9251	93.8914	65.7751	58.2313	89.8843	57.7204	50.7787	73.4589	72.5338
8626.49	62.7977	13.6214	15.9483	56.8298	74.3748	47.8886	54.1242	74.0092	33.1848	59.8003	93.5844	65.6659	58.3605	90.0105	57.9641	50.8171	73.488	72.5338
8627.36	62.5499	13.6488	16.3009	56.7395	74.9384	48.3867	53.9911	73.8276	33.2697	59.7825	94.1661	66.0753	58.4082	89.2534	57.9731	50.6763	73.2259	72.5338
8628.24	62.5224	13.3753	15.7132	56.5286	75.0616	48.3301	53.7251	73.6129	33.5774	59.8122	94.5055	66.4847	58.2653	88.6435	58.2258	50.5696	73.2841	72.6446
8629.11	62.426	13.2932	16.105	56.5361	74.2867	48.5452	53.7251	73.5469	33.5668	59.7706	93.8106	66.1026	58.1088	89.8843	58.1085	50.4032	73.1579	72.0461
8629.98	61.9854	13.4026	16.105	56.0768	74.3572	48.9641	53.6918	73.646	33.3864	59.5507	94.3439	67.0579	58.0952	90.0526	58.0994	50.288	72.9832	71.9131
8630.85	61.5724	13.2659	15.9091	55.738	74.7446	48.9868	53.4534	73.0185	33.4819	59.2298	94.2954	66.5939	57.9048	90.0315	58.5416	49.968	73.0026	72.4008
8631.72	61.5173	13.43	15.9091	55.2259	75.3258	48.783	53.1818	72.6717	33.1105	59.1763	94.15	66.5939	57.6327	89.4637	59.029	49.8315	72.4784	71.6914
8632.59	61.476	13.7035	15.5956	55.128	75.4139	48.8735	52.7273	72.8369	33.0044	59.1941	94.1338	66.8668	57.4898	89.674	58.6048	49.84	72.3425	71.4919
8633.46	61.3383	13.8129	15.7132	54.7892	75.3258	49.1339	52.439	72.8534	33.1423	59.0218	93.8268	66.5939	57.2721	89.8843	58.7131	49.6053	72.2357	71.9796
8634.33	61.1868	13.5941	16.1834	54.6084	75.044	49.7	52.2838	72.8864	32.9937	58.8553	94.3116	66.976	57.1905	89.4006	58.4965	49.2939	72.2454	71.4032
8635.2	61.2694	13.4026	16.4577	54.2771	75.6604	50.0962	51.8736	73.1341	32.7921	58.8197	94.053	67.8493	57.0136	89.8633	58.5146	49.0592	72.2551	71.7136
8636.08	61.0905	13.9223	16.7712	53.8404	76.6291	50.334	51.5244	73.1011	33.2803	58.4631	93.5844	68.7773	56.619	89.8212	59.0019	48.944	72.4493	71.8909
8636.95	60.5122	14.0044	16.9279	53.6446	76.3121	50.3793	51.1585	72.6717	33.397	58.0292	93.6005	68.5862	56.1497	89.8633	59.0831	48.7776	72.5172	70.9377
8637.82	60.0303	13.1565	16.8103	53.238	76.136	50.8887	50.6929	72.5396	33.2166	57.8272	93.8106	68.5862	55.7007	89.0852	59.0921	48.513	71.8862	70.982
8638.69	59.6585	13.5941	16.6536	52.6807	75.9951	50.7529	50.0665	72.4406	33.1741	57.5894	93.6652	68.8592	55.4354	88.6646	58.9117	48.3125	71.5853	70.6052
8639.56	58.9839	13.5667	17.163	52.4398	76.6115	50.6963	49.8559	72.0938	33.2697	57.0962	93.9399	68.8865	54.9524	88.8328	59.0741	48.2912	71.5562	70.5165
8640.43	58.6534	13.4573	16.732	51.8148	76.6643	50.7981	49.6064	72.0938	32.9513	56.6326	94.2793	68.4225	54.3878	88.8749	58.9477	48.2528	71.2746	70.8047
8641.31	58.3368	13.6761	15.9091	51.2349	76.3649	50.8887	49.1075	71.8956	32.8346	56.1274	94.3601	68.2041	54.0748	88.2229	58.7582	47.7962	70.8863	70.4943
8642.18	58.0339	14.0044	16.9671	50.9262	76.6995	51.0925	48.5144	71.5489	33.3439	55.4321	94.0207	68.75	53.9184	88.7697	58.9026	47.4037	70.8184	70.5165
8643.05	57.1114	13.977	17.5157	50.4518	76.858	51.5453	47.9601	71.5819	33.1317	55.0279	93.8106	68.941	53.3469	88.7066	59.0831	47.297	70.6339	70.2283
8643.92	56.423	14.0317	17.3981	50.0226	76.5939	51.7152	47.4889	71.5489	33.2803	54.5703	93.8429	68.75	52.7823	88.8538	59.4531	46.9813	70.5854	70.6717
8644.79	55.8722	14.2232	17.4765	49.4578	76.4706	51.885	46.8736	71.004	33.4713	53.9522	93.3258	68.9138	52.0476	88.3701	59.6607	46.8191	70.5368	69.8293
8645.66	55.17	14.2232	17.594	48.9232	77.0166	52.0208	46.3248	71.0865	33.0786	53.4114	93.0349	69.4323	51.4014	87.0452	59.8592	46.5546	70.6436	70.2062
8646.54	54.7432	13.4573	17.6332	48.2304	77.3688	52.3944	45.8038	71.4663	32.8346	53.2271	92.8571	70.4967	50.8095	87.4658	60.0939	46.0596	70.3718	69.8515
8647.41	54.4541	13.895	16.732	47.7259	77.5625	52.8133	45.2328	71.6314	32.9937	52.93	92.9703	71.0426	50.0952	87.9706	59.9224	45.8548	70.032	69.5855
8648.28	54.1649	14.3873	17.2806	46.9277	77.3336	52.9605	44.6286	70.8884	33.3439	52.2525	93.245	70.333	49.2245	88.286	60.2834	45.5306	70.1971	69.6076
8649.15	53.4628	13.8676	16.9671	46.137	76.9109	53.4473	44.1574	70.7398	33.5456	51.6641	92.6632	70.3603	48.6871	88.3701	60.3104	45.0314	70.498	69.4303
8650.02	52.5816	13.7856	16.7712	45.4819	77.2983	53.1529	43.5255	70.6077	33.7366	51.0044	92.3885	69.9509	47.9728	87.5499	60.3195	44.5791	70.333	69.8515
8650.9	51.6316	13.8676	17.0846	44.7666	77.3512	53.4586	42.8437	71.0865	33.397	50.4576	93.0187	70.3876	47.0884	87.2135	60.509	44.0841	69.8864	69.7406
8651.77	50.9982	13.7582	16.732	44.1792	77.3336	53.3907	42.2506	70.426	33.4182	49.8276	93.1319	70.2511	46.4082	86.877	60.879	43.5167	69.8767	70.1175
8652.64	50.3786	13.6761	16.9279	43.1928	77.8091	53.8096	41.5078	71.037	33.917	49.1739	93.1319	71.4247	45.932	87.4658	61.0234	43.1156	69.6534	69.7628
8653.51	49.7866	14.1411	17.2806	42.3268	77.1222	53.8775	41.0698	70.1618	33.8321	48.5736	92.7602	71.1245	45.2449	87.2766	61.2851	42.6548	69.5952	69.918
8654.39	48.9743	13.8676	17.9859	41.7395	77.4392	54.2511	40.4047	70.3765	33.7684	47.9793	92.841	72.3253	44.415	86.7718	61.1678	41.763	69.9932	70.4278
8655.26	48.3822	13.7309	17.9075	41.3178	77.6858	54.2171	39.7506	70.7232	33.5562	47.2542	92.4047	72.4345	43.6327	86.6456	61.3031	41.3278	69.5078	69.5633
8656.13	47.859	14.2505	17.3197	40.512	78.3374	54.5115	39.2406	70.36	33.6093	46.446	92.0814	71.8068	42.8912	86.4143	61.2129	40.867	69.1875	70.2062
8657	47.267	13.977	17.5549	39.8795	77.7386	54.7832	38.6086	70.2774	33.9276	45.6734	92.34	72.1343	42.1633	85.6993	61.3663	40.3891	68.6244	69.6298
8657.87	46.372	13.9223	17.8683	39.375	77.8091	54.7266	37.9545	69.7985	33.9913	45.1088	92.2107	72.4618	41.5238	85.9306	61.4836	39.8643	68.0905	69.1864
8658.75	45.5735	13.4573	17.8292	38.7048	77.8971	54.9643	37.2727	69.3527	34.1186	44.5085	92.1622	72.107	41.0068	85.8254	61.5558	39.1219	68.1778	69.1199
8659.62	44.6785	13.9223	17.9467	38.0497	77.8619	55.3606	36.6685	69.2206	34.5325	43.9677	91.4835	72.0524	40.2653	85.4679	61.4024	38.58	67.7313	69.2751
8660.49	43.935	14.1958	17.79	37.4925	77.2983	55.0549	36.1031	69.5839	34.0019	43.5041	91.0149	72.4618	39.5918	84.9422	61.628	38.1747	67.4012	68.6766
8661.36	43.1227	13.8129	18.2994	37.1235	77.5977	54.953	35.5931	68.8243	34.0019	42.779	90.6109	72.0797	38.8299	84.122	61.9529	37.7949	66.8867	68.2332
8662.24	42.5306	14.1685	18.3777	36.3178	77.8091	55.2021	35.0554	68.5106	34.055	42.2501	90.5947	72.2707	38.1293	83.5962	62.0612	37.2616	66.3431	68.0337
8663.11	41.8422	14.1138	17.594	35.5723	77.4745	55.4964	34.3958	67.817	34.1505	41.6082	90.4493	72.2162	37.4762	83.3228	62.0612	36.66	65.7412	66.6593
8663.98	41.1813	14.1138	17.5157	34.9473	77.95	55.7342	33.8359	67.3547	34.2566	40.9723	89.5928	72.2162	36.6803	82.9443	61.6912	36.1608	65.217	66.3933
8664.86	40.6168	14.1411	17.7116	34.6611	77.5097	56.0059	33.2539	66.9749	34.3309	40.4136	89.5928	72.1889	36.1224	82.6078	61.7544	35.6786	64.7801	66.3933
8665.73	40.0386	14.442	17.3589	34.0361	76.858	55.9493	32.5887	67.1731	34.3627	39.855	89.2696	72.2162	35.4558	82.3134	61.9258	35.1453	64.6151	66.4598
8666.6	39.4878	14.2232	18.1034	33.1928	77.4392	56.2436	31.99	67.3547	34.4901	39.225	88.3807	72.5437	34.7143	82.3764	62.0522	34.6461	63.9647	65.9721
8667.47	38.8407	14.2779	17.594	32.6431	77.3512	56.6512	31.4246	66.2318	34.5431	38.6069	88.1868	72.762	34.1088	81.9558	62.2417	34.0957	63.6928	66.3046
8668.35	38.0146	14.1958	18.5737	32.116	77.2279	56.8437	30.898	65.3402	34.4158	38.0958	88.7039	72.5164	33.4898	81.0305	62.0251	33.6349	62.9162	65.5952
8669.22	37.3124	14.2505	18.4169	31.6491	77.087	56.4814	30.3769	64.6301	34.0125	37.6976	88.51	72.762	32.7823	81.0305	62.2417	33.1015	62.6056	65.573
8670.09	36.8305	14.0317	17.9859	31.1521	77.6154	56.7984	29.8725	64.3329	33.9064	37.0973	88.8817	73.5262	32.2041	80.6309	62.4131	32.581	62.6735	66.0607
8670.97	36.2109	14.5514	18.0251	30.4895	77.3336	57.0248	29.2794	64.2503	33.9913	36.4377	88.3484	73.7172	31.7687	80.8623	62.4402	31.9367	61.9163	65.7061
8671.84	35.5225	14.1411	18.0643	29.9548	77.404	57.2625	28.6197	63.6394	34.0656	35.8077	88.6716	73.7172	30.9524	80.0631	62.9005	31.5441	61.0717	65.5287
8672.71	35.0957	14.2779	18.2602	29.4578	77.6682	57.7041	28.1707	63.3917	34.0231	35.2609	88.2191	72.7347	30.3333	80.1682	62.6478	31.0748	60.5961	65.4622
8673.59	34.6964	14.4694	18.4953	28.9232	78.3374	58.2928	27.7661	63.0119	34.2354	34.6904	88.51	73.3352	29.7279	80.0631	62.5846	30.3665	60.1883	65.6395
8674.46	34.2145	14.442	18.4561	28.3358	77.7386	58.4399	27.4446	63.0945	34.4582	34.3457	88.1707	73.6081	29.2721	79.8948	62.4583	29.9228	59.5185	65.2627
8675.33	33.4572	14.4967	19.0439	27.8991	78.0204	58.689	26.8681	63.1935	34.2778	33.68	87.7343	74.6179	28.6939	79.7056	62.5214	29.3894	59.0914	64.5755
8676.21	32.8377	13.8403	19.0831	27.2967	77.5625	58.8701	26.2694	62.5	34.1399	33.0976	87.0394	74.3723	27.9864	78.4437	62.6839	28.9798	58.8487	64.7528
8677.08	32.4659	14.1685	19.3966	26.5813	77.8267	59.0173	25.8592	62.2688	34.2354	32.6102	86.8132	74.4541	27.3061	78.5279	62.72	28.5062	58.4701	64.908
8677.95	32.0116	14.5514	19.0439	26.2425	78.2142	59.1079	25.4601	61.5258	34.4795	32.4141	86.8455	74.5087	26.6531	78.9485	62.6929	27.9899	57.9944	64.5977
8678.83	31.3507	14.36	19.3574	25.9563	77.9324	58.8701	24.9002	61.5588	34.0125	32.0159	86.5708	74.0993	26.2041	78.591	62.8553	27.4822	57.7128	65.1962
8679.7	30.621	14.442	19.3574	25.6024	77.9148	59.0852	24.4734	61.2285	33.9913	31.4097	85.7789	74.2631	25.6259	77.918	62.9727	26.9915	57.3634	64.9745
8680.57	30.0014	14.5788	18.7696	24.9398	77.2807	59.5947	23.9856	60.3534	34.3309	30.8808	86.2637	73.417	25.1701	77.4553	62.9546	26.5904	56.4605	65.041
8681.45	29.6985	14.2232	18.9655	24.4729	77.2631	59.2551	23.5366	59.8745	33.9276	30.6431	86.5061	73.7445	24.7347	77.5394	63.3517	26.1808	55.8878	65.0632
8682.32	29.4093	14.3053	19.3966	24.1566	77.4745	59.5268	23.143	59.8085	34.2884	30.1498	85.8597	74.7271	24.415	77.6025	63.7397	25.6603	55.1209	64.1765
8683.19	28.8448	14.4694	18.8871	23.7123	77.0342	59.6173	22.6718	59.9406	34.7448	29.7872	84.9063	74.1812	23.8707	77.224	63.2524	25.3104	54.5287	63.6001
8684.07	28.2528	14.4147	19.8668	23.3886	77.1927	59.6739	22.2949	59.4947	34.4795	29.2702	84.8739	74.8908	23.4014	76.3828	63.1622	24.9392	54.0918	63.9548
8684.94	27.9223	14.4694	19.7492	23.1099	77.2983	59.923	21.8681	58.6856	34.6599	28.8363	85.1648	74.7271	22.9456	76.6351	63.3878	24.4869	54.2472	63.1789
8685.82	27.3716	14.9344	19.6708	22.7636	77.5097	60.3419	21.4967	58.1737	34.6493	28.5689	85.0356	74.3996	22.4694	76.0463	63.821	24.0858	53.8006	62.7799
8686.69	27.0136	14.8249	19.5533	22.3419	77.7034	60.2966	21.0421	57.7114	34.7872	28.0162	84.1952	74.3723	22.1156	76.0252	64.0827	23.672	53.3638	62.6247
8687.56	26.697	15.0711	18.8088	21.8223	77.95	60.1268	20.7317	57.5958	34.6917	27.5526	83.7104	74.5906	21.7483	76.2145	63.8119	23.3562	52.8201	62.5139
8688.44	26.5042	14.7976	19.5925	21.7771	77.633	60.2513	20.2106	57.4637	34.5219	27.2436	83.3549	75.3002	21.2653	76.3617	64.0195	22.9978	52.6065	62.9572
8689.31	25.9672	15.454	19.71	21.3855	77.4392	60.3419	20.0222	56.7867	34.384	26.9761	83.6942	75.191	20.8299	75.6677	64.4256	22.6053	52.1988	62.9794
8690.19	25.5817	15.454	20.1803	20.866	77.0342	60.2513	19.7894	56.6215	34.4158	26.4828	83.565	75.9552	20.4218	75.0999	64.3353	22.153	51.7911	62.935
8691.06	25.0998	15.3446	19.9451	20.5873	77.1927	60.24	19.235	56.1922	34.1929	25.9123	83.1286	75.655	20.0748	75.0368	64.2541	21.8117	51.3348	62.3365
8691.93	24.6042	15.5361	20.5329	20.0753	76.7348	60.4438	18.9468	56.2417	34.2884	25.6151	83.1448	75.6004	19.7279	75.4574	64.3985	21.4661	51.0533	62.8907
8692.81	24.2875	15.454	20.1411	19.8193	76.7172	60.4211	18.4479	55.7794	34.384	25.4784	83.1125	75.1638	19.2381	75.7518	64.4075	21.193	50.4223	62.536
8693.68	23.8607	15.1805	20.0627	19.4955	77.0166	60.4211	18.1818	55.6638	34.2035	24.9198	82.66	75.7642	18.8707	75.4784	64.8227	20.7706	49.8884	62.3587
8694.56	23.5578	15.5088	20.337	19.1717	77.3336	60.6815	17.9324	55.7133	34.2566	24.7118	83.1933	75.9825	18.4422	74.9317	64.8588	20.3695	49.17	62.3808
8695.43	22.9933	15.6455	20.768	18.8253	77.1046	60.908	17.6718	55.6638	34.3946	24.4443	83.6458	75.8461	18.1224	74.8475	64.8858	19.9898	49.0923	62.27
8696.31	22.7592	15.4267	20.1411	18.6295	76.7348	61.2363	17.306	55.218	34.3415	24.1056	83.3872	75.9007	17.7075	74.2376	64.8949	19.5546	49.1117	62.3143
8697.18	22.7041	15.3446	20.6113	18.2154	76.8933	61.4514	17.0233	54.8052	34.6493	23.8203	82.7569	76.4192	17.5102	74.6162	65.0122	19.1961	48.3934	62.3143
8698.06	22.3737	15.6729	20.4937	17.8389	77.4216	61.7118	16.796	54.7061	34.5431	23.4934	82.6438	77.4563	17.034	74.7844	65.4002	18.8847	47.9856	61.7158
8698.93	21.9744	15.5635	20.768	17.6883	77.4392	61.5193	16.5299	54.9373	34.628	23.113	82.7893	76.9105	16.6599	74.2587	65.2197	18.6713	47.607	62.1148
8699.8	21.465	15.1805	20.7288	17.372	76.9637	61.8023	16.3082	54.5575	34.5538	22.9169	82.5145	76.0917	16.4218	74.3638	65.4634	18.2831	47.5391	61.8266
8700.68	21.3548	15.8643	21.1991	17.0105	76.8933	61.8137	16.0643	54.5905	34.6174	22.6198	82.0621	76.8832	16.1429	74.0273	65.8063	18.0612	47.0925	61.7601
8701.55	20.8316	16.3293	21.4342	16.7395	77.0694	62.3005	15.7927	54.5575	34.7342	22.4296	82.4014	77.2926	15.8095	73.9222	65.7432	17.8265	47.0537	62.935
8702.43	20.4048	15.837	21.3166	16.6566	76.9109	62.074	15.4157	54.4089	34.5644	22.2572	82.9347	77.4563	15.585	73.5647	65.6078	17.6174	46.5295	62.8242
8703.3	20.2258	15.8917	21.5517	16.3253	77.4921	62.0514	15.2993	54.2272	34.8191	22.0017	82.4822	76.8559	15.4694	73.9432	65.8424	17.3486	46.3062	62.8685
8704.18	20.0606	15.837	21.9044	16.3253	77.5097	61.9382	15.0776	54.5244	34.8509	21.7639	82.0782	76.7467	15.1905	73.9432	65.7883	17.0969	46.1703	63.1346
8705.05	19.7852	15.7276	21.5909	16.1069	77.4745	62.2778	14.8947	54.0456	34.6174	21.4668	82.1429	77.5655	14.8844	74.1325	66.2937	16.8537	46.112	63.6888
8705.93	19.3722	16.1652	21.7868	15.8358	78.0909	62.4703	14.6286	53.9135	35.095	21.2766	81.9489	77.7838	14.6667	74.2166	66.772	16.6489	45.4422	63.1346
8706.8	19.1381	16.6575	21.6693	15.5873	78.0909	62.7533	14.3847	53.93	35.424	21.0329	82.256	77.8384	14.6259	74.3638	66.9344	16.3886	45.1412	62.6469
8707.68	18.8352	16.384	22.5313	15.2937	78.0733	63.0363	14.3016	53.9465	35.1693	20.813	82.2721	77.2107	14.0408	74.6162	66.8893	16.1027	45.0053	62.6247
8708.55	18.5874	16.3293	22.1003	15.1205	77.8443	63.308	14.1463	53.963	35.1905	20.5099	82.4822	78.1932	13.898	74.9737	67.2051	15.7742	44.6267	62.7577
8709.43	18.4084	16.5481	22.6097	14.8117	77.95	63.7269	13.786	53.9465	35.3815	20.2009	82.8539	79.0939	13.7347	74.5952	67.3585	15.5438	44.5005	63.2011
8710.3	18.3533	16.9858	22.5313	14.872	77.95	64.1345	13.5144	53.6988	35.1905	20.1296	83.3226	78.7391	13.5714	74.3638	67.2322	15.3603	44.3355	62.6247
8711.18	18.1192	16.4114	22.7273	14.6084	78.7954	64.2137	13.4035	53.9135	35.3921	19.8859	83.7104	78.4389	13.4626	73.6488	67.8007	15.1769	44.3452	62.7799
8712.05	17.8576	16.5481	23.4718	14.4127	78.6368	63.9873	13.337	54.0125	35.477	19.5531	83.4842	78.8755	13.2857	73.5857	68.1076	15.0233	44.3161	63.1346
8712.93	17.6511	16.9584	23.5502	14.3373	78.038	64.6779	13.2262	53.8804	35.5619	19.4283	83.0478	79.1758	13	73.9222	68.1166	14.7971	44.5297	63.4449
8713.8	17.362	17.0678	23.2759	14.1114	78.6192	65.0628	13.082	53.2034	35.7848	19.1608	83.1771	79.8035	12.6395	74.1535	68.3873	14.6819	44.287	64.642
8714.68	17.183	16.9584	23.8636	13.991	79.1652	65.4704	12.7162	53.352	36.0925	19.0122	83.2256	80.2402	12.4694	74.511	68.7303	14.4942	43.9763	64.3316
8715.55	16.9765	17.5055	24.2947	13.6898	79.6759	65.527	12.4834	53.6823	36.3154	18.8934	83.2579	80.4039	12.3605	74.511	68.4866	14.2851	44.0249	64.1543
8716.43	16.9214	17.5055	23.315	13.4639	78.7954	65.4251	12.367	53.5337	36.4852	18.8577	83.1286	79.94	12.2585	74.0694	68.4866	13.9694	44.0151	63.9326
8717.31	16.6598	17.4508	23.1975	13.3283	78.9715	65.878	12.1064	53.5667	36.6338	18.5962	83.6781	80.6769	12.0068	74.2797	68.27	13.82	43.8987	63.7109
8718.18	16.4946	17.5055	23.7461	12.9895	79.6759	66.2855	12.0732	53.9795	36.6019	18.5962	84.2114	80.1583	11.8707	73.5226	68.2971	13.7646	43.6851	64.11
8719.06	16.2467	17.2867	23.3934	12.8614	80.2043	66.2402	11.9623	53.6988	36.3578	18.406	84.2437	80.9498	11.7619	73.8801	68.5046	13.6579	43.753	64.7972
8719.93	16.0264	17.8063	23.5893	12.6958	80.4333	66.6931	11.8293	53.3686	36.9097	18.091	84.3083	81.1681	11.6259	74.0484	68.8115	13.4488	43.5298	64.8415
8720.81	16.0677	17.9705	23.9028	12.613	80.5389	67.2591	11.7627	53.5997	36.7611	17.9662	84.1791	82.1779	11.4626	73.9222	68.9288	13.3379	43.2482	64.4203
8721.68	15.7235	18.2166	24.7257	12.3795	80.31	67.5875	11.5188	53.5172	36.9097	17.7998	84.0336	82.1507	11.2449	73.5436	68.4956	13.1544	43.5492	64.4425
8722.56	15.4069	17.9158	24.8824	12.244	80.5741	68.2328	11.4135	53.5337	37.0689	17.4789	84.4861	82.7238	11.034	73.3544	68.9649	13.052	43.6268	64.6642
8723.43	15.0213	17.6696	24.569	12.0331	80.6622	68.4365	11.2694	53.7979	37.4191	17.3006	84.8416	83.4061	10.9796	73.1861	69.4071	12.9197	43.3356	65.2627
8724.31	14.8837	18.8184	24.7257	11.8976	81.3491	68.6177	11.0421	53.4181	37.6632	17.2531	85.3749	83.8974	10.8163	73.2072	69.3981	12.7149	43.1609	65.6174
8725.19	14.9938	18.4902	24.8433	11.6491	82.1416	68.7309	10.8925	53.5172	37.6313	17.1699	85.3911	84.0066	10.6939	74.1535	69.6508	12.6851	43.19	65.7061
8726.06	14.98	18.5996	25.8229	11.6265	81.8774	69.0932	10.6929	53.5502	37.4615	16.9262	85.3264	84.2795	10.381	74.2797	69.9305	12.5016	43.0541	65.8834
8726.94	14.8286	19.0372	25.7053	11.4985	82.0183	69.5573	10.6042	54.0291	37.6632	16.7479	85.7951	83.5972	10.2245	73.8801	70.0208	12.2584	43.2774	66.1937
8727.81	14.6634	18.8457	25.9796	11.2801	81.8246	69.9423	10.4878	53.8309	37.9815	16.5399	85.7466	83.7609	10.0136	73.817	70.1381	12.1645	43.0444	66.5706
8728.69	14.4568	18.709	25.3918	11.0015	81.8774	70.4178	10.3603	53.5502	38.1726	16.4923	85.9567	84.3886	9.95918	74.9737	70.6164	12.0024	43.355	66.5928
8729.57	14.1126	19.0372	26.058	11.0542	82.5114	71.097	10.316	53.996	38.406	16.3794	86.8778	84.1703	9.70068	74.8265	71.1578	11.8232	43.1803	67.3022
8730.44	13.9612	19.3381	26.2147	10.9563	83.075	71.2329	9.98891	54.2602	38.5122	16.1892	86.4738	84.7434	9.39456	74.8896	71.5278	11.6824	43.2676	66.881
8731.32	13.7409	18.709	26.058	10.6928	83.4977	71.8555	9.88359	54.6731	38.6289	15.9574	86.8617	85.3985	9.31293	74.6793	71.7715	11.5032	43.3744	67.413
8732.19	13.6032	18.9551	26.7241	10.4593	83.4977	72.3084	9.75055	54.3098	38.6819	15.7732	86.8132	86.1354	9.20408	74.8265	71.7895	11.3453	43.4812	67.679
8733.07	13.4793	19.5295	26.8417	10.4669	84.4487	72.7726	9.61752	54.3428	39.0958	15.7197	86.9748	86.3264	9.08163	74.8686	71.9339	11.2941	43.7627	67.8564
8733.95	13.1213	20.2407	26.7241	10.3991	84.167	73.2594	9.56208	54.8052	39.1383	15.5474	87.9121	86.6812	8.95918	74.1325	72.322	11.196	43.5492	68.4992
8734.82	13.0938	19.1466	26.7241	10.3539	84.3255	73.4518	9.36807	55.317	39.2126	15.2621	87.6858	86.2445	8.7483	74.5321	72.7552	11.085	43.3162	68.7874
8735.7	12.9836	19.9398	27.116	10.1657	84.9947	73.6556	9.22395	55.1024	39.4566	15.167	87.8798	87.1998	8.73469	74.6583	73.0349	10.9357	43.1997	68.7209
8736.58	12.9148	20.5963	27.4295	9.87952	85.3998	74.1085	9.21286	55.3336	39.7644	15.0244	88.2515	87.7729	8.60544	74.6793	73.3237	10.8162	43.4521	69.5411
8737.45	12.6256	20.2407	28.0564	9.66867	85.0828	74.6745	9.03548	55.7629	39.9448	14.7748	88.3807	87.3362	8.53061	74.5531	73.2605	10.6712	43.6948	69.8736
8738.33	12.5843	20.0766	27.7038	9.49548	85.3293	74.6066	8.8969	56.1757	39.9767	14.7332	89.0595	87.309	8.39456	74.2376	73.08	10.4749	43.6268	69.2973
8739.21	12.364	20.7604	28.0172	9.39759	85.5407	75.0594	8.74169	56.1096	40.6134	14.5905	88.9625	87.0906	8.18367	75.163	73.5313	10.3469	43.5395	69.0756
8740.08	12.1988	20.5963	27.7821	9.4503	85.6816	75.8066	8.75277	56.0271	40.9848	14.2755	89.3988	88.4825	8.17007	75.142	73.7479	10.1463	43.6268	69.7185
8740.96	12.13	20.6236	27.5078	9.30723	85.8401	76.3161	8.59202	55.961	40.8469	14.2458	89.0271	88.2096	8.19048	74.9947	73.8742	10.0653	43.6948	69.9401
8741.84	12.0474	21.0886	28.3307	9.26958	86.1219	76.1576	8.43681	55.9775	41.0379	14.1032	89.108	88.4007	8.15646	75.2261	73.9554	10.0397	43.8404	70.6717
8742.71	11.8821	21.8818	29.1928	9.15663	86.1571	76.3387	8.41463	55.6968	41.1122	14.02	88.9463	88.2642	8.07483	74.7844	74.0005	10.0055	43.8792	71.2702
8743.59	11.9648	21.6357	28.605	9.04367	86.0338	76.418	8.31486	56.1592	41.2077	14.0081	89.415	88.4007	7.91837	74.0904	74.551	9.79648	43.6657	71.5806
8744.47	11.6068	21.3621	28.0564	9.08133	86.2804	77.052	8.29823	56.5225	41.006	13.7406	89.415	88.9465	7.77551	74.1115	74.3705	9.65567	43.4618	71.2259
8745.34	11.2488	21.6083	28.2132	8.98343	86.4917	77.3124	8.23171	56.5059	41.6322	13.6455	89.2049	88.1277	7.57143	74.469	74.4066	9.5746	43.6365	71.1372
8746.22	11.5104	21.5536	29.5063	8.8253	86.7207	77.2784	8.08758	56.0601	41.7383	13.6277	89.0271	88.5917	7.39456	74.5531	74.6142	9.50207	43.423	71.4919
8747.1	11.4278	21.3348	29.5063	8.66717	87.0025	77.7312	8.14302	55.9115	41.8869	13.384	89.3827	89.3559	7.2449	75.0789	74.6142	9.37407	43.2482	71.9131
8747.97	11.235	22.1827	29.8589	8.62952	87.161	78.3992	8.05432	56.4069	42.0461	13.2058	89.4635	89.2194	7.30612	74.9317	75.1376	9.32287	43.2774	72.1569
8748.85	10.9734	22.5109	30.5251	8.54669	87.4251	78.8181	8.04324	56.4069	42.1522	13.2058	89.6412	89.5197	7.12925	75.0578	75.5257	9.1906	43.2385	73.0215
8749.73	10.822	21.8271	29.7414	8.49398	88.0416	79.0105	7.79379	56.0766	41.993	13.176	89.6251	89.4105	7.04762	75.0368	75.643	9.11379	43.4618	72.7777
8750.6	10.7807	21.9912	30.29	8.32078	87.8302	79.7804	7.64967	56.2087	42.5873	13.1463	90.1584	90.3657	7	75.0999	75.9137	8.94739	43.6948	73.3984
8751.48	10.7118	22.7845	30.721	8.2003	87.5132	80.2332	7.64412	56.3408	42.9481	12.968	90.3846	91.512	6.95918	74.9947	76.0942	8.93886	43.8113	72.9772
8752.36	10.6154	22.3468	30.5251	8.00452	88.7284	80.5955	7.53326	56.4894	43.0648	12.8076	90.7563	91.0753	6.66667	74.6793	76.8884	8.94739	43.8792	74.0412
8753.24	10.5328	22.5109	30.7602	8.00452	89.6971	81.4899	7.47783	56.6876	43.4044	12.4866	91.3704	90.7478	6.55102	74.9317	76.8703	8.84499	43.8307	74.3072
8754.11	10.3814	22.8939	30.9169	7.8991	89.7323	81.8295	7.31707	56.7701	43.6273	12.4213	91.435	91.512	6.40816	75.205	76.7981	8.74685	43.7336	74.3959
8754.99	10.2575	23.2768	32.0141	7.68825	89.521	82.305	7.21175	56.8362	43.5742	12.2014	92.1622	91.976	6.35374	74.5952	76.9606	8.66152	43.6268	74.7949
8755.87	10.0785	22.9212	31.779	7.6506	89.7499	82.4182	7.02882	56.8527	43.6697	12.2667	92.34	92.1397	6.12245	73.6698	77.0147	8.48231	43.7919	75.1275
8756.75	9.92703	23.4136	31.1912	7.53765	89.5914	83.0069	6.87361	57.183	44.264	12.1716	91.9845	92.1397	6.10204	73.6909	77.2674	8.36285	43.7627	75.726
8757.62	9.9408	23.4956	32.3276	7.28916	89.7851	83.4937	6.68514	57.3976	44.4338	11.8507	91.4189	91.512	5.9932	73.8801	77.3486	8.23484	44.0249	75.6595
8758.5	10.0372	23.4683	33.1505	7.12349	89.9789	83.9352	6.69069	57.5627	44.5506	11.6368	92.5501	92.5491	6.13605	73.775	77.4479	8.08551	43.6948	76.3245
8759.38	9.76181	24.8085	33.8166	7.1009	90.8595	84.1956	6.72395	57.5132	45.0918	11.5952	93.0672	92.8493	5.97959	74.6372	77.4208	8.03857	43.8307	77.2778
8760.26	9.69296	25.0547	33.3464	7.07078	90.8418	84.0371	6.69069	57.6948	45.2722	11.5833	92.1622	92.8221	5.78912	74.1115	77.2945	8.03857	44.1316	77.7876
8761.13	9.51397	24.3435	33.1113	6.9503	90.701	84.5353	6.44678	57.6123	45.3465	11.4406	92.1784	93.2314	5.65306	74.3218	77.6013	7.9447	43.9084	78.3862
8762.01	9.52774	24.1794	33.6599	6.88253	90.6657	84.456	6.42461	57.5958	45.4102	11.1138	92.2107	93.286	5.54422	74.5531	77.5742	7.8423	43.7724	77.8763
8762.89	9.4176	24.4803	34.0517	6.69428	90.8418	85.1353	6.34146	56.7867	45.5057	10.9949	92.0976	92.9039	5.44218	74.0694	77.845	7.6375	43.5589	78.1202
8763.77	9.1973	25.1641	34.2085	6.73193	91.8105	85.2825	6.24169	57.0674	46.0151	10.8523	92.3239	92.2489	5.57823	73.9432	77.9262	7.60763	43.4424	78.3862
8764.65	9.16976	24.5624	34.5219	6.53614	91.3174	85.2372	6.27494	57.6453	46.2273	10.6383	92.2269	92.4945	5.28571	74.3428	78.1698	7.67163	43.0152	78.2975
8765.52	9.23861	25.4923	34.9138	6.45331	91.1765	85.4976	6.17517	57.6783	46.5245	10.5373	92.2592	92.5491	5.29252	74.4059	78.1157	7.5991	43.1317	77.699
8766.4	9.18353	26.1761	35.0705	6.31024	92.0042	86.7429	6.03659	57.7774	46.7579	10.4303	92.0976	92.9039	5.21769	74.5531	78.233	7.50949	43.0347	77.6546
8767.28	8.92193	25.465	35.815	6.25753	93.0785	87.2863	5.92572	57.7774	46.7579	10.5194	92.841	93.286	5.04082	74.1325	78.3413	7.36442	42.7628	77.832
8768.16	8.60526	25.465	35.1489	6.15211	93.695	88.0675	5.75942	57.5462	46.9277	10.3887	92.8733	93.7227	4.89796	74.5741	78.5037	7.12549	42.5007	78.5857
8769.03	8.59149	25.8753	35.384	5.96386	94.5227	89.3468	5.69845	57.5627	47.522	10.2223	93.2127	95.4967	4.7551	74.0694	78.7655	7.05295	42.4231	78.4083
8769.91	8.6328	25.9573	35.8934	6.08434	95.7379	91.2374	5.58758	57.6948	47.4371	10.145	93.4228	95.8788	4.72109	74.5321	79.4603	7.04015	42.4619	78.2975
8770.79	8.42627	26.3676	36.8339	6.0241	96.3367	92.7884	5.52106	57.926	48.1057	10.0202	94.4247	97.2434	4.60544	74.0063	80.1642	6.97188	42.326	77.699
8771.67	8.32989	27.3249	36.7555	5.93373	97.6928	94.0111	5.44346	58.1242	48.7318	9.98455	95.0549	97.9803	4.67347	74.1746	80.7689	6.85668	42.2289	77.4994
8772.55	8.21974	27.3523	37.069	5.76807	98.4149	95.064	5.35477	58.3719	48.3816	9.82408	96.1215	98.1714	4.51701	74.2797	80.9313	6.84388	42.4134	78.0093
8773.43	7.99945	27.0514	36.3636	5.73795	98.8728	95.9244	5.28271	58.1407	48.4771	9.72899	95.8145	98.7991	4.45578	74.7213	81.3374	6.84388	42.1221	78.364
8774.31	7.82046	27.5164	36.4028	5.65512	99.0313	97.4414	5.12749	58.0911	48.7318	9.71116	95.766	99.2904	4.30612	74.1325	81.6804	6.66468	41.9571	77.4329
8775.18	7.90307	27.5438	36.9514	5.46687	99.8239	98.4716	5.11086	58.1407	49.2518	9.52098	96.5094	99.2631	4.2585	74.5321	81.9511	6.57934	41.4329	77.6325
8776.06	7.93061	27.5711	37.1473	5.41416	99.9119	98.9585	5.04435	58.3884	49.6233	9.40806	96.9942	99.1266	4.19728	75.5205	82.3572	6.52814	41.2873	78.4083
8776.94	7.72408	27.3523	37.4216	5.33133	100	99.683	5.04435	58.57	49.7824	9.33674	96.9942	99.9727	4.18367	75.184	82.8626	6.40867	41.2193	77.8763
8777.82	7.75162	28.2002	38.0878	5.45181	99.366	99.9774	4.91131	58.7682	50.2388	9.09901	97.8992	100	4.12245	75.4574	83.2055	6.38307	41.4329	78.231
8778.7	7.5864	28.6379	38.9498	5.26355	99.2251	99.8981	4.86142	58.4544	50.451	9.05147	98.5294	99.3723	4.08163	75.1209	83.3589	6.30627	41.1416	78.364
8779.58	7.51755	28.2549	39.5376	5.18072	98.8552	100	4.81707	59.181	50.6527	8.86129	98.2547	98.4989	3.9932	74.1535	83.4762	6.19107	41.0057	78.6744
8780.45	7.69654	28.6105	39.7335	5.05271	98.4502	99.366	4.74501	59.3296	50.7057	8.79591	97.1396	98.0349	3.87755	74.2376	83.7921	6.17827	40.8892	78.9182
8781.33	7.60017	29.4584	39.5376	4.98494	98.0627	98.6754	4.67295	59.6433	51.1196	8.71271	96.9942	96.9978	3.84354	74.3218	83.8191	6.08013	40.4136	77.9871
8782.21	7.42118	28.6105	40.2429	4.95482	97.8866	97.9282	4.64523	59.7919	51.2682	8.7662	97.3497	95.06	3.79592	74.6793	83.8733	6.0204	40.1806	78.0758
8783.09	7.37987	29.4037	39.9295	4.90964	97.1117	97.781	4.551	59.5443	51.9368	8.91477	96.4609	94.405	3.73469	74.469	84.0177	5.90946	40.2582	78.2088
8783.97	7.17334	30.3611	40.1254	4.90964	96.4248	97.2942	4.45122	59.4452	52.0959	8.86723	96.073	94.214	3.69388	73.817	84.514	5.87533	40.3262	78.0536
8784.85	7.20088	29.4858	40.3213	4.8494	96.1606	96.3546	4.39024	59.2305	51.8943	8.59979	94.8287	93.8865	3.59184	73.9853	85.0284	5.72599	39.9087	78.5857
8785.73	7.24219	29.9234	41.2618	4.69127	95.5442	95.1659	4.41796	59.0654	52.2763	8.3264	93.8429	92.3854	3.46939	73.8801	85.3443	5.71319	40.0544	79.1842
8786.61	6.99435	30.4978	41.4185	4.55572	94.6284	94.079	4.31818	59.5112	52.5947	8.30263	93.6652	91.0753	3.48299	74.3849	86.0933	5.66199	40.0058	78.8517
8787.49	6.93928	30.9081	42.0063	4.54819	93.6069	93.2639	4.29047	59.4122	52.7433	8.23725	92.7763	90.6114	3.46259	74.7844	87.2394	5.61079	39.734	78.2975
8788.36	7.09073	30.6346	42.0455	4.61596	92.3565	92.1657	4.20732	59.4947	52.8176	8.12433	92.0976	90.2838	3.42177	74.7213	88.2592	5.58092	39.7825	78.1645
8789.24	6.93928	30.7166	42.4765	4.56325	92.1099	91.1808	4.24058	59.891	53.2739	7.98169	92.1299	89.1648	3.38095	74.6162	89.2699	5.60225	39.5301	78.231
8790.12	6.63638	31.5098	42.0455	4.47289	91.7577	90.06	4.19623	59.9075	53.2739	7.92821	91.7259	87.5273	3.36735	75.4784	90.416	5.50838	39.6272	79.029
8791	6.65014	31.5919	42.6332	4.40512	90.8595	89.2336	4.15188	60.0066	53.4225	7.87472	91.031	87.2544	3.27891	75.3523	91.526	5.49985	39.5204	79.2951
8791.88	6.69145	31.4551	42.9075	4.41265	89.8908	88.509	4.10754	59.6598	53.3694	7.91038	89.8836	87.5	3.19048	75.836	92.8436	5.44438	39.5399	78.9182
8792.76	6.65014	32.1389	43.2994	4.41265	89.609	87.7165	3.98559	60.0231	53.9425	7.73802	89.2857	87.4727	3.23129	75.5626	94.1973	5.32065	39.1515	78.4083
8793.64	6.38854	32.5492	43.2602	4.33735	89.2216	86.8561	3.95233	60.2378	53.9955	7.66671	88.8655	86.5448	3.17687	76.0252	95.7224	5.22251	38.705	78.4748
8794.52	6.29217	32.0842	44.279	4.375	88.975	85.9164	3.96896	59.924	53.7727	7.60727	87.8959	85.5349	3.10884	75.9832	96.8866	5.24385	38.6759	79.029
8795.4	6.26463	32.8501	44.5533	4.17922	88.2177	84.9541	3.81929	59.891	54.1017	7.57162	87.201	84.6616	3.11565	75.878	97.9695	5.14571	38.5594	79.8049
8796.28	6.2784	33.3151	44.5533	4.0512	87.9183	84.207	3.71951	60.1222	54.1547	7.51218	86.4577	84.607	2.96599	75.142	98.6824	5.06891	38.7244	79.7384
8797.16	6.2784	33.7254	44.906	3.94578	87.7246	83.2447	3.73614	60.0396	54.3564	7.35766	86.0537	83.6517	2.95918	75.4995	99.26	5.04757	38.7632	79.2951
8798.04	6.20956	33.8895	46.0031	3.99849	86.9144	82.5427	3.78603	60.4194	54.8233	7.3636	85.5204	83.3242	2.96599	75.163	99.63	4.94944	38.7438	79.6941
8798.92	6.20956	34.8742	46.0031	4.01355	86.0338	81.8408	3.74723	60.4029	55.1841	7.36955	85.181	82.2052	2.9932	75.0999	100	4.94944	38.7438	80.2926
8799.8	6.12694	34.6827	45.8464	3.94578	85.752	81.0257	3.68071	60.8653	55.4494	7.22097	84.3568	82.56	2.97279	75.184	99.7383	4.93237	38.9671	80.4921
8800.67	6.00303	34.1083	46.9044	3.88554	84.4487	80.0294	3.57539	61.179	55.9482	7.10805	83.7266	82.3963	2.83673	74.6372	99.621	4.88544	38.705	81.2015
8801.56	6.08564	35.5306	47.2571	3.76506	83.9028	79.4294	3.61419	61.245	56.1817	7.18531	83.7589	81.7959	2.83673	74.3218	98.899	4.84277	38.4817	80.6473
8802.43	6.11318	35.2571	48.6285	3.74247	83.8323	78.8181	3.58093	62.1202	56.1605	7.14965	83.2741	81.9323	2.78231	73.7329	98.2944	4.8129	38.3749	80.3813
8803.32	5.97549	35.2024	48.6285	3.78012	83.3568	77.3916	3.55322	62.467	56.6699	7.00107	81.7388	80.9771	2.7483	73.2072	97.4461	4.77877	38.3555	80.603
8804.19	5.89288	35.5033	48.4718	3.75753	82.5114	77.0406	3.398	62.6651	57.1792	6.9773	81.1409	79.9945	2.68707	72.3239	96.8505	4.74463	38.307	80.869
8805.07	5.83781	36.1324	48.0016	3.72741	82.1944	76.2029	3.33149	62.533	57.2005	6.86438	80.8339	79.7762	2.69388	71.7981	95.8848	4.72757	38.1613	80.7138
8805.95	5.86534	35.9409	48.3542	3.65964	81.7541	75.2406	3.39246	62.467	57.4658	6.87032	80.5268	78.8755	2.66667	72.0505	95.1629	4.66783	38.3555	80.603
8806.83	5.7965	37.1991	48.7069	3.62199	81.2962	74.6292	3.32594	62.2853	57.678	6.87032	80.3652	78.2478	2.64626	71.3985	94.3958	4.5953	38.3458	80.6695
8807.71	5.7965	38.7035	49.2555	3.55422	80.6094	74.4368	3.33149	62.2853	57.9858	6.74551	79.2825	77.7838	2.54422	71.2303	93.2768	4.62943	38.239	81.4675
8808.59	5.56244	37.7735	49.8041	3.55422	79.9049	73.4858	3.27605	62.6156	58.4315	6.59693	78.4098	77.0742	2.5102	70.0736	91.9773	4.63797	38.2002	82.1326
8809.47	5.50737	37.4179	49.6473	3.47139	79.13	72.7386	3.19845	62.9789	58.8242	6.53156	78.1028	77.238	2.4966	69.5058	91.2734	4.55263	38.1905	81.268
8810.35	5.64505	38.512	50.9404	3.44127	78.267	71.9235	3.30931	62.9954	58.8348	6.53156	78.4098	77.9203	2.4966	69.4848	89.9829	4.40756	37.841	81.7335
8811.24	5.5349	38.512	51.1755	3.39608	77.95	71.1423	3.29268	63.2596	59.1744	6.50779	77.6018	77.4836	2.52381	68.5384	88.945	4.45876	37.9381	81.6005
8812.11	5.43852	37.8829	51.5282	3.39608	77.1751	70.6555	3.18736	62.7807	58.9833	6.32355	76.4059	77.6747	2.47619	67.7603	88.0606	4.42463	38.0254	81.2015
8813	5.24577	39.1138	51.6066	3.4262	76.3121	70.5876	3.17073	62.1202	59.0046	6.21657	76.6484	76.7194	2.43537	67.7182	87.0319	4.37343	38.3846	81.6892
8813.88	5.43852	39.0591	52.0376	3.41114	76.6643	70.2706	3.20399	62.2358	58.9621	6.19874	76.6645	76.774	2.29932	68.244	86.725	4.34783	38.5594	81.8
8814.76	5.47983	39.2232	52.2727	3.41867	76.3121	70.0442	3.13193	62.5661	60.0552	6.09176	75.7919	76.7467	2.30612	67.8864	85.994	4.27102	38.7826	81.5562
8815.64	5.21823	39.7429	52.7038	3.34337	75.6957	69.546	3.05987	62.9789	60.5858	5.99073	75.0808	75.9552	2.36735	67.5499	85.1638	4.28809	38.5885	82.5094
8816.52	5.16316	41.0558	53.0172	3.16265	75.2554	69.0366	2.9878	63.2761	59.7368	6.00856	74.5314	75.6004	2.27891	66.9611	84.7216	4.16862	38.4137	82.7311
8817.4	5.20446	40.7002	53.4483	3.15512	75.1145	68.8101	3.00998	63.4742	59.896	5.94913	74.7253	75.9825	2.15646	67.1293	83.7831	4.13449	38.0254	82.2877
8818.28	5.20446	40.2899	53.5658	3.09488	75.0088	68.278	2.96563	63.4577	60.4585	5.92535	74.4829	75.7369	2.11565	66.877	82.8716	4.04915	38.1613	81.9109
8819.16	5.16316	41.4387	54.4671	3.10994	73.9873	67.8478	2.90466	63.7054	60.607	5.9313	74.3536	75.0273	2.19048	66.6877	82.4294	4.03635	38.4137	82.9306
8820.04	5.03924	41.7396	55.1724	3.09488	74.2867	68.0969	2.86031	64.3989	60.607	5.7114	74.6768	74.4269	2.20408	65.7834	81.8608	4.03209	38.2584	83.7508
8820.92	4.99793	41.384	55.0157	3.09488	73.864	67.7573	2.88248	64.432	60.7025	5.64008	73.5294	74.5633	2.06803	65.4679	81.2291	4.04915	38.0934	83.906
8821.8	4.92909	42.0678	54.8197	3.10994	73.9521	67.5195	2.83259	64.498	61.2756	5.80649	73.4809	74.345	2.05442	65.6782	80.1913	4.07049	37.9478	83.6178
8822.68	5.0117	43.3534	56.4263	3.01205	74.41	67.8139	2.77162	64.6631	62.3474	5.753	73.1577	75.1092	2.17007	65.489	79.6589	4.01502	38.1808	83.4405
8823.56	4.98417	42.8884	57.0141	2.93675	73.9169	67.8478	2.82151	65.2081	62.3156	5.75894	72.8022	74.4541	2.06803	64.4795	79.0001	4.01929	38.404	84.0612
8824.44	4.95663	42.8337	57.6803	2.92169	72.8954	67.7007	2.82151	65.3732	62.6552	5.68763	72.4628	74.2904	2.02041	63.5962	78.1428	4.02782	38.6661	84.438
8825.32	4.81895	43.2166	56.7006	2.87651	72.4727	66.9308	2.76053	65.4392	62.3581	5.66385	71.8326	73.226	1.93878	63.1125	77.1681	3.94248	39.035	85.2583
8826.2	4.68126	43.4081	57.1708	2.92169	72.1029	66.0817	2.7051	65.2246	62.2307	5.5331	72.0103	72.571	1.90476	63.2597	76.4642	3.90408	39.035	85.1474
8827.09	4.76387	43.9551	57.406	2.83133	72.1557	66.1836	2.65521	65.2411	62.5809	5.50339	72.075	72.9531	1.87075	62.9653	75.8867	3.85288	38.8312	85.0144
8827.97	4.84648	45.6236	57.5235	2.91416	72.684	65.8893	2.64412	65.5548	63.0479	5.37858	72.4628	73.0622	1.87755	62.9863	75.3452	3.82301	38.6953	85.4799
8828.85	4.76387	45.8972	58.1113	2.83886	72.4375	66.3534	2.59978	65.9016	63.674	5.41424	72.0265	72.4891	1.92517	62.6919	74.5149	3.84435	38.938	86.1228
8829.73	4.65372	45.5963	58.6991	2.83886	72.4023	66.2402	2.58315	65.5713	63.8226	5.27755	71.5094	71.6157	1.87755	62.4816	73.8201	3.83582	38.9574	86.4997
8830.61	4.83271	45.9245	59.9138	2.76355	72.3142	66.0251	2.64412	65.5878	63.8756	5.29538	71.7033	71.8068	1.92517	62.4606	73.3779	3.86142	38.9574	86.6327
8831.49	4.76387	47.3195	60.3448	2.74096	71.5393	65.5496	2.71064	66.1658	64.2364	5.24783	71.6063	71.9705	1.83673	62.0189	72.8544	3.79315	38.938	87.0095
8832.37	4.68126	47.7024	60.6583	2.68072	71.2046	65.2553	2.59424	66.7107	64.2789	5.16463	70.5559	72.0797	1.80952	61.2829	72.0964	3.79741	39.3069	87.2755
8833.25	4.63996	47.2374	60.6975	2.69578	70.236	65.2213	2.55543	66.3804	63.9711	5.13491	70.1357	71.6703	1.72109	61.0936	71.3113	3.64808	39.2195	87.0982
8834.14	4.61242	47.8392	61.5987	2.60542	70.0775	65.4591	2.52772	66.0172	64.5124	5.1468	69.8933	71.3974	1.73469	61.388	70.6976	3.62248	38.9088	86.7879
8835.02	4.77764	48.058	61.7163	2.71084	70.465	64.9383	2.41131	66.4465	64.7458	5.14085	69.7156	70.7424	1.72109	61.1987	70.102	3.68648	39.103	87.3642
8835.9	4.73633	48.4136	63.4796	2.75602	70.4121	65.1421	2.43348	66.7272	65.3826	5.06359	69.1823	70.6059	1.68707	60.694	69.732	3.64381	39.1127	87.1204
8836.78	4.51604	49.2068	63.7931	2.75602	70.553	64.8817	2.40022	66.2649	65.8283	4.94473	69.2954	70.6878	1.66667	60.3365	69.1093	3.59688	39.2389	87.6967
8837.66	4.41966	50.2462	62.7743	2.67319	70.3769	65.0515	2.42794	66.5456	65.9344	4.90907	68.8429	70.3603	1.58503	60.5258	68.7934	3.55848	39.1127	88.1844
8838.54	4.41966	49.535	63.9107	2.56777	69.5315	64.7006	2.44457	66.9584	65.7328	4.89124	68.5197	70.3876	1.61905	59.9159	68.5407	3.52434	38.9283	87.5859
8839.42	4.4472	50.5197	64.7335	2.48494	69.0912	64.1232	2.36696	67.3217	65.9981	4.86152	68.6328	70.0873	1.65986	60.1893	68.279	3.49021	39.2292	87.8519
8840.31	4.40589	51.5044	65.0078	2.40211	68.7742	63.8968	2.30599	67.074	66.4332	4.73077	68.3096	69.405	1.4898	59.8318	67.9181	3.43047	39.2874	88.384
8841.19	4.36459	51.3676	64.1458	2.36446	68.7566	63.7156	2.30044	67.3382	66.8577	4.71889	68.5359	69.2413	1.53741	59.6215	67.6203	3.40061	39.7049	89.2707
8842.07	4.39212	50.93	65.1646	2.41717	68.4572	63.3647	2.37805	67.8831	67.3565	4.77832	68.649	68.75	1.63265	59.6425	67.4127	3.43474	39.6272	90.1796
8842.95	4.4472	52.6532	66.2618	2.41717	68.6157	63.4213	2.36696	68.2133	68.1948	4.80804	68.3258	68.7773	1.56463	59.6215	67.0698	3.43047	40.3844	90.8446
8843.83	4.30951	53.0088	67.6332	2.40964	67.8936	63.0477	2.3337	68.8408	68.6936	4.65946	67.8571	68.2041	1.52381	59.327	66.5283	3.50301	40.831	91.3545
8844.71	4.11676	52.5711	67.3197	2.46988	67.242	62.8665	2.21729	69.2536	68.9802	4.60002	67.437	68.0131	1.57143	59.2008	66.3207	3.45181	41.2581	92.9062
8845.6	4.17183	53.5011	67.6724	2.37952	66.8897	62.6741	2.22838	69.5343	69.8079	4.51682	66.8552	66.5393	1.47619	58.5489	65.9146	3.44327	41.3746	94.2585
8846.48	4.06168	54.6225	68.0251	2.39458	66.7841	62.459	2.18404	69.6995	69.9247	4.51682	65.8371	65.7478	1.4966	58.0442	65.68	3.35367	42.093	95.8324
8847.36	4.17183	54.1028	68.6129	2.31175	66.7312	62.074	2.18958	70.2939	70.4447	4.57031	65.5462	65.5295	1.42857	57.5394	65.68	3.2982	42.1318	96.5196
8848.24	4.04791	54.3217	69.9843	2.22892	66.5199	61.7797	2.18958	70.3765	71.3467	4.46927	65.0937	65.7478	1.40136	57.245	65.4454	3.36221	42.4037	97.495
8849.12	4.06168	56.4551	69.9451	2.22139	66.1677	61.6099	2.18958	70.7563	72.1745	4.42173	65.3361	65.0928	1.46259	57.8759	65.2107	3.2982	42.4522	98.5147
8850.01	4.02038	56.756	70.5329	2.24398	66.2029	61.3608	2.15632	71.4333	72.4398	4.43956	65.223	64.4105	1.47619	57.9811	64.9129	3.32807	42.7337	98.7808
8850.89	3.99284	56.4278	70.5721	2.24398	66.1324	61.0325	2.17295	71.9452	72.6308	4.29692	64.6574	64.4924	1.39456	57.7497	64.6873	3.26834	42.7823	99.4901
8851.77	3.91023	57.4398	71.9828	2.29669	65.3751	60.908	2.17295	71.8626	73.501	4.28504	64.318	64.0557	1.38095	57.0557	64.1368	3.28967	42.5201	100
8852.65	3.89646	58.8895	72.8056	2.21386	65.3399	60.5457	2.15078	72.0112	74.0953	4.26721	63.8494	62.5546	1.44218	56.6562	64.0736	3.31527	42.093	99.3128
8853.54	4.17183	59.1357	72.9624	2.16867	65.2342	60.6136	2.17849	72.6057	74.3288	4.30881	63.7039	62.8002	1.46939	56.9085	64.0556	3.20434	42.1027	99.5566
8854.42	4.04791	59.4912	73.315	2.07078	65.6217	60.1947	2.08426	72.7873	75.1035	4.2256	62.8474	62.8002	1.38776	56.8665	63.46	3.26834	41.7824	99.7783
8855.3	3.75878	60.3392	73.2367	2.09337	64.3889	59.606	2.04545	72.4736	75.581	4.20777	62.0879	63.2369	1.44898	56.4248	62.8914	3.20007	41.7435	99.2241
8856.18	3.68994	60.7221	74.5298	2.1009	63.7196	58.6324	2.10089	72.391	75.5067	4.13646	62.4758	61.9541	1.36735	55.857	62.729	3.15313	41.3358	97.2733
8857.07	3.78631	60.64	74.373	2.14608	63.2441	58.655	2.10643	72.8534	76.3982	4.06514	62.1041	61.5175	1.31973	56.1304	62.4763	3.18727	40.7048	96.7413
8857.95	3.81385	61.9256	74.4906	2.14608	62.6981	58.4626	2.06208	73.5799	77.5125	4.03542	62.1849	60.917	1.37415	55.9201	62.7561	3.23847	40.5786	96.2758
8858.83	3.67617	62.3359	75	2.13102	62.6277	58.2022	2.07871	74.1248	78.4039	3.92844	61.4577	60.071	1.35374	55.6467	62.5124	3.1574	40.4815	94.9014
8859.71	3.73124	61.8435	75.9013	2.04066	62.5044	57.772	2.03991	75.1156	79.8366	3.95816	60.7789	60.2074	1.34694	55.4154	62.4222	3.07633	40.132	93.7264
8860.6	3.82762	62.1718	76.9984	2.05572	62.0993	57.5342	2.01774	76.1724	81.8741	3.99976	60.2295	59.4159	1.34694	55.7729	62.377	3.12753	39.967	92.9284
8861.48	3.82762	63.0197	77.0768	2.1009	61.3772	57.0814	1.96231	77.0641	83.7737	3.97599	60.0032	59.3614	1.36054	55.5415	62.4312	3.00806	39.7146	91.7092
8862.36	3.6624	62.2812	78.0172	2.06325	61.2187	56.4927	1.95676	77.8236	85.2382	3.89278	59.7447	58.7609	1.30612	55.2261	61.9439	3.04646	39.7146	91.3545
8863.24	3.6624	62.7735	77.6646	2.08584	60.6199	55.9719	1.99557	79.1612	87.3819	3.87496	59.0013	57.8876	1.29932	54.5741	61.7634	3.0934	39.1127	91.288
8864.13	3.67617	64.0591	77.8997	2.10843	60.1973	55.4059	1.97894	80.862	89.1224	3.89873	58.2741	57.4782	1.33333	54.49	61.7363	3.02513	39.0448	90.4677
8865.01	3.64863	64.2779	79.3495	2.06325	59.7746	54.9077	1.90687	82.0509	90.7036	3.86901	58.2418	57.5873	1.27211	54.4269	61.8897	3.02086	38.6467	89.8914
8865.89	3.77255	63.3479	79.8589	2.01807	59.1053	54.4775	1.91242	83.2728	92.964	3.8393	58.3064	56.5775	1.29252	54.2797	61.5287	3.04646	38.6564	89.182
8866.77	3.75878	64.5241	79.8981	1.95783	58.4361	53.7756	1.91796	84.5277	94.4073	3.76798	57.3853	55.4039	1.2517	53.8591	60.9873	3.0166	38.2293	89.6697
8867.66	3.56602	64.7976	78.9969	1.91265	57.7492	53.1982	1.90687	85.4029	95.5428	3.70855	56.6904	54.6397	1.18367	53.1861	61.0053	2.9782	38.074	89.0047
8868.54	3.63486	63.9223	79.4279	1.95783	57.2913	52.5982	1.90133	85.8322	96.8587	3.72043	56.7388	54.3395	1.22449	52.8917	61.1768	2.9142	37.8119	88.2288
8869.42	3.53848	65.3173	80.6426	2.04819	57.0447	52.2925	1.91242	86.4102	97.9094	3.75609	56.1248	54.0666	1.19728	53.2282	61.0324	2.9142	37.7924	87.9406
8870.31	3.56602	66.1926	80.5643	2.04066	56.4988	52.0435	1.8459	86.6909	99.0237	3.7026	55.3006	53.5207	1.22449	52.9968	60.5722	2.98673	37.773	87.5859
8871.19	3.56602	65.7002	81.0345	2.04066	56.0232	51.3868	1.86253	86.4267	99.4906	3.74421	54.6703	52.6747	1.20408	52.5131	60.4097	2.94833	37.5012	87.7189
8872.07	3.60732	65.837	81.9749	1.92771	54.9313	50.5038	1.86253	86.1955	100	3.61346	53.83	52.3472	1.12245	52.8917	60.1931	2.89286	37.1032	86.8322
8872.96	3.55225	67.5602	82.837	1.98042	55.1603	49.9377	1.81818	86.2946	99.7665	3.5778	53.3775	51.4465	1.15646	52.7865	60.2112	2.96966	36.7731	85.7238
8873.84	3.73124	68.709	83.9342	1.97289	55.1074	49.5302	1.8459	85.1882	98.9918	3.57185	53.5714	51.6648	1.27891	52.8496	60.2653	2.9782	36.6858	84.6154
8874.72	3.52471	68.9825	84.1301	2.04819	54.5262	48.783	1.86807	84.4122	98.8857	3.53619	53.1028	50.7096	1.2449	52.2608	59.787	2.93126	36.4431	84.9257
8875.61	3.51095	69.9672	84.7179	1.97289	53.1877	47.9792	1.85144	83.5535	97.7926	3.42922	52.0039	49.6998	1.15646	51.9874	59.5163	2.90566	36.3363	84.2164
8876.49	3.55225	71.6904	85.6975	1.89759	52.994	47.7527	1.85144	82.5958	96.7208	3.49459	51.8261	49.8362	1.2449	51.8822	59.5614	2.88006	35.9188	83.4405
8877.38	3.55225	71.6357	86.2853	1.77711	52.4304	47.2546	1.85144	81.8692	96.1689	3.55402	51.6807	49.2358	1.2585	51.5668	59.5704	2.90993	35.482	82.4429
8878.26	3.53848	71.7724	87.069	1.76958	51.7964	46.5414	1.83481	81.1592	95.4579	3.58968	51.5191	48.9902	1.2381	51.3144	59.6336	2.89713	35.1811	82.0882
8879.14	3.51095	73.9606	87.5784	1.82982	51.3385	46.1225	1.82927	80.5152	94.3861	3.44705	51.1474	48.5535	1.17007	50.9359	59.1643	2.86726	34.783	83.0193
8880.02	3.4421	74.5624	87.5	1.85241	50.5636	45.4206	1.82927	79.6731	93.155	3.3995	49.8222	47.4891	1.16327	50.6414	58.8575	2.81606	34.5112	81.9774
8880.91	3.4008	74.6171	88.0094	1.80723	50.0881	44.5828	1.8071	78.8474	91.924	3.36978	49.3374	47.0524	1.14286	50.5783	58.5056	2.90993	34.3365	79.9158
8881.79	3.41457	75.0821	87.9702	1.78464	49.9119	44.3224	1.75166	77.576	90.8946	3.35196	49.2728	47.4072	1.12925	50.3049	58.8214	2.9014	34.3073	79.5832
8882.68	3.52471	75.1368	88.1661	1.82229	49.7182	44.2092	1.76829	77.2457	90.1411	3.42922	49.4505	46.7249	1.13605	50.4311	58.6409	2.9142	34.3171	79.9601
8883.56	3.46964	73.988	88.5188	1.7997	49.0666	43.8469	1.81818	76.5192	89.2603	3.3995	48.4486	46.1517	1.12925	49.5478	58.289	2.90566	33.9385	79.0734
8884.44	3.4421	75.5197	89.2633	1.7997	47.9746	43.5526	1.77938	75.9742	88.6873	3.35196	48.0123	45.524	1.10884	49.7371	58.0634	2.92273	33.6763	78.1423
8885.33	3.4008	76.477	89.9295	1.69428	47.4815	43.0318	1.79601	75.3963	88.0399	3.3579	47.2366	45.06	1.12245	49.4006	57.8468	2.85446	33.5696	77.9428
8886.21	3.52471	75.7659	89.4201	1.73193	47.6224	42.9186	1.77938	75.1156	87.4244	3.29252	46.8972	45.0328	1.20408	49.5058	57.576	2.88859	33.6958	77.2778
8887.1	3.37326	75.7932	89.7335	1.70934	46.9708	42.0469	1.74058	74.4055	86.7346	3.29847	46.3639	45.2784	1.18367	49.0852	56.9533	2.9142	33.2686	76.8566
8887.98	3.31819	77.5985	89.3417	1.76205	46.2839	41.628	1.7184	73.9762	85.3868	3.26281	45.8791	44.8144	1.18367	48.6225	56.5563	2.86726	32.8609	76.8566
8888.86	3.48341	78.0088	90.2821	1.7244	45.8436	41.4695	1.6408	73.6129	84.2407	3.34007	45.3297	44.1048	1.13605	48.244	56.5833	2.83313	32.6376	76.1915
8889.75	3.33196	78.884	90.9091	1.71687	45.6323	41.0959	1.6408	73.4313	83.8056	3.26281	45.0065	44.214	1.17007	48.0126	56.4931	2.84593	32.1231	75.5265
8890.63	3.38703	81.8928	91.8495	1.70934	45.1391	40.643	1.68514	72.8699	83.6252	3.23903	44.5378	43.7773	1.13605	48.265	56.2043	2.84593	31.9678	75.1718
8891.52	3.46964	83.7254	93.0251	1.67169	44.7869	40.5185	1.65188	72.1598	82.9035	3.22121	44.2954	43.1223	1.09524	47.8444	55.5997	2.86726	31.8804	74.7949
8892.4	3.48341	85.4486	92.7116	1.74699	44.2938	39.9525	1.65743	71.5654	82.097	3.16772	43.552	42.6037	1.10884	46.919	54.7604	2.86299	31.9872	74.5511
8893.28	3.35949	87.8556	93.6912	1.70181	43.2723	39.3864	1.70177	71.3177	81.2374	3.13206	43.1319	42.2216	1.10884	46.4353	54.5348	2.83739	31.8707	73.7974
8894.17	3.31819	91.2199	95.2194	1.70181	43.3251	39.2053	1.71286	70.5911	79.9215	3.10828	42.7279	41.8122	1.06803	46.4774	54.3904	2.85019	31.1911	73.4649
8895.05	3.49718	92.4234	96.5517	1.63404	42.7791	38.7298	1.75166	69.7985	78.8815	3.19149	42.5178	41.1026	1.02041	46.9821	54.237	2.86299	31.2106	72.3565
8895.94	3.52471	94.5842	97.8056	1.76958	42.6383	38.4014	1.70177	69.3197	78.3933	3.19149	42.3562	40.6386	1.02721	46.7087	53.9121	2.89713	30.929	72.0683
8896.82	3.45587	97.1827	99.2163	1.70181	42.2684	37.892	1.74058	68.7417	77.7459	3.14989	41.936	40.4749	1.08844	46.5195	53.2984	2.92273	30.8805	71.8023
8897.71	3.48341	98.7691	99.8824	1.64157	42.0923	37.6543	1.72949	67.6684	76.7484	3.08451	41.5643	40.3657	1.08163	45.1314	53.0638	3.0038	31.1135	71.9574
8898.59	3.26311	98.8786	100	1.61145	41.1765	37.2467	1.77938	67.1565	75.8782	3.06074	41.3058	40.4749	1.02041	45.6362	52.396	2.94406	31.0455	71.2259
8899.48	3.41457	100	99.0987	1.64157	41.2117	36.8052	1.72949	67.0905	75.0822	3.04885	40.9825	39.929	1.0068	45.2576	52.0621	2.84166	30.3174	70.7382
8900.36	3.45587	99.7812	98.511	1.67169	41.0884	36.941	1.74058	66.2153	74.5304	3.01914	41.2411	39.1103	1.0068	45.6362	52.1794	2.76059	30.2495	70.4722
8901.25	3.42834	98.4683	99.2555	1.64157	40.7538	36.692	1.69069	65.753	73.5435	3.04885	41.2411	38.8373	1.04082	45.2997	51.7462	2.86299	30.6766	70.4057
8902.13	3.42834	98.1674	98.1583	1.66416	40.1021	36.0014	1.70732	64.9934	72.7475	2.98942	40.8371	39.1103	1.04762	44.7319	51.4574	2.82459	30.4922	70.2727
8903.01	3.59356	98.3589	97.7665	1.63404	39.2392	36.0127	1.71286	64.0357	71.803	3.01914	40.1907	39.0284	1.02721	44.4164	51.304	2.82886	30.2689	69.6963
8903.9	3.37326	95.7057	98.1975	1.63404	39.521	36.1032	1.6796	63.788	70.954	3.03102	39.9806	38.5644	1.04762	44.2902	50.925	2.88859	29.9874	69.7185
8904.78	3.23558	93.4354	96.6301	1.73193	39.3977	35.5372	1.6796	63.5568	70.8479	3.11423	39.7059	38.6463	0.993197	44.0168	50.7355	2.88433	30.0456	70.0732
8905.67	3.33196	92.3961	95.5721	1.7244	38.8341	34.9825	1.72395	63.3421	70.0732	3.08451	39.2696	38.3734	0.972789	43.2808	50.4196	2.88006	29.9583	68.7652
8906.56	3.37326	90.3173	92.9467	1.67169	38.6404	34.9032	1.66851	62.7807	69.3834	2.99536	38.6393	38.4279	0.965986	43.0915	49.7699	2.85019	29.8709	68.4106
8907.44	3.45587	88.4573	92.9075	1.62651	38.3234	34.9598	1.70177	63.177	68.9377	2.96565	38.4454	38.3188	0.979592	43.6803	49.5984	2.82886	29.9388	68.2332
8908.33	3.38703	88.047	93.0643	1.65663	38.5875	35.1296	1.68514	62.7972	68.5557	2.97159	38.0414	37.5546	1	43.3228	48.9396	2.88433	29.8612	68.2332
8909.21	3.33196	87.0897	91.8495	1.65663	38.0592	35.1749	1.68514	62.3184	68.1948	2.95971	38.2191	36.9269	1	43.3228	48.4794	2.88006	29.5117	68.3884
8910.09	3.31819	84.4092	90.7132	1.6491	37.8302	34.7447	1.7184	62.2853	67.3459	2.85273	37.799	36.19	0.938776	42.3554	48.5065	2.89713	29.6185	68.1224
8910.98	3.35949	82.3304	90.4389	1.49849	37.8654	34.1673	1.65743	61.9055	66.4863	2.84678	37.9282	35.5349	0.993197	42.6078	48.2628	2.88859	29.5602	67.3908
8911.87	3.4421	81.6193	89.3025	1.48343	37.4428	34.2013	1.66297	61.0139	66.0299	2.88839	37.3626	36.4356	1.10204	42.4185	47.9199	2.89286	29.3175	66.4819
8912.75	3.30442	80.1969	88.3229	1.52861	37.0729	33.9749	1.67406	60.469	65.3083	2.95376	37.395	36.2991	1.12245	41.8927	47.6491	2.81179	29.1525	66.4598
8913.64	3.24935	77.872	87.4608	1.55873	37.1081	34.0541	1.72949	60.0561	64.2471	2.91216	36.4415	35.917	1.02721	41.7666	46.8369	2.87153	28.473	65.7947
8914.52	3.09789	78.0088	86.8339	1.51355	36.8263	33.4654	1.6796	59.7094	63.8756	2.88244	36.1668	35.4531	1.13605	41.0936	46.2594	2.85019	28.7157	65.8391
8915.41	3.22181	78.0088	86.2853	1.61898	36.1747	33.4088	1.66297	59.148	62.9417	2.84678	36.393	35.4258	1.02721	41.1146	45.754	2.82033	28.8127	65.1297
8916.29	3.16674	76.6411	86.4028	1.61145	36.1219	33.1145	1.66851	58.9498	62.443	2.87056	36.393	34.8799	1.01361	40.7361	45.6457	2.87153	28.6574	64.775
8917.18	3.30442	76.1488	86.4028	1.63404	36.1219	33.0012	1.62971	58.7186	62.4005	2.82896	35.7466	34.8799	1.04762	40.6519	45.3208	2.88006	28.4147	64.2208
8918.06	3.30442	75.93	85.6975	1.64157	35.7168	33.2843	1.65188	58.3554	61.976	2.78735	35.8112	34.9891	1.02721	40.715	45.3659	2.85446	28.3953	62.9572
8918.95	3.22181	74.2341	84.6003	1.5512	35.3998	33.0465	1.70177	57.7609	61.1058	2.78141	35.8436	35.3439	1.02041	40.1682	45.023	2.80326	28.4244	63.0459
8919.83	3.35949	73.2221	83.9734	1.4759	35.2765	32.7522	1.65188	57.3976	60.6389	2.90027	35.4719	34.9345	0.993197	40.6519	44.5989	2.78619	28.1332	63.0016
8920.72	3.4421	73.14	83.1505	1.62651	34.6073	32.4465	1.68514	57.216	60.8723	2.97159	35.0517	34.4978	1.02041	40.4837	44.3462	2.86299	28.1041	62.9794
8921.61	3.38703	71.8271	83.7774	1.61145	34.7129	32.4465	1.73503	57.1169	60.0127	2.88244	35.278	33.8428	1.02041	40.2734	43.9311	2.927	28.0749	63.3784
8922.49	3.23558	71.0613	83.5031	1.53614	34.6073	32.5484	1.73503	56.9022	59.3123	2.8765	34.9548	34.1976	1.08163	39.979	43.6152	2.96113	28.0555	62.802
8923.38	3.23558	70.733	83.0721	1.50602	34.0965	32.3899	1.76829	56.2913	58.9197	2.8765	34.4538	34.0066	1.02721	39.3901	43.4979	2.93553	28.2206	62.669
8924.26	3.24935	70.2407	82.5235	1.55873	33.6562	32.0842	1.71286	55.862	58.3254	2.78735	34.0821	34.3068	1.06803	39.7897	43.4708	2.87579	27.7352	62.8464
8925.15	3.24935	68.4081	81.5831	1.58133	33.6034	31.9823	1.71286	55.9775	58.4633	2.81707	34.1467	34.1976	1.06803	39.7056	43.534	2.90993	27.6284	62.8464
8926.03	3.35949	67.9978	81.348	1.59639	33.8147	31.8125	1.7184	55.4822	58.4421	2.81707	34.0175	33.4607	1.06122	39.6635	43.2362	2.9526	27.8322	62.3808
8926.92	3.4421	67.8884	80.9953	1.53614	33.3744	31.5748	1.69623	55.5978	57.8266	2.7933	33.8882	33.1332	1.02721	39.6635	42.8842	2.88433	27.7934	62.3143
8927.81	3.22181	66.4934	80.6818	1.52861	32.9694	31.1559	1.68514	55.4657	57.296	2.79924	33.5165	32.7511	0.993197	39.4532	42.3969	2.89713	27.774	61.871
8928.69	3.37326	65.8917	80.1332	1.59639	33.1983	31.2351	1.67406	54.574	56.8715	2.84084	33.4357	33.1059	0.993197	39.6004	42.3337	2.87579	27.5993	61.7601
8929.58	3.35949	66.0558	79.8981	1.58133	33.1103	31.5068	1.6796	54.1281	57.0413	2.81707	33.4518	32.6419	1.0068	39.5373	42.4149	2.85446	27.609	61.5828
8930.47	3.19427	65.372	80.1332	1.6491	32.9517	31.6767	1.70177	54.3593	57.0201	2.84678	32.8701	32.3144	1.06803	39.1798	42.1171	2.87153	27.7643	61.4498
8931.35	3.19427	64.0044	79.3495	1.59639	32.8108	31.5974	1.73503	54.0621	56.4258	2.82301	32.8701	32.1779	1.09524	39.0747	41.7742	2.87579	27.6478	61.738
8932.24	3.27688	63.2385	78.8401	1.59639	32.3706	31.688	1.69069	54.0291	56.256	2.78141	33.1448	32.2871	1.06122	39.2008	41.8554	2.97393	27.1333	62.004
8933.12	3.23558	63.2385	78.4483	1.58133	32.5643	31.5408	1.65188	53.7483	55.7784	2.76952	32.967	32.5873	1.05442	38.8644	41.9006	2.90566	26.9197	61.4055
8934.01	3.27688	61.7888	77.4295	1.5512	32.5643	31.371	1.72949	54.0125	55.6298	2.78141	32.7085	32.56	1.12245	38.6961	41.4764	2.89713	26.5217	61.3833
8934.9	3.22181	61.5153	77.3511	1.5512	32.3529	31.5408	1.79047	53.6658	55.598	2.82896	32.563	32.3417	1.04082	38.1703	41.3681	2.94833	26.7256	60.4301
8935.78	3.29065	62.035	76.8809	1.52861	32.5819	31.3144	1.72949	53.0383	54.7915	2.84678	32.4822	31.7686	1.08163	38.2334	41.0252	2.94833	26.7256	59.4103
8936.67	3.19427	61.4333	76.6458	1.46084	32.4586	31.3031	1.74058	52.7741	54.1866	2.8349	32.0944	31.8504	1.12925	38.0442	40.8537	2.89713	26.4829	59.5877
8937.56	3.26311	60.6674	76.7633	1.46837	32.441	31.1333	1.75721	52.2457	54.2078	2.78735	32.8054	31.5502	1.05442	37.4974	40.5198	2.88006	26.3081	59.0556
8938.44	3.30442	61.3239	77.116	1.50602	32.0888	31.2012	1.7184	51.8164	54.0698	2.79924	32.3529	31.6594	1.0068	37.6236	40.4657	2.90566	26.1334	58.1689
8939.33	3.29065	59.9289	77.7038	1.5512	31.8774	30.9634	1.73503	51.9485	53.6878	2.78735	31.6742	31.7686	1.01361	38.1493	40.6101	2.9654	26.3275	58.1689
8940.22	3.12543	59.0263	76.8809	1.52861	32.0183	30.7483	1.75166	51.998	53.5498	2.81113	31.9489	31.5775	1.04762	38.1703	40.3122	2.98673	26.1043	57.7921
8941.1	3.20804	59.2177	77.3511	1.58886	31.578	30.5785	1.72949	51.998	53.8682	2.82301	31.3833	31.4138	1.01361	38.2124	40.3213	3.03793	25.9586	57.26
8941.99	3.1392	60.1751	78.0956	1.5512	31.49	30.3634	1.71286	51.9815	54.0486	2.85867	31.7227	31.0862	1.03401	37.8339	40.4927	2.93126	25.7548	57.2822
8942.88	3.34572	58.6433	77.9781	1.59639	31.0497	30.1936	1.73503	51.321	53.6241	2.79924	31.7227	30.5404	1.06122	37.4763	40.3122	3.0294	25.7839	56.5507
8943.76	3.30442	58.233	77.7429	1.48343	30.9088	30.2389	1.72949	51.1889	53.4862	2.87056	31.3672	30.1856	1.02721	37.3712	40.0144	2.97393	25.9101	56.8388
8944.65	3.30442	58.5613	77.0768	1.49849	30.7503	29.9106	1.72949	50.8421	53.4755	2.81113	30.8339	30.0218	1.08163	37.1188	39.8791	2.99526	25.5315	56.6615
8945.54	3.31819	57.6586	76.4498	1.49096	30.8912	30.0691	1.82927	51.1889	52.998	2.75764	30.7531	30.1583	1.01361	37.0557	39.9422	2.991	25.5121	55.7526
8946.42	3.34572	57.6313	76.8025	1.5738	30.6094	29.9898	1.81264	51.255	52.9237	2.84084	30.7692	30.1583	1.02041	37.1399	39.6083	3.02086	25.2403	56.2625
8947.31	3.34572	57.9048	76.8025	1.62651	30.5741	29.8313	1.77384	51.354	52.9555	2.90027	30.8016	30.0218	1.04082	37.2029	39.7979	3.05927	25.3859	56.0186
8948.2	3.37326	57.4125	76.4107	1.63404	30.2219	29.8087	1.74612	51.1063	52.7857	2.92999	30.4783	29.8854	1.02721	36.8875	39.6083	3.0806	25.1044	55.7304
8949.08	3.41457	57.0295	76.3323	1.54367	30.4333	29.4011	1.72395	51.1063	52.6478	2.90622	30.1228	29.6124	1.02721	37.0137	39.3196	3.08913	24.9296	54.9102
8949.97	3.42834	57.1663	75.431	1.52861	30.081	29.2653	1.79601	50.9247	52.5204	2.93593	29.9127	29.5033	1.08163	37.0347	39.6174	2.9782	24.318	54.356
8950.86	3.42834	57.4398	75.5094	1.55873	29.7816	28.9709	1.82927	50.71	52.5841	2.9181	29.8481	29.1212	1.08163	36.8454	39.3466	3.0038	24.2889	54.7107
8951.75	3.45587	56.3457	75.1959	1.62651	29.4822	29.1747	1.80155	50.4954	52.3294	2.84084	29.7835	29.3668	1.0068	36.5931	39.5361	3.07633	24.4151	53.6688
8952.63	3.26311	55.9081	74.8041	1.64157	29.4646	28.9369	1.73503	50.4789	51.7563	2.90027	29.3794	28.9028	1.02721	37.0137	39.6354	3.14033	24.3083	52.6934
8953.52	3.46964	56.2637	75.8229	1.58133	29.3589	28.7671	1.76829	50.1982	51.3955	2.94782	29.1855	28.9847	1.02721	36.6141	39.2744	3.10193	24.2404	52.9816
8954.41	3.33196	55.7166	76.2931	1.52861	29.0771	29.0502	1.76275	49.7028	51.6396	2.86461	29.1532	28.5207	1.05442	36.4248	39.2744	3.05073	24.2986	52.2057
8955.3	3.33196	54.4311	76.7241	1.53614	29.2356	28.7898	1.83481	49.356	51.491	2.85867	29.4279	28.5207	1.02041	36.3197	39.4098	3.05073	24.0947	52.5382
8956.18	3.35949	54.9781	75.5878	1.50602	29.3589	28.4501	1.83481	48.9267	51.0984	2.85273	29.0078	27.8111	1.08844	36.1725	39.3466	3.13607	23.7453	52.1392
8957.07	3.37326	55.0875	75.1176	1.62651	28.6897	28.1105	1.85698	48.8276	50.3449	2.88244	28.7169	27.7293	1.14286	36.4669	39.2564	3.14033	23.6676	51.7624
8957.96	3.45587	54.1575	75.0392	1.62651	28.4783	28.0086	1.81264	48.3157	50.1327	2.81113	28.6522	27.6474	1.10884	36.572	39.2835	3.12753	23.7647	50.9421
8958.85	3.41457	54.2123	75.1959	1.55873	28.7954	27.952	1.75721	48.035	50.1963	2.87056	28.2805	27.6201	1.12925	36.53	39.2474	3.20434	23.7161	50.7648
8959.73	3.29065	54.6499	75.7837	1.61145	28.3903	27.8727	1.76829	47.8534	49.8143	2.85867	28.3452	27.5655	1.03401	36.1725	39.2203	3.2342	23.2599	50.4988
8960.62	3.38703	54.349	75.3135	1.6491	28.0909	27.986	1.85144	47.7213	49.1988	2.79924	28.2321	27.4836	1.08844	36.0673	39.0759	3.16167	23.2502	50.0776
8961.51	3.35949	53.3917	74.6473	1.58886	27.8795	27.8727	1.84035	47.9524	49.0396	2.8349	28.2482	26.8832	1.02721	35.6257	39.0849	3.17873	23.1628	50.3879
8962.4	3.33196	53.2823	74.0204	1.52861	28.1261	27.5218	1.80155	47.2094	48.6682	2.88839	28.1836	26.9105	1.08844	35.5836	39.2654	3.26407	23.4055	50.4544
8963.28	3.29065	52.5438	74.569	1.5512	27.8267	27.4199	1.8071	46.681	48.3922	2.91216	28.3937	26.5011	1.12245	35.6467	39.3737	3.2726	23.2113	50.3214
8964.17	3.35949	51.2856	73.942	1.49849	27.95	27.4765	1.89024	47.0773	48.4347	2.97753	28.1674	26.0917	1.09524	36.1725	39.5542	3.2854	23.0269	50.2549
8965.06	3.38703	51.9147	72.4922	1.49849	27.8443	27.2274	1.86253	46.648	48.4453	2.93593	27.8281	26.6103	1.10204	36.1935	39.3196	3.28114	23.0851	49.9224
8965.95	3.52471	51.942	72.3354	1.49096	26.9637	26.8199	1.85698	46.1361	47.7979	2.85273	27.8927	26.4738	1.12245	35.4784	39.473	3.2598	23.3667	49.5234
8966.84	3.41457	50.1915	72.6097	1.52108	26.7348	26.5142	1.85144	45.9709	47.4053	2.90027	27.5695	25.7369	1.08844	34.7424	39.3647	3.26407	23.0366	49.5456
8967.72	3.49718	50.4376	72.1003	1.52108	26.7172	26.3217	1.90687	46.2682	47.4583	2.93593	27.3432	26.0644	1.07483	34.8686	39.1661	3.2726	22.7551	49.213
8968.61	3.48341	51.2309	71.8652	1.62651	27.0166	26.1972	1.86253	46.0865	47.0869	2.87056	27.0685	25.6004	1.04082	35.4995	39.1391	3.26834	22.6871	48.548
8969.5	3.35949	50.6018	71.4342	1.66416	26.8228	25.9821	1.90133	46.07	46.9277	2.88244	27.2624	25.7915	1.13605	34.6583	39.0127	3.31527	22.8036	48.4593
8970.39	3.37326	49.7538	70.9639	1.61145	26.0831	25.6878	1.8071	45.7398	46.6836	2.90027	26.5514	25.4367	1.12925	34.2797	38.751	3.311	22.6386	48.3706
8971.28	3.33196	50.0821	70.6113	1.60392	25.9246	25.5632	1.89024	45.4095	46.4502	2.85867	26.1635	25.0546	1.08844	34.1956	38.6788	3.3238	22.3571	48.415
8972.16	3.37326	49.0153	69.9451	1.56627	25.907	25.5519	1.8459	44.9802	45.9938	2.89433	26.0827	25.2183	1.13605	34.7213	38.5525	3.2598	22.192	48.3041
8973.05	3.49718	48.8239	69.71	1.62651	25.819	24.9745	1.93459	44.3362	45.7391	2.94782	25.9535	25.191	1.13605	34.49	38.6247	3.2726	22.0367	47.1957
8973.94	3.45587	48.5777	69.71	1.56627	25.7309	25.0085	1.90133	44.039	45.6861	2.92999	26.1474	24.5633	1.13605	34.8055	38.7239	3.35794	22.1532	47.7943
8974.83	3.46964	48.058	69.0047	1.61898	25.3258	24.9745	1.94013	43.6096	45.442	2.85867	25.1293	24.2631	1.10204	34.3849	38.3359	3.28114	22.1338	47.3066
8975.72	3.48341	47.8118	67.3589	1.64157	25.0264	24.7141	1.87361	43.1638	45.0281	2.97159	25.4202	24.6179	1.13605	34.1325	38.5886	3.29394	21.9202	46.3534
8976.61	3.46964	47.7024	67.79	1.70934	24.727	24.2273	1.91796	43.6262	44.9644	2.95376	25.1293	24.2904	1.13605	34.1325	38.5164	3.2598	21.8911	46.4642
8977.5	3.45587	47.8118	66.4185	1.69428	24.5509	24.5556	1.89024	43.1143	44.3489	3.00725	24.8546	23.7172	1.13605	33.7539	38.5525	3.33234	21.4348	46.442
8978.38	3.55225	47.2101	65.9091	1.64157	24.6918	24.3971	1.92905	42.4868	44.0306	3.07263	24.7414	23.3352	1.14966	33.6278	38.381	3.35794	21.5028	47.0184
8979.27	3.53848	46.3621	65.9875	1.61145	24.5157	24.5556	1.98448	42.4538	43.3301	3.14394	25.2101	23.417	1.18367	33.7119	38.02	3.44754	21.8717	45.7548
8980.16	3.42834	46.4442	65.047	1.63404	24.093	24.499	1.95122	41.8593	43.6061	3.0964	24.903	23.5808	1.16327	33.5857	37.9208	3.34514	21.4736	45.6883
8981.05	3.59356	45.5689	64.2241	1.59639	23.864	24.0235	1.89579	41.7768	43.0012	3.11423	24.4667	23.3897	1.14966	33.4385	37.7673	3.36221	21.6387	45.7327
8981.94	3.51095	44.4475	62.931	1.70934	23.5294	23.9556	1.9235	41.7602	43.2346	3.06668	24.4182	23.0076	1.17007	33.6698	37.6861	3.44327	21.4931	46.2647
8982.83	3.38703	43.791	62.069	1.68675	23.4942	23.7971	1.99002	41.6612	43.5106	3.07857	24.3859	23.0349	1.14966	33.3754	37.7403	3.50301	21.5319	46.1982
8983.72	3.41457	43.3807	62.1082	1.6491	23.459	23.5028	1.95676	41.4795	42.5873	3.10234	24.2889	22.8439	1.17007	33.0389	37.4425	3.41341	21.629	46.1095
8984.6	3.59356	42.4781	60.7367	1.62651	23.1948	23.4235	1.95676	41.3144	42.3644	3.13206	24.2243	22.1889	1.17687	32.8496	37.4605	3.43474	21.3669	45.1341
8985.49	3.60732	41.8217	59.4044	1.69428	23.0363	23.3216	1.96785	41.2318	42.0673	3.06668	24.6122	21.9978	1.13605	32.9127	37.5869	3.49021	21.1727	45.1341
8986.38	3.49718	41.2746	58.9342	1.63404	22.8778	23.1179	1.95676	41.1328	41.8656	3.138	23.9173	21.643	1.17687	32.8286	37.4786	3.54568	21.4736	45.4445
8987.27	3.41457	40.1532	58.5031	1.70934	22.7897	22.8348	2.01774	41.0832	41.5367	3.16177	23.3355	21.8614	1.12925	32.5973	36.9371	3.54994	21.2698	45.9987
8988.16	3.52471	40.0711	57.3276	1.68675	22.6312	22.6537	1.97339	41.2318	41.3881	3.20932	22.8992	21.9159	1.21769	32.5131	36.7566	3.55848	21.3571	45.2006
8989.05	3.53848	39.3326	57.0925	1.70934	22.5431	22.699	1.92905	41.0502	41.4305	3.23309	22.7699	21.5884	1.22449	31.9874	36.7656	3.60541	21.0174	44.9568
8989.94	3.59356	38.8403	55.9169	1.76958	22.4551	22.665	1.95676	40.819	41.0803	3.10234	22.9153	21.0972	1.15646	32.0294	36.6303	3.52861	21.0368	44.2696
8990.83	3.59356	37.9376	54.4279	1.76205	22.1909	22.6763	2.00111	40.3071	40.4011	3.02508	22.7376	20.8242	1.19728	31.4826	36.2242	3.45181	20.9203	43.2277
8991.72	3.53848	37.8829	53.3699	1.68675	21.7858	22.4046	2.00111	39.7292	40.1995	2.95376	22.2689	20.9061	1.21088	31.3775	35.8812	3.53714	20.7747	43.405
8992.61	3.56602	37.1171	52.2335	1.7244	22.0324	22.1216	1.99002	39.3164	40.0403	3.09046	22.2689	20.7697	1.31293	31.1672	35.9715	3.61821	20.6291	43.8484
8993.5	3.4421	36.1324	51.6066	1.70181	21.9267	21.8952	2.02882	38.8375	39.4885	3.19743	22.3982	20.9061	1.34014	31.4406	35.8722	3.60114	20.5708	43.9814
8994.38	3.45587	35.7495	50.9013	1.79217	21.6097	21.9291	2.02328	39.0687	39.3399	3.17366	21.8811	20.6059	1.20408	31.4406	35.1232	3.60114	20.299	43.3163
8995.27	3.55225	35.4486	51.0188	1.71687	21.187	21.6801	2.04545	38.7054	39.2126	3.06668	21.978	20.2784	1.19048	31.2513	34.6449	3.71635	20.3961	42.607
8996.16	3.62109	34.1357	49.4122	1.70934	21.1518	21.3178	1.99002	38.6229	38.406	3.20338	21.3478	20.1692	1.2449	31.1251	34.2659	3.63528	20.4446	41.9863
8997.05	3.62109	33.4792	48.8245	1.66416	20.9229	21.1593	2.01774	38.5073	37.8966	3.14394	21.2508	19.9782	1.2449	31.2934	34.4644	3.65234	20.1146	41.9863
8997.94	3.56602	33.1783	48.7069	1.7244	20.6939	21.2725	2.02882	38.1275	38.0452	3.21526	21.2023	19.7598	1.2381	30.7676	34.4103	3.66088	19.9107	42.1193
8998.83	3.57979	32.4672	47.7273	1.76205	20.7644	21.1366	2.02328	37.6651	37.8117	3.18555	20.7175	19.5961	1.19728	30.326	33.932	3.72061	19.8427	42.2301
8999.72	3.62109	31.8654	46.6301	1.67922	21.099	20.7857	2.05654	37.2358	37.4297	3.18555	20.2812	19.4596	1.23129	30.347	33.7154	3.75475	20.0175	41.7424
9000.61	3.42834	32.0569	45.5329	1.7244	20.5002	20.6046	2.051	37.1202	37.3448	3.23903	20.1519	19.6507	1.2585	29.8002	33.562	3.74621	19.9495	41.299
9001.5	3.48341	31.5919	45.0235	1.73946	20.7115	20.7178	2.0122	36.6248	37.0052	3.27469	20.2165	19.7052	1.31293	30.0105	33.21	3.69075	19.8913	41.7867
9002.39	3.52471	30.5799	44.8668	1.80723	20.5882	20.5366	2.00111	36.5258	36.8779	3.23903	20.2489	19.2686	1.23129	30.1998	32.8941	3.77608	19.668	41.5207
9003.28	3.68994	30.0875	42.9075	1.73946	20.236	20.1291	1.97339	36.5753	36.5276	3.23309	19.7802	19.1048	1.28571	30.6414	32.6956	3.86142	19.7457	40.9887
9004.17	3.64863	29.9781	41.7712	1.79217	20.3241	20.231	2.03437	36.4597	36.2836	3.17366	19.7802	19.2959	1.26531	29.9895	32.4158	3.84008	19.8719	41.2547
9005.06	3.56602	29.267	41.7712	1.77711	19.8309	20.0498	2.11752	36.1129	35.9546	3.23903	19.6671	19.3504	1.33333	29.3375	32.2985	3.74621	19.7651	40.9887
9005.95	3.53848	28.6105	40.7915	1.73193	19.6548	20.163	2.05654	35.9808	35.3921	3.26875	19.7317	19.2686	1.32653	29.4848	31.9556	3.78888	19.668	40.368
9006.84	3.57979	28.6926	40.4781	1.80723	19.6196	20.0725	2.10643	35.7827	35.2329	3.29252	19.6509	19.0229	1.35374	29.0852	31.7932	3.78461	19.5127	40.3015
9007.73	3.68994	28.3917	39.4984	1.77711	19.6372	19.6989	2.17295	35.7662	35.3921	3.28658	19.2308	18.3952	1.27891	28.8118	31.6578	3.86568	19.5224	40.6783
9008.62	3.48341	27.5711	38.5972	1.85241	19.285	19.6989	2.17295	35.469	35.095	3.42922	19.5055	18.7227	1.27891	28.7277	31.36	3.92542	19.3768	40.9665
9009.51	3.52471	27.1335	38.7539	1.92771	19.1088	19.7781	2.15632	34.858	34.957	3.38167	19.3116	18.8046	1.34014	28.5594	31.008	3.89555	19.3185	41.2104
9010.4	3.60732	26.3676	38.4013	1.81476	18.6157	19.7894	2.04545	35.0396	34.904	3.35196	19.1661	18.4771	1.27891	28.6225	31.0261	3.91262	19.2409	41.0109
9011.29	3.53848	25.7659	36.9122	1.80723	18.5805	19.7328	2.08426	34.9736	34.5431	3.38167	18.2773	18.4771	1.36054	28.8749	30.99	3.97235	19.0273	40.8779
9012.18	3.60732	26.0667	36.3636	1.76205	18.9327	19.6649	2.10643	34.8085	34.3415	3.3579	18.4874	18.2041	1.37415	29.0852	30.6922	4.03635	19.0758	40.1463
9013.07	3.60732	25.9847	34.9922	1.7997	19.3026	19.3705	2.11752	34.6268	34.1717	3.35196	18.2288	17.7129	1.35374	28.6225	30.3312	3.99795	18.9593	40.102
9013.96	3.71747	25.4376	35.0313	1.82982	18.8271	19.1215	2.11752	34.3461	33.8639	3.41139	18.245	17.7129	1.2449	28.3281	30.1688	3.89982	19.1632	39.836
9014.85	3.78631	24.535	33.6599	1.75452	18.6333	19.0309	2.05654	34.2801	33.6942	3.42327	18.1803	18.0677	1.29932	28.6435	30.241	3.94248	18.9787	39.9911
9015.74	3.74501	24.6444	33.1113	1.76205	18.4572	18.9969	2.07871	34.0654	33.5986	3.36978	17.9218	17.9312	1.37415	28.0757	29.9973	3.92968	18.5613	40.4567
9016.63	3.53848	24.1521	32.837	1.84488	18.4572	18.68	2.10643	33.7351	33.1848	3.47082	17.8895	17.8493	1.30612	27.7603	29.7085	4.02355	18.5031	39.8581
9017.52	3.67617	23.5777	33.1897	1.86747	18.4044	18.5441	2.13415	33.4544	32.7815	3.46488	18.2773	17.8766	1.42177	27.8023	29.6453	4.02782	18.6293	40.0576
9018.41	3.63486	23.5503	32.6803	1.85241	18.3691	18.7818	2.12306	33.4544	32.7603	3.3579	18.0511	17.5764	1.40136	28.1178	29.5731	4.06195	18.5904	39.6143
9019.3	3.53848	23.0306	31.9749	1.82982	18.1754	18.4422	2.12306	33.6856	32.8239	3.42922	17.6309	17.5218	1.40136	28.0126	29.167	4.09182	18.6001	39.4813
9020.19	3.74501	22.9486	31.8574	1.88253	18.3868	18.5441	2.07317	33.3388	32.7072	3.46488	17.7602	17.4127	1.36054	27.8864	28.8692	4.15156	18.6001	38.9936
9021.08	3.62109	23.2221	30.5643	1.94277	18.1402	18.1592	2.18958	33.3884	32.5692	3.50648	17.5178	17.9039	1.36735	27.6551	28.9956	4.18569	18.6972	38.6611
9021.98	3.62109	22.6751	30.1724	1.95783	17.8056	18.4535	2.23392	33.4049	32.6329	3.53025	17.1622	17.5491	1.38095	27.2766	29.1039	4.15156	18.3477	39.3261
9022.87	3.82762	21.8818	30.1724	1.9503	17.7703	18.7932	2.15078	33.0086	32.5799	3.4411	16.936	17.5491	1.38095	27.3607	29.2483	4.16436	18.2118	38.262
9023.76	3.7037	22.0186	30.29	1.97289	17.7175	18.7479	2.21175	33.0581	32.4737	3.51242	16.629	17.5764	1.38776	27.592	28.8331	4.17289	18.6001	37.7743
9024.65	3.75878	21.9365	29.4671	2.04066	17.6647	18.5215	2.19512	33.0746	32.5268	3.58374	17.0006	17.1943	1.43537	27.5079	28.6436	4.17289	18.5904	37.9295
9025.54	3.6624	21.7177	28.9185	1.97289	17.5238	18.4196	2.13969	33.2398	32.1978	3.6194	17.1299	16.7849	1.43537	27.2135	28.5263	4.21129	18.2604	37.4196
9026.43	3.71747	21.0886	28.0564	1.90512	17.8408	18.646	2.20621	32.959	31.9643	3.58968	17.0006	17.0033	1.38095	27.2555	28.4631	4.27529	18.2701	37.7522
9027.32	3.93777	21.2527	28.1348	1.88253	17.5942	19.0422	2.16741	32.5297	32.219	3.74421	17.3723	16.976	1.41497	27.1504	28.3819	4.25396	18.2409	37.2866
9028.21	3.67617	21.0339	28.2132	1.98795	17.0483	18.7932	2.21729	32.7609	32.357	3.71449	16.9522	17.0306	1.40136	27.0032	28.1744	4.34783	18.2312	37.1093
9029.1	3.75878	20.5142	28.4483	1.95783	17.1187	18.5101	2.20067	32.3811	31.9113	3.67289	16.7421	16.5666	1.36735	27.1504	28.2285	4.32223	18.1536	37.1093
9029.99	3.64863	20.6783	27.6254	2.01054	17.4357	18.2384	2.19512	32.8269	31.7096	3.69666	16.8067	16.2118	1.36054	27.2555	28.409	4.41183	18.2895	37.0206
9030.89	3.71747	20.6783	27.6254	1.88253	17.3653	18.295	2.2561	32.7609	31.8158	3.76203	16.8875	16.7849	1.44898	27.1924	28.3007	4.40329	18.0953	37.464
9031.78	3.89646	20.2133	26.5282	1.91265	17.0483	18.1479	2.15632	32.7279	31.3488	3.7026	16.8229	16.976	1.4898	27.4238	28.0841	4.44596	17.9983	37.5748
9032.67	3.75878	19.8851	26.6458	2.04819	16.8545	18.4196	2.23392	32.7609	31.0835	3.73826	16.2573	16.8395	1.47619	27.2135	27.9217	4.48436	17.8526	37.1536
9033.56	3.80008	19.7484	26.5282	2.05572	16.6608	18.2384	2.23947	32.3976	31.7733	3.79769	16.2734	16.4301	1.5102	27.4238	27.7773	4.5569	17.6779	37.0206
9034.45	3.84139	19.5295	26.1364	1.98795	16.7489	18.1818	2.22838	31.8032	31.9007	3.85118	16.3704	16.3483	1.53061	27.0242	27.4795	4.66783	17.7167	36.8876
9035.34	3.88269	19.4201	26.0972	2.04066	16.8193	18.3064	2.27273	32.0509	31.7415	3.86901	16.4835	15.8843	1.4898	27.3607	27.5787	4.68063	17.7361	36.4442
9036.23	3.80008	19.3928	26.2931	2.07078	16.9954	18.8158	2.22284	32.1169	31.7415	3.8393	16.5805	15.9934	1.51701	26.877	27.8043	4.70197	17.3478	36.0231
9037.12	3.99284	19.1193	25.8621	2.09337	17.0306	18.8158	2.23392	32.0178	31.6566	3.90467	15.9502	16.4301	1.53061	26.7928	27.8946	4.75743	17.474	36.1561
9038.02	3.84139	19.2287	25.3135	2.10843	16.6784	18.8158	2.33925	32.1334	31.3701	4.05325	16.0957	16.2391	1.5102	26.8349	27.9668	4.80437	17.8915	36.0896
9038.91	4.06168	18.9551	24.4514	2.16114	16.5903	18.5781	2.27273	31.8692	31.5505	4.00571	16.2896	16.321	1.48299	26.6667	27.5697	4.85557	17.707	35.4245
9039.8	4.15806	18.9278	24.373	2.13102	16.3966	18.4422	2.36142	32.0013	31.5929	4.184	16.1603	16.3755	1.59184	26.204	27.4434	4.84704	17.6002	35.757
9040.69	4.03415	18.9004	24.6082	2.20633	16.6784	18.3516	2.32262	31.8362	31.3913	4.2256	15.8694	16.048	1.56463	26.5825	27.7141	4.88117	17.3284	36.0009
9041.58	4.04791	18.4902	24.6865	2.31175	16.7665	18.3177	2.39468	32.1499	31.3276	4.13051	16.0149	16.4847	1.56463	27.2555	27.8134	5.04331	17.2896	36.3999
9042.47	4.25444	18.8457	24.8041	2.41717	16.5551	18.3177	2.45011	32.2985	31.4231	4.20183	16.225	16.0753	1.58503	27.0662	27.6509	5.09451	17.6002	36.0231
9043.37	4.06168	18.3534	24.2555	2.40964	16.1853	18.4422	2.42794	31.638	31.5929	4.35635	16.1926	15.9116	1.57823	26.6667	27.8134	5.21398	17.5808	36.3999
9044.26	4.04791	18.4902	23.7069	2.43976	16.0268	18.363	2.5	31.2748	31.2852	4.42767	15.5947	15.7478	1.67347	26.4564	27.7231	5.30785	17.5711	36.0674
9045.15	4.15806	18.4628	23.1975	2.47741	16.5727	18.3516	2.48337	31.5059	31.2321	4.56436	15.7725	16.048	1.63946	26.0778	27.7683	5.34198	17.3284	36.0452
9046.04	4.28198	18.326	23.2367	2.49247	16.4318	18.4422	2.46674	32.0178	31.4231	4.57031	15.6432	15.9934	1.72109	26.4984	28.048	5.53398	17.1828	35.8457
9046.93	4.32328	18.1072	23.1975	2.60542	16.0972	18.4422	2.51109	31.8197	31.4337	4.59408	15.8371	15.9116	1.68027	26.0988	27.8856	5.65345	17.1925	35.2693
9047.83	4.43343	17.779	23.3542	2.56777	16.2205	18.6007	2.48891	31.3738	31.3276	4.46927	15.6432	15.5295	1.65306	26.6246	27.7773	5.72172	17.3672	35.1585
9048.72	4.30951	17.7243	24.1771	2.54518	16.3614	18.4988	2.54435	31.1262	31.4974	4.57031	15.8048	15.6659	1.63265	26.5195	27.9036	5.78146	17.2313	35.0698
9049.61	4.19937	17.4508	23.0016	2.5753	16.0796	18.7026	2.62749	31.5059	31.4656	4.57625	15.4654	15.7478	1.66667	26.6667	28.0661	5.90093	17.2605	35.0255
9050.5	4.32328	17.3414	22.7665	2.64307	16.2205	18.7139	2.61086	31.6215	31.6672	4.6238	15.4654	15.6114	1.61905	26.4143	27.7863	5.96919	17.2119	35.0033
9051.39	4.1856	17.6969	23.315	2.67319	16.1853	18.4988	2.57761	31.4069	31.7839	4.6238	15.4977	15.1201	1.58503	26.7508	27.6329	6.01186	17.2799	35.1142
9052.29	4.14429	17.3687	23.3934	2.69578	16.1148	18.2158	2.60532	31.4399	31.699	4.69511	15.3523	15.1474	1.69388	26.204	27.4704	6.0972	17.2313	34.7373
9053.18	4.08922	17.4781	22.7665	2.74849	15.7626	18.4535	2.67738	31.4069	31.3276	4.71889	15.4654	15.5841	1.71429	26.3091	27.7322	6.05026	17.0178	34.9147
9054.07	4.26821	17.6422	23.2367	2.63554	15.8683	18.5781	2.68847	31.1592	31.0517	4.77238	15.8856	15.5295	1.76871	26.183	27.8314	6.02893	17.144	35.4023
9054.96	4.30951	17.6696	22.6097	2.74096	16.0444	18.7932	2.78271	31.2748	31.699	4.72483	15.32	15.393	1.68707	26.0568	27.7141	6.08866	17.3478	35.1807
9055.85	4.32328	17.5055	22.2962	2.6506	16.0092	18.8951	2.73836	31.0766	32.0599	4.65946	15.1907	14.9563	1.63265	26.0147	27.9668	6.12706	17.5226	35.5132
9056.75	4.39212	16.9037	22.7273	2.56777	15.7274	19.0535	2.72173	31.1096	32.1129	4.56436	15.1422	15.4203	1.67347	26.183	28.3007	6.11	17.6391	35.5575
9057.64	4.30951	17.6422	22.8448	2.48494	16.1148	19.4951	2.71064	31.3408	32.0492	4.58219	15.5462	15.0655	1.63946	26.3302	28.5534	6.15266	17.7653	35.4023
9058.53	4.33705	17.5875	22.5313	2.52259	16.2733	19.7215	2.71064	31.572	32.8982	4.57625	15.6432	14.9017	1.60544	26.3302	28.9956	6.2636	18.1147	35.2915
9059.42	4.2269	17.4508	22.2571	2.58283	16.3262	19.7215	2.69401	31.7206	33.3439	4.51682	15.6432	14.9563	1.63946	26.0568	29.3656	6.11853	18.1827	35.6462
9060.32	4.26821	17.8611	22.2571	2.60542	15.9915	19.4271	2.69956	31.8362	33.6729	4.52276	15.9987	15.3111	1.62585	26.4984	29.8439	6.20387	18.2021	35.8457
9061.21	4.19937	17.8337	21.7085	2.61295	15.9739	19.6762	2.67184	32.3646	34.0762	4.58219	16.128	15.5841	1.63265	26.4774	30.1597	6.25507	18.6681	36.3556
9062.1	4.19937	17.6422	21.7476	2.62048	16.1501	19.88	2.71619	33.2398	34.4052	4.46333	16.2896	15.8843	1.68707	26.6667	30.259	6.20387	18.8234	37.3753
9063	4.14429	17.5602	21.5517	2.54518	15.9035	19.7894	2.67738	33.7021	35.0844	4.39201	16.3866	15.3384	1.58503	26.7508	30.4846	6.14413	18.6584	38.5059
9063.89	4.10299	17.4234	20.4154	2.53012	16.0092	20.0158	2.67184	33.9828	35.9864	4.39201	16.1118	14.9563	1.58503	26.8559	30.7012	6.04173	19.0273	39.0379
9064.78	4.13052	17.0952	20.8072	2.47741	15.7626	19.9366	2.69401	34.3791	36.1881	4.45739	15.8694	15.2566	1.59184	27.1293	30.8997	6.11853	19.0661	38.9492
9065.67	4.24067	17.0405	20.337	2.46235	15.9563	19.8347	2.64967	34.5443	36.517	4.3623	16.1926	15.2293	1.53061	26.7718	31.4232	6.10146	19.0758	38.6389
9066.57	4.04791	17.314	19.906	2.50753	16.0972	19.8913	2.6663	34.858	36.9415	4.30881	16.5643	15.393	1.57823	26.5195	31.8473	6.046	18.9302	38.7054
9067.46	4.00661	16.9311	19.0047	2.40964	15.5689	19.6762	2.73282	35.2378	37.1219	4.3623	16.5158	14.9836	1.59184	27.0452	31.8924	6.02893	18.872	39.2153
9068.35	4.00661	16.4387	19.2398	2.50753	15.6745	19.1102	2.61086	35.5845	37.3023	4.38013	16.2411	14.3559	1.5034	26.5825	31.9646	5.93079	19.0467	39.2153
9069.25	4.10299	16.4934	18.652	2.5	15.6569	19.3705	2.54435	35.7497	37.2705	4.3623	16.128	14.4924	1.57143	26.9611	32.1541	5.95213	19.1438	39.2596
9070.14	4.06168	16.3567	18.4953	2.46988	15.6569	19.1328	2.53326	35.4524	37.4934	4.23155	16.1603	14.274	1.54422	26.8139	32.5602	5.84119	19.1341	39.1709
9071.03	3.99284	16.1379	17.9859	2.46235	15.2342	18.963	2.50554	35.6011	37.8223	4.19589	16.1926	14.3013	1.57143	26.3302	32.4971	5.83692	19.2311	39.3039
9071.92	3.9653	15.8917	17.5549	2.52259	14.8644	18.3403	2.48891	35.2213	37.8011	4.17211	15.8048	13.8373	1.56463	26.2461	32.3888	5.77719	19.3088	39.8581
9072.82	3.77255	15.6729	17.7508	2.39458	15.2695	18.363	2.5388	34.9075	37.833	4.13051	15.9825	13.7009	1.52381	26.4564	32.0639	5.69612	18.9496	39.8581
9073.71	4.07545	15.6455	17.8292	2.45482	15.1462	18.5215	2.50554	35.1057	37.7162	4.06514	15.7886	13.7828	1.56463	26.6246	32.109	5.69185	19.1826	39.7473
9074.6	4.02038	16.1105	17.163	2.58283	15.1462	18.5215	2.53326	34.9736	37.3342	4.05325	15.8371	13.7009	1.52381	26.6456	32.2083	5.70892	19.1826	39.5034
9075.5	4.02038	15.9464	16.5361	2.50753	15.0229	17.9894	2.53326	34.8745	37.2174	4.04731	15.7401	13.9192	1.48299	26.0778	32.2173	5.61505	19.3282	39.2818
9076.39	4.00661	15.6455	16.6928	2.46988	15.0229	17.695	2.47228	34.8745	37.3554	4.08891	15.4654	13.5371	1.47619	25.9937	32.0368	5.61932	19.6	38.6611
9077.28	4.08922	15.372	16.4577	2.32681	15.0933	17.7403	2.43348	34.5277	36.7717	4.05919	15.6593	13.1277	1.47619	25.6362	31.6488	5.56812	19.7165	38.5724
9078.18	3.9653	15.0164	16.2618	2.37952	15.2518	17.7403	2.42794	34.3461	36.5489	4.01165	15.2715	13.2915	1.56463	25.531	31.4141	5.52118	19.6292	38.2399
9079.07	3.84139	14.8249	16.4969	2.37952	14.9877	17.7176	2.37251	34.0489	36.8142	3.98193	14.8998	13.3461	1.52381	25.1314	31.36	5.52118	19.6	38.7054
9079.97	3.80008	14.1138	15.5956	2.30422	15.111	17.5025	2.47228	34.181	36.5489	4.02948	14.9968	13.2915	1.54422	25.0473	31.3961	5.45292	19.8621	38.1068
9080.86	3.88269	13.7582	15.1254	2.24398	15.1286	17.3441	2.45011	34.181	35.8909	4.05919	14.9644	13.3188	1.45578	25.1525	31.1344	5.39745	19.9689	37.5526
9081.75	3.68994	14.1685	15.0862	2.22139	14.8468	17.3554	2.40576	33.8672	35.9121	3.94627	14.9644	13.2096	1.44898	24.837	31.0351	5.32918	20.4058	38.395
9082.65	3.81385	14.1411	14.4201	2.30422	14.5298	17.2195	2.36696	33.6526	35.5195	3.91061	14.7705	13.2915	1.48299	25.0473	30.7914	5.29931	20.2796	38.0403
9083.54	3.80008	14.0317	14.4201	2.51506	14.1775	17.0044	2.32262	33.504	35.5619	3.88684	14.6574	12.8275	1.45578	25.0053	30.6651	5.23104	20.4252	37.7078
9084.43	3.73124	13.5667	14.1458	2.40964	14.4593	16.5855	2.27827	33.4709	35.615	3.80364	14.4958	13.2369	1.45578	25.2156	30.5749	5.24385	20.3087	37.5305
9085.33	3.64863	13.3479	13.5972	2.39458	14.6178	16.7893	2.23947	33.57	35.3178	3.8393	14.1241	12.6638	1.42857	25.0473	30.3402	5.20118	20.4155	37.065
9086.22	3.6624	13.2932	13.127	2.3494	14.5826	16.6082	2.24501	33.4214	35.2223	3.77392	14.3342	12.3362	1.45578	24.6267	30.1417	5.13291	20.1922	37.4861
9087.12	3.45587	13.1018	12.7351	2.25151	14.4417	16.3138	2.32816	33.4875	34.904	3.75609	14.0918	12.6092	1.40136	24.5846	30.0695	5.13291	20.1437	37.5083
9088.01	3.56602	12.9923	13.0878	2.22139	14.0366	15.6685	2.21175	33.2232	34.575	3.67883	13.8494	12.5	1.36054	24.2482	29.7717	5.10731	20.1728	37.464
9088.9	3.51095	12.6641	12.8135	2.28163	14.1247	15.8497	2.24501	33.5205	34.2778	3.63128	13.7686	12.0906	1.37415	24.1851	29.7897	5.09024	19.9107	37.4861
9089.8	3.4008	12.1718	12.2649	2.23645	13.931	15.7478	2.19512	33.4544	33.7578	3.63723	13.8009	12.0906	1.35374	23.9958	29.5641	4.97504	19.8621	37.5083
9090.69	3.41457	12.2812	11.5987	2.23645	13.6844	15.4761	2.18404	33.0746	33.4925	3.6194	13.9302	12.1998	1.40136	24.2482	29.4378	4.88544	19.3282	37.198
9091.59	3.41457	12.2265	11.2461	2.14608	13.6316	15.1704	2.20067	32.5462	33.2909	3.5778	13.4777	12.0087	1.31973	24.122	29.158	4.94517	19.4156	37.1315
9092.48	3.42834	11.8982	10.6975	2.16114	13.6668	15.2496	2.11752	32.1334	32.8876	3.58374	13.3646	11.7631	1.2517	23.5331	28.8422	4.94944	19.5515	36.6659
9093.38	3.51095	11.4606	11.1677	2.16867	13.6492	15.1138	2.03437	31.7371	32.6223	3.62534	13.2999	11.4356	1.36735	23.6593	28.4812	4.83424	19.4544	36.0896
9094.27	3.42834	11.7341	10.4624	2.16114	13.5611	15.1817	2.09534	31.8032	32.4313	3.67883	13.2676	11.5448	1.38776	23.6593	28.1112	4.79157	19.2991	35.9566
9095.16	3.35949	11.488	10.6975	2.07831	13.2617	14.8081	2.10089	31.638	32.0386	3.52431	13.0414	11.5175	1.33333	23.1966	27.9758	4.70623	19.0564	35.5132
9096.06	3.42834	11.0777	9.91379	2.11596	13.0856	14.8874	2.15632	31.2913	31.5292	3.5778	12.6374	11.1627	1.28571	23.0284	27.7322	4.69343	18.9593	35.5354
9096.95	3.4008	10.6947	9.32602	2.11596	13.1737	14.8081	2.15078	30.8289	31.3594	3.3995	12.5081	11.0262	1.23129	22.8812	27.2178	4.71477	18.8234	34.9812
9097.85	3.23558	10.4486	9.87461	2.16867	13.5259	14.7062	2.10643	30.3996	31.0729	3.41139	12.395	11.3264	1.35374	22.9653	26.8207	4.69343	18.7458	34.5821
9098.74	3.37326	10.5306	10.0705	2.09337	13.4026	14.2081	2.13415	30.1519	30.7121	3.3995	12.395	10.9989	1.35374	22.755	26.6131	4.67637	18.8525	34.3605
9099.64	3.30442	10.2024	9.24765	2.14608	12.8919	14.1175	2.05654	29.7226	30.3725	3.42922	11.894	10.6714	1.42177	22.6709	26.2251	4.6593	18.7943	34.4491
9100.53	3.37326	9.98359	9.60031	2.04066	13.0328	13.9137	2.00111	29.4254	30.3088	3.44705	11.7324	10.5349	1.38776	22.2923	26.3514	4.59103	18.6681	34.427
9101.42	3.26311	9.98359	9.05172	1.97289	12.9975	13.8798	1.98448	29.2602	29.7358	3.41733	11.7324	10.6987	1.28571	22.3554	26.207	4.48863	18.5031	34.0279
9102.32	3.30442	9.90153	8.77743	1.96536	13.0504	13.8571	1.92905	29.2602	29.4917	3.3995	11.6031	10.7806	1.30612	22.5447	25.6926	4.47156	18.5031	33.5624
9103.21	3.35949	9.92888	9.09091	1.95783	12.8038	13.5854	1.97339	28.996	29.2688	3.39356	11.6031	10.6168	1.2381	22.4185	25.5031	4.4929	18.5516	33.2077
9104.11	3.22181	9.68271	8.69906	2.0256	12.3107	13.5741	1.99002	28.9465	28.8762	3.33413	11.3769	10.5076	1.29932	21.9138	25.467	4.4801	18.3963	32.9639
9105	3.23558	9.5186	8.89498	1.98795	12.4163	13.5175	1.99002	28.4841	28.2288	3.39356	11.1668	10.3439	1.29932	21.2198	25.0429	4.41609	18.0759	32.7865
9105.9	3.23558	9.60066	8.77743	1.97289	12.2402	13.359	1.95676	28.3851	27.9635	3.37573	10.8274	10.262	1.27891	21.7455	24.7812	4.38196	18.0177	32.4318
9106.79	3.4008	9.19037	8.69906	1.95783	12.434	13.2231	1.89579	28.5502	27.6876	3.3163	10.892	10.1801	1.28571	22.1241	24.3029	4.38196	17.8235	32.4097
9107.69	3.4421	9.10832	8.11129	1.89006	12.1346	13.008	1.90133	28.7814	27.5072	3.29252	10.9082	10.3166	1.2517	22.04	24.357	4.36063	17.7653	32.0771
9108.58	3.11166	8.9442	7.99373	1.88253	12.3107	12.9288	1.94568	28.0713	27.2525	3.23903	10.9567	10.3439	1.21088	21.6824	24.0141	4.19849	17.5517	32.1215
9109.48	3.08413	8.72538	8.11129	1.89759	12.1698	13.076	1.8847	27.7411	26.8067	3.22715	10.9082	10.2074	1.16327	21.7035	23.7524	4.17289	17.4255	31.4343
9110.37	3.26311	8.75274	7.52351	1.91265	12.0465	12.9967	1.94568	27.3943	26.4672	3.18555	11.1021	10.3439	1.28571	21.2829	23.7163	4.18142	17.3672	31.1018
9111.27	3.20804	8.58862	7.64107	1.89006	12.1522	13.042	1.91242	27.2622	25.9153	3.19743	10.9405	10.0164	1.2585	21.4301	23.4726	4.18996	17.474	31.1018
9112.16	2.94644	8.69803	8.22884	1.98042	12.1522	12.9628	1.91242	27.1301	25.9896	3.15583	10.7951	10.1255	1.28571	21.3249	23.1387	4.20276	17.076	30.5476
9113.06	2.93267	8.56127	7.99373	1.88253	11.9937	12.7816	1.94013	26.8329	25.5757	3.24498	10.6496	10.1528	1.28571	21.2829	23.0485	4.13022	16.8333	30.3702
9113.95	2.96021	8.45186	7.83699	1.86747	12.2402	12.5212	1.89024	26.4531	25.0557	3.16772	10.5365	9.98908	1.2449	21.0305	22.9131	4.12169	16.6489	29.7938
9114.85	3.01528	8.34245	7.2884	1.80723	11.9232	12.3967	1.95676	26.0073	25.0876	3.16772	10.1325	9.85262	1.17687	20.7571	22.7326	4.18996	16.4741	29.7052
9115.75	3.12543	8.17834	7.44514	1.85994	11.6062	12.3741	1.92905	25.7596	25.0027	3.20932	10.2941	9.9345	1.19048	20.8623	22.7236	4.15156	16.4547	30.1485
9116.64	3.07036	8.06893	7.24922	1.92771	11.2892	12.091	1.91796	25.9742	24.5675	3.1796	10.0032	9.96179	1.13605	20.4627	22.7055	4.17716	16.3091	29.2175
9117.54	2.96021	8.17834	6.93574	1.92771	11.3244	12.4646	1.90687	25.7761	24.1431	3.16177	10.1002	10.0164	1.19728	20.5678	22.5611	4.10889	16.1635	28.6411
9118.43	2.96021	8.23304	6.89655	1.83735	11.4301	12.3967	1.86253	25.4954	24.2492	3.23309	9.93859	9.90721	1.14966	20.7781	22.3626	4.10889	15.8917	28.4859
9119.33	2.96021	8.06893	7.17085	1.86747	11.3244	12.3401	1.82373	25.033	23.8884	3.20932	9.76083	9.60699	1.21088	20.5047	22.146	4.16862	15.8528	27.7765
9120.22	2.85006	7.686	7.09248	1.96536	11.254	12.2495	1.8071	24.7853	23.4957	3.10828	9.59922	9.36135	1.2381	20.1472	22.155	4.05769	15.8237	28.4638
9121.12	2.90514	7.87746	6.81818	1.88253	11.1659	11.7174	1.79047	24.8018	23.4002	3.03697	9.80931	9.1976	1.2449	20.1472	21.9294	4.01075	15.6004	28.6411
9122.01	2.94644	7.7407	6.85737	1.875	11.3949	12.0797	1.8071	24.9505	23.0818	3.14394	9.58306	9.14301	1.19048	20.1682	21.5775	3.94675	15.2509	28.2421
9122.91	3.00151	7.76805	6.85737	1.90512	11.5181	12.2382	1.80155	24.4551	23.0712	3.138	9.59922	9.27948	1.10884	20.2313	21.388	4.01502	15.416	27.7544
9123.81	2.98775	7.7954	7.13166	1.84488	11.4125	11.9552	1.79047	24.1248	23.0394	3.138	9.55074	9.41594	1.09524	20.9043	21.3519	3.98942	15.2801	27.2888
9124.7	2.97398	7.85011	6.93574	1.77711	11.3068	12.0231	1.80155	24.0092	22.7953	3.10234	9.64771	9.52511	1.16327	20.3365	21.1804	3.92542	15.2898	27.4662
9125.6	2.80876	7.57659	7.01411	1.85994	10.9369	12.0457	1.77384	23.8771	22.3814	3.01319	9.69619	9.1976	1.17687	20.3365	21.1533	3.99795	15.0956	27.045
9126.49	2.71238	7.27571	6.62226	1.88253	11.0602	11.6721	1.77938	23.6625	22.4026	3.00725	9.42146	9.08843	1.16327	20.6099	21.0541	4.00649	14.9112	26.9342
9127.39	2.73991	7.46718	6.26959	1.84488	11.2716	11.6948	1.78492	23.4313	22.2434	3.03102	9.35682	9.52511	1.10884	20.1472	21.0902	3.97662	14.5714	26.6681
9128.28	2.73991	7.30306	6.38715	1.74699	11.1659	11.4797	1.72395	23.4974	22.1692	3.03102	9.06593	9.1976	1.12925	19.8948	20.8736	3.94248	14.5229	26.7125
9129.18	2.8776	6.83807	6.26959	1.75452	11.0426	11.491	1.73503	23.1506	21.9569	3.01914	9.45378	9.14301	1.16327	19.6635	20.8104	3.94248	14.3578	26.912
9130.08	3.01528	6.89278	6.42633	1.82229	10.8489	11.4231	1.68514	23.2662	21.5006	3.00725	9.68003	8.84279	1.17007	19.3691	20.5126	3.96808	14.1734	26.8677
9130.97	2.83629	6.86543	6.07367	1.68675	10.9193	11.3325	1.76275	23.2497	21.3732	2.97159	9.2437	8.95197	1.14286	19.4111	20.6209	3.94675	14.1248	26.4686
9131.87	2.76745	6.70131	6.42633	1.64157	11.0778	11.6948	1.72395	22.9524	20.97	3.04885	9.22754	8.76092	1.14966	19.5794	20.3411	3.88702	14.1248	26.247
9132.76	2.86383	6.78337	6.03448	1.70181	10.8489	11.4457	1.76829	22.6222	21.0761	3.07857	9.21138	9.08843	1.13605	19.6845	20.2419	3.88702	14.1346	25.9809
9133.66	2.80876	6.94748	5.95611	1.62651	10.8841	11.1514	1.79047	22.5396	21.023	2.92405	9.17906	9.06114	1.14966	20.0631	20.2689	3.76328	13.9404	25.9144
9134.56	2.68484	6.5372	5.9953	1.68675	11.0074	11.0495	1.72395	22.4901	20.8532	2.90622	9.17906	8.95197	1.19728	19.6845	20.1697	3.81021	13.8336	25.8701
9135.45	2.616	6.40044	6.03448	1.71687	10.8313	11.0834	1.74058	22.3745	20.832	2.98942	9.19522	8.97926	1.08163	19.6425	19.9982	3.76755	13.7851	25.6928
9136.35	2.51962	6.61926	6.54389	1.69428	10.9193	11.1966	1.71286	22.4901	20.5561	3.04885	8.87201	8.78821	1.08844	19.3691	19.935	3.79741	13.4647	24.9834
9137.25	2.73991	6.64661	6.15204	1.73946	10.6199	11.208	1.70177	22.3745	20.4075	2.98942	9.09825	8.92467	1.07483	19.4532	19.9892	3.73768	13.6783	25.3824
9138.14	2.79499	6.97484	6.26959	1.73193	10.4967	11.2646	1.70732	22.1764	20.2696	2.97753	9.04977	8.89738	1.07483	19.4953	19.8719	3.77181	13.6977	25.4046
9139.04	2.86383	6.81072	6.11285	1.71687	10.4967	11.5476	1.72949	22.1268	20.0467	2.91216	8.96897	8.73362	1.10884	19.0116	20.0253	3.77181	13.8336	24.8725
9139.94	2.80876	6.5372	5.76019	1.69428	10.6375	11.1061	1.72949	22.0112	19.8981	2.90622	9.04977	8.62445	1.08163	19.1377	19.8989	3.80168	13.5715	25.3602
9140.83	2.62977	6.5372	5.721	1.67169	10.3381	10.7891	1.72949	21.714	19.6222	2.96565	8.98513	8.78821	1.07483	19.4742	19.9711	3.78888	13.4259	25.5154
9141.73	2.67107	6.61926	5.64263	1.64157	10.2677	10.9476	1.69069	21.7305	19.6434	2.95376	9.21138	8.84279	1.06803	19.5584	20.287	3.72488	13.3288	25.1164
9142.63	2.50585	6.5372	5.56426	1.66416	10.4086	11.1514	1.69623	21.6975	19.8663	2.91216	8.87201	8.59716	1.06122	19.6215	19.9621	3.70781	13.3482	24.54
9143.52	2.54716	6.50985	5.52508	1.70181	10.4438	11.2193	1.6796	21.9947	19.4524	2.82301	8.88817	8.73362	1.05442	19.3901	19.8267	3.68221	13.057	24.8947
9144.42	2.62977	6.18162	5.56426	1.62651	10.4967	11.0948	1.62971	21.6975	19.3463	2.79924	8.62961	8.67904	0.993197	19.0957	19.5831	3.65661	13.1444	24.8947
9145.32	2.50585	6.18162	5.44671	1.65663	10.3558	11.0608	1.60754	21.7801	19.4206	2.79924	8.67809	8.70633	1.01361	18.9695	19.6372	3.54141	13.0667	24.7174
9146.21	2.54716	6.34573	5.87774	1.70181	10.3381	11.1174	1.61863	21.5489	19.2083	2.7933	8.66193	8.70633	0.972789	19.2429	19.574	3.56701	13.222	24.2075
9147.11	2.47831	6.12691	5.48589	1.58886	10.2325	10.9589	1.60754	21.2351	19.0704	2.80518	8.83969	8.67904	0.979592	18.8223	19.4567	3.56274	13.0764	24.1853
9148.01	2.50585	6.04486	5.2116	1.56627	10.4086	10.9023	1.602	21.0535	19.2402	2.78735	8.93665	8.67904	1	19.1798	19.5289	3.52434	12.824	24.141
9148.9	2.54716	6.12691	5.32915	1.61145	10.1268	10.7778	1.54102	20.9214	19.3781	2.81113	8.90433	8.51528	1.04762	18.7802	19.4026	3.59688	12.7366	24.3627
9149.8	2.53339	6.12691	5.36834	1.59639	10.074	11.0155	1.55211	20.7728	19.3357	2.71603	8.93665	8.18777	1	18.9695	19.2672	3.53288	12.7852	24.2075
9150.7	2.49208	6.07221	5.44671	1.61145	10.1444	10.6306	1.53548	20.7232	19.1553	2.72792	9.04977	8.26965	0.92517	18.7802	19.4297	3.49021	12.8628	24.0745
9151.59	2.45078	6.18162	5.13323	1.64157	9.9683	10.6419	1.53548	21.0535	19.2295	2.74575	8.80737	8.32424	0.938776	18.591	19.3304	3.47741	12.7658	24.274
9152.49	2.50585	5.88074	5.05486	1.67922	9.73934	10.4155	1.52439	21.1526	18.8157	2.76358	8.48416	8.1059	0.959184	18.6961	19.3304	3.49874	12.6978	23.9415
9153.39	2.32686	6.07221	5.13323	1.65663	9.79218	10.3815	1.54656	21.07	18.5397	2.60906	8.37104	8.21507	0.92517	18.591	19.177	3.37927	12.7269	23.7863
9154.29	2.34063	5.82604	4.89812	1.56627	9.8274	10.4608	1.52993	20.9214	18.6671	2.60906	8.37104	8.02402	0.897959	18.3807	19.2221	3.37074	12.5813	23.3208
9155.18	2.3957	5.9628	5.25078	1.56627	9.80979	10.3815	1.51885	20.5581	18.5185	2.62689	8.51648	8.13319	0.918367	18.2755	19.204	3.28967	12.7366	22.9883
9156.08	2.45078	5.85339	4.78056	1.54367	9.79218	10.223	1.53548	20.1288	18.4442	2.51991	8.43568	8.29694	0.938776	17.96	19.1589	3.25554	12.3969	23.0548
9156.98	2.3957	5.9081	4.9373	1.49096	9.6689	10.1098	1.48004	20.426	18.1259	2.55557	8.32256	7.53275	0.938776	17.918	19.2492	3.24274	12.2804	22.9439
9157.88	2.34063	5.47046	5.01567	1.52861	9.59845	10.2343	1.51885	20.1123	17.9985	2.55557	8.12864	8.05131	0.92517	17.918	19.0416	3.2342	12.0862	23.1656
9158.77	2.38194	5.3884	4.89812	1.51355	9.51039	10.291	1.4745	20.1123	17.8818	2.57934	7.98319	8.1059	0.945578	18.3176	18.8972	3.22567	12.3871	23.4759
9159.67	2.28556	5.47046	5.01567	1.43072	9.33427	10.0872	1.45233	20.0958	18.1683	2.5318	8.1448	7.91485	0.938776	18.3596	18.5994	3.22567	12.4842	23.4759
9160.57	2.17541	5.36105	4.66301	1.51355	9.84502	10.0759	1.48004	19.8811	18.1895	2.54963	8.04783	7.31441	0.92517	18.3596	18.7348	3.17873	12.6201	23.0991
9161.47	2.17541	5.25164	4.50627	1.56627	9.6689	10.1664	1.43016	19.7325	17.6165	2.50802	7.85391	7.50546	0.952381	18.2124	18.5001	3.119	12.4745	22.8109
9162.36	2.1341	5.36105	4.81975	1.52861	9.65129	9.77018	1.40798	19.716	17.1389	2.52585	7.83775	7.53275	0.870748	18.1703	18.5001	3.11473	12.3192	22.5892
9163.26	2.14787	5.44311	4.81975	1.42319	9.40472	9.7815	1.45787	19.6499	17.2557	2.43671	7.77311	7.50546	0.897959	18.0442	18.5092	3.13607	12.426	22.5227
9164.16	2.23048	5.14223	4.50627	1.45331	9.43994	10.0306	1.42461	19.4353	17.6271	2.46048	7.78927	7.7238	0.863946	17.5815	18.4099	3.07633	12.2998	22.4784
9165.06	2.17541	4.97812	4.62382	1.49096	9.42233	9.49847	1.36364	19.4848	17.4042	2.51991	7.74079	7.28712	0.809524	17.6236	18.2023	3.09767	12.1347	22.6336
9165.95	2.29933	5.19694	4.70219	1.49096	9.31666	9.81546	1.41353	19.4188	17.2769	2.45453	7.72463	7.3417	0.85034	17.6025	18.3918	3.0806	12.0862	22.5449
9166.85	2.25802	5.08753	4.46708	1.45331	9.38711	9.48715	1.36918	19.2206	17.1283	2.34161	7.61151	7.53275	0.884354	17.4763	18.4009	3.07633	12.0377	22.3454
9167.75	2.17541	4.89606	4.07524	1.40813	9.26383	9.60036	1.35809	19.2701	17.1601	2.3535	7.64383	7.45087	0.877551	17.1609	18.2294	3.02513	11.9406	22.0129
9168.65	2.10657	5.00547	4.23197	1.34036	9.24621	9.623	1.38027	19.2536	16.7356	2.37727	7.64383	7.23253	0.877551	17.4763	18.1211	2.99526	11.8144	21.7247
9169.55	2.21671	4.92341	4.07524	1.38554	8.99965	9.39658	1.36364	19.0225	16.4916	2.41293	7.61151	6.85044	0.823129	17.5184	17.8955	2.93126	11.795	21.8133
9170.44	2.1341	4.97812	3.87931	1.43825	9.15815	9.15884	1.33592	19.0059	16.4385	2.3119	7.65999	6.93231	0.816327	17.4553	18.0489	2.90566	11.727	21.7468
9171.34	2.10657	4.84136	3.72257	1.37048	9.31666	9.09091	1.32483	18.7583	16.1201	2.28218	7.46606	7.01419	0.816327	17.6446	17.8323	2.91846	11.6396	21.4365
9172.24	2.05149	4.7046	3.76176	1.35542	8.99965	9.30601	1.27494	18.5271	16.3005	2.29407	7.38526	7.06878	0.795918	17.4974	17.8143	2.9398	11.5911	21.2591
9173.14	1.98265	4.43107	3.87931	1.4006	8.99965	9.30601	1.2694	18.5271	16.205	2.29407	7.09438	6.90502	0.755102	17.3712	17.706	2.96113	11.4843	21.6582
9174.04	1.99642	4.7046	3.6442	1.33283	8.82353	9.18148	1.23614	18.2794	15.7911	2.33567	7.2883	6.57751	0.795918	17.1609	17.706	2.90993	11.397	21.2148
9174.93	2.06526	4.59519	3.68339	1.30271	8.73547	9.07959	1.27494	17.9657	15.6532	2.32973	7.25598	7.09607	0.721088	17.1819	17.345	2.84593	11.4358	21.0375
9175.83	2.17541	4.73195	3.48746	1.31777	8.85875	9.21544	1.31929	18.0317	15.632	2.21681	7.02973	6.93231	0.741497	17.245	17.2638	2.79899	11.2416	21.2813
9176.73	2.01019	4.23961	3.84013	1.3253	8.96442	9.09091	1.35255	17.9326	15.5258	2.24652	7.01357	6.79585	0.77551	17.2029	17.0111	2.80753	11.2708	21.1483
9177.63	2.03773	4.29431	3.56583	1.31024	8.66502	9.01166	1.34146	17.7345	15.112	2.25247	6.90045	6.90502	0.755102	17.1819	16.9118	2.74353	11.2513	21.1483
9178.53	1.96888	4.32166	3.36991	1.35542	8.84114	8.84184	1.2694	17.5694	15.0589	2.20492	6.99741	6.90502	0.70068	16.8665	17.0472	2.75206	11.0669	20.2838
9179.43	1.99642	4.21225	3.52665	1.34789	8.50652	8.8192	1.3082	17.3382	14.9209	2.24058	6.77117	6.71397	0.727891	16.53	16.7765	2.73499	10.9213	20.1064
9180.33	2.06526	3.99344	3.44828	1.22741	8.70025	8.62674	1.29157	17.4042	14.9103	2.19303	6.54493	6.6048	0.714286	16.4458	16.5779	2.74779	11.0766	20.2172
9181.22	2.05149	4.15755	3.29154	1.26506	8.4889	8.59278	1.24723	17.1731	14.7405	2.24058	6.57725	6.57751	0.741497	16.4248	16.7584	2.74779	10.863	20.6163
9182.12	1.90004	3.82932	3.09561	1.30271	8.41846	8.72863	1.25831	17.074	14.5177	2.22275	6.75501	6.6321	0.809524	16.1935	16.5689	2.76486	10.9989	20.1286
9183.02	1.8312	3.82932	3.36991	1.31777	8.36562	8.83052	1.23614	16.7272	14.4009	2.16332	6.72269	6.6048	0.748299	16.1514	16.614	2.67099	11.0086	20.1729
9183.92	1.8725	4.02079	3.33072	1.31024	8.34801	8.40032	1.26386	16.463	14.4434	2.12766	6.54493	6.6321	0.755102	16.0252	16.3252	2.65392	10.9504	19.8626
9184.82	1.90004	3.82932	3.05643	1.36295	8.1895	8.28711	1.1918	16.5125	14.3691	2.10983	6.78733	6.38646	0.768707	16.0883	15.9913	2.67952	10.9213	19.4192
9185.72	1.84497	3.66521	3.25235	1.29518	8.38323	8.389	1.24723	16.7107	14.2524	2.1336	6.56109	6.25	0.70068	16.4669	15.9101	2.70086	10.7174	19.4414
9186.62	2.01019	3.85667	3.40909	1.27259	8.36562	8.36635	1.1918	16.9089	13.9658	2.12172	6.2702	6.19541	0.755102	16.3407	15.9372	2.69232	10.6592	18.8207
9187.52	1.96888	3.96608	3.40909	1.3253	7.99577	8.37767	1.23614	16.8593	14.2736	2.22275	6.36716	6.41376	0.734694	15.7518	15.9823	2.67526	10.6786	18.599
9188.42	1.94135	3.91138	3.1348	1.34789	7.94294	8.40032	1.27494	16.6116	14.2311	2.19303	6.33484	6.33188	0.721088	16.1304	15.9462	2.67952	10.6883	18.7763
9189.31	1.92758	3.50109	3.17398	1.35542	7.90771	8.33239	1.20843	16.2649	13.7642	2.11577	6.44796	6.57751	0.748299	15.9621	15.9823	2.63259	10.7174	18.9093
9190.21	1.8312	3.71991	3.17398	1.31024	7.96055	8.21918	1.1918	15.9841	13.7111	2.07417	6.36716	6.30459	0.721088	16.4458	15.865	2.64966	10.5427	19.0645
9191.11	1.92758	3.80197	3.09561	1.22741	7.8901	8.12861	1.21397	16.0997	13.5307	2.10389	6.22172	6.14083	0.727891	16.1304	15.7567	2.68379	10.4068	18.5546
9192.01	1.81743	3.71991	3.1348	1.30271	7.94294	8.17389	1.23614	15.9346	13.2017	2.08011	6.14092	6.08624	0.721088	15.9411	15.4589	2.70939	10.2223	18.5768
9192.91	1.77613	3.50109	3.33072	1.33283	7.80204	8.21918	1.19734	15.9016	12.6393	2.15738	5.94699	6.05895	0.70068	15.7308	15.2694	2.70939	10.0476	18.5103
9193.81	1.8312	3.66521	2.89969	1.34036	7.8901	8.12861	1.1918	15.6044	12.8515	2.16332	6.17324	6.30459	0.714286	15.9411	15.4769	2.70512	10.0282	17.8453
9194.71	1.77613	3.58315	3.05643	1.3253	7.57309	8.13993	1.20843	15.786	12.9258	2.10389	6.0278	6.27729	0.782313	16.0463	15.4138	2.67526	10.0087	18.1335
9195.61	1.8312	3.44639	2.66458	1.31777	7.5907	8.04936	1.16408	15.5053	12.5332	2.1336	6.22172	6.19541	0.721088	15.6046	15.1069	2.65819	9.96991	17.8896
9196.51	1.91381	3.47374	2.46865	1.26506	7.46742	8.072	1.22506	15.3236	12.5332	2.092	5.99548	6.35917	0.666667	15.205	14.8723	2.67099	9.86312	17.9118
9197.41	1.8725	3.30963	2.70376	1.21235	7.53787	8.0154	1.1918	15.4227	12.6074	2.1336	5.91467	6.05895	0.639456	15.3733	14.9445	2.70939	9.78546	17.5349
9198.31	1.77613	3.41904	2.82132	1.21235	7.34414	7.90218	1.18625	15.3236	12.4801	2.092	5.83387	6.00437	0.62585	15.4784	14.7279	2.62406	9.58159	17.4684
9199.2	1.69352	3.11816	2.70376	1.24247	7.36175	7.77765	1.20843	15.0429	12.374	2.07417	5.88235	5.97707	0.734694	15.0999	14.8543	2.61126	9.67867	17.3354
9200.1	1.81743	3.06346	2.78213	1.24247	7.30891	7.89086	1.25277	15.0925	12.3421	2.08011	5.97931	5.8952	0.741497	15.5626	14.9716	2.67526	9.45539	16.9807
9201	1.8312	3.30963	3.01724	1.24247	6.93906	7.83426	1.21951	14.9769	12.2891	2.06823	5.80155	5.75873	0.666667	15.1209	14.6377	2.71366	9.37773	16.9364
9201.9	1.8312	3.09081	2.58621	1.25753	7.02712	7.70972	1.17517	14.6962	12.0132	2.02663	5.68843	5.75873	0.653061	15.0578	14.8272	2.62406	9.4651	17.0472
9202.8	1.76236	3.28228	2.62539	1.28012	7.50264	7.55123	1.16962	14.7127	11.6948	2.04446	5.57531	5.67686	0.619048	15.142	14.4301	2.58566	9.52335	16.8699
9203.7	1.85874	3.20022	2.62539	1.29518	7.36175	7.8569	1.21397	14.5806	11.6205	2.04446	5.54299	5.62227	0.639456	15.1209	14.6467	2.62406	9.48452	17.0029
9204.6	1.88627	3.39168	2.3511	1.20482	7.30891	7.82294	1.15854	14.3824	11.6099	2.02068	5.52683	5.75873	0.646259	14.9106	14.6286	2.59846	9.40685	16.8255
9205.5	1.8312	3.20022	2.8605	1.1747	7.06235	7.6984	1.1031	14.4485	11.6736	2.02068	5.4137	5.67686	0.653061	14.7634	14.2767	2.57712	9.29036	16.6482
9206.4	1.77613	3.09081	2.46865	1.19729	7.18563	7.75501	1.15299	14.3164	11.5568	2.01474	5.44602	5.78603	0.659864	15.0789	14.3489	2.51312	9.44568	16.8477
9207.3	1.76236	3.06346	2.46865	1.21235	6.97429	7.82294	1.19734	14.2668	11.2172	2.10389	5.52683	5.92249	0.727891	14.8265	14.2586	2.47472	9.16416	16.2935
9208.2	1.81743	2.9267	2.62539	1.14458	7.00951	7.59651	1.18625	14.1017	11.1111	2.06823	5.47835	5.81332	0.687075	14.8475	14.2496	2.50459	9.06708	16.4043
9209.1	1.84497	3.20022	2.50784	1.18223	6.97429	7.47198	1.15854	13.9861	11.1642	2.05634	5.65611	5.64956	0.687075	14.511	14.1052	2.56005	9.02825	16.0275
9210	1.70728	3.09081	2.3511	1.18976	6.90384	7.58519	1.14191	14.3824	11.2278	2.02068	5.44602	5.43122	0.673469	14.3638	14.0421	2.56005	8.93117	15.8058
9210.9	1.74859	3.06346	2.42947	1.18976	6.92145	7.38141	1.11973	14.2338	10.8352	2.0088	5.30058	5.29476	0.673469	14.511	13.9789	2.51739	8.80497	15.9388
9211.8	1.72105	3.17287	2.39028	1.10693	6.83339	7.38141	1.11973	14.1347	11.0262	2.04446	5.49451	5.43122	0.632653	14.0273	14.006	2.53872	8.74672	15.7836
9212.7	1.78989	3.06346	2.62539	1.10693	6.83339	7.50594	1.13082	13.8375	10.9625	1.94342	5.23594	5.59498	0.714286	14.3428	13.9157	2.52165	8.78555	15.5841
9213.6	1.67975	2.9267	2.50784	1.10693	6.71011	7.21159	1.11973	13.5568	10.6442	1.96125	5.23594	5.45852	0.639456	14.4269	13.8525	2.54299	8.53315	15.6728
9214.5	1.73482	3.06346	2.23354	1.16717	6.5516	7.01913	1.13082	13.4412	10.676	1.88399	5.2521	5.34934	0.605442	14.2797	13.9608	2.52592	8.44578	15.6728
9215.4	1.5696	3.28228	2.15517	1.18223	6.58683	7.12102	1.10865	13.5073	10.7927	1.86022	5.13898	5.34934	0.653061	14.469	13.9699	2.46192	8.339	15.429
9216.3	1.66598	2.70788	2.3511	1.21988	6.5516	7.24556	1.08093	13.2266	10.2833	1.91965	5.04202	5.32205	0.605442	14.3007	13.7081	2.49605	8.38754	15.3181
9217.2	1.72105	2.68053	2.39028	1.15964	6.76294	7.08706	1.14191	13.3421	10.3789	1.94342	5.18746	5.29476	0.585034	14.4269	13.5367	2.47899	8.4652	15.429
9218.1	1.63844	2.70788	2.46865	1.1747	6.5516	7.25688	1.12528	13.4742	10.4638	1.92559	5.04202	5.32205	0.639456	14.2166	13.4103	2.42779	8.56228	15.7171
9219	1.65221	2.70788	2.3511	1.15211	6.3931	7.06442	1.0643	13.3587	10.156	1.92559	4.97738	5.26747	0.605442	14.1535	13.5547	2.34672	8.4652	15.3181
9219.91	1.55583	3.00875	2.39028	1.12952	6.53399	7.00781	1.09756	13.4742	10.0817	1.90776	5.0097	5.67686	0.653061	13.8591	13.636	2.36378	8.30987	15.2738
9220.81	1.54206	3.11816	2.50784	1.15964	6.65727	7.09838	1.1031	13.4908	10.156	1.90182	4.94505	5.48581	0.619048	14.0484	13.6269	2.36805	8.39724	15.2294
9221.71	1.66598	2.70788	2.39028	1.12952	6.37548	7.12102	1.05876	13.3256	10.1029	1.8721	4.83193	5.26747	0.530612	14.2797	13.4916	2.30405	8.43607	15.4733
9222.61	1.67975	2.62582	2.42947	1.03163	6.44593	6.98517	1.05322	13.0945	9.81641	1.80078	4.79961	5.26747	0.482993	14.0904	13.3833	2.31685	8.27104	14.7417
9223.51	1.66598	2.57112	2.19436	1.00904	6.32265	6.95121	1.04213	13.0614	10.0605	1.80078	4.78345	5.34934	0.55102	13.8801	13.3201	2.33392	8.29046	14.6974
9224.41	1.66598	2.73523	2.19436	1.06928	6.41071	6.99649	1.09202	13.1935	10.1454	1.79484	4.63801	5.26747	0.52381	13.6278	13.4194	2.27418	8.339	14.2984
9225.31	1.74859	2.51641	2.0768	1.0994	6.30504	7.04178	1.09756	12.8137	10.1772	1.77107	4.75113	5.26747	0.557823	13.7539	13.3923	2.30832	8.17396	14.0545
9226.21	1.63844	2.48906	2.0768	1.12952	6.23459	7.14367	1.08093	12.9458	10.0287	1.69975	4.84809	5.10371	0.598639	13.7119	13.3742	2.25711	8.12542	14.5422
9227.11	1.73482	2.76258	2.03762	1.10693	6.21698	6.90592	1.05876	12.9293	9.89069	1.68192	4.78345	5.21288	0.564626	13.6909	13.2479	2.21445	8.01864	14.5644
9228.01	1.63844	2.62582	2.11599	1.04669	6.37548	6.72478	1.03104	12.8137	9.94375	1.67598	4.70265	4.96725	0.52381	13.5857	13.3923	2.25711	7.78565	14.8748
9228.91	1.59714	2.51641	1.99843	1.06175	6.34026	6.64553	1.04213	12.7477	9.64661	1.70569	4.79961	5.37664	0.52381	14.1115	13.2479	2.25711	7.88273	14.7639
9229.81	1.51453	2.73523	2.11599	1.03163	6.11131	6.83799	0.992239	12.5826	9.60416	1.72352	4.57337	4.91266	0.510204	14.3007	13.1938	2.15045	7.94098	14.4314
9230.71	1.59714	2.65317	1.92006	1.06928	6.21698	6.91724	1.00887	12.533	9.78457	1.59277	4.58953	5.10371	0.510204	13.6909	13.1938	2.12485	7.82448	14.4092
9231.61	1.54206	2.407	1.88088	1.07681	5.98802	6.87196	0.992239	12.4505	9.42375	1.60466	4.41176	5.04913	0.537415	13.4385	13.302	2.15898	7.68857	14.254
9232.52	1.45945	2.407	2.11599	1.07681	6.11131	6.93988	1.01441	12.5165	9.26457	1.62249	4.55721	4.99454	0.571429	13.123	13.293	2.12485	7.53325	14.3205
9233.42	1.41815	2.62582	2.15517	1.04669	6.19937	6.70214	1.01996	12.1532	9.47681	1.62249	4.44409	5.32205	0.564626	13.8591	13.1125	2.09498	7.62062	14.1654
9234.32	1.43192	2.37965	1.92006	0.956325	6.32265	6.72478	0.964523	12.3018	9.51926	1.61655	4.49257	4.96725	0.557823	13.4805	12.9772	2.07364	7.68857	14.3427
9235.22	1.44568	2.68053	2.03762	0.941265	6.04086	6.53232	0.981153	12.3844	9.15844	1.62843	4.3148	4.83079	0.530612	13.2702	13.1035	2.08218	7.66916	13.855
9236.12	1.47322	2.87199	2.11599	0.971386	5.79429	6.39647	1.01441	12.4505	9.28579	1.66409	4.42793	4.74891	0.489796	13.2492	13.0313	1.99684	7.64003	14.0989
9237.02	1.44568	2.62582	2.19436	0.986446	6.12892	6.33986	0.986696	12.5	9.32824	1.62249	4.50873	4.7762	0.462585	13.102	12.9411	1.96698	7.5915	13.855
9237.92	1.32177	2.27024	1.99843	1.05422	6.00564	6.28326	0.970067	12.2523	9.16905	1.57494	4.62185	4.47598	0.47619	13.123	12.905	1.99684	7.41676	14.0989
9238.83	1.37684	2.48906	1.84169	1.03916	5.84713	6.48704	0.953437	11.9551	9.23273	1.6106	4.58953	4.85808	0.442177	13.0179	12.8869	1.94991	7.37792	14.121
9239.73	1.39061	2.43435	1.99843	1.01657	5.74146	6.53232	0.970067	12.0046	9.28579	1.60466	4.55721	4.83079	0.387755	13.2702	12.7335	1.94564	7.45559	13.8107
9240.63	1.37684	2.37965	2.03762	1.0241	5.63579	6.47572	0.920177	12.1037	9.24334	1.569	4.63801	5.02183	0.414966	12.9338	12.8508	1.94564	7.69828	13.6555
9241.53	1.39061	2.59847	1.92006	0.986446	5.74146	6.45307	0.892461	12.0872	8.79762	1.52145	4.50873	4.66703	0.44898	13.0179	12.914	1.92431	7.56237	13.722
9242.43	1.25293	2.59847	1.92006	0.941265	5.74146	6.45307	0.909091	12.1532	9.27518	1.45014	4.49257	4.58515	0.517007	13.0389	12.7064	1.96698	7.40705	13.8994
9243.33	1.41815	2.407	2.0768	0.903614	5.98802	6.49836	0.914634	12.0046	9.13722	1.46797	4.67033	4.61245	0.503401	13.0389	12.6974	1.91577	7.53325	13.8329
9244.23	1.45945	2.407	1.80251	0.933735	5.97041	6.44175	0.886918	12.1367	9.11599	1.47985	4.42793	4.72162	0.469388	13.2702	12.7155	1.83044	7.32939	13.6777
9245.14	1.308	2.37965	2.0768	1.00151	5.81191	6.48704	0.875831	11.9881	8.91436	1.43231	4.28248	4.50328	0.482993	13.2913	12.932	1.7323	7.3488	13.5225
9246.04	1.36307	2.51641	2.19436	0.978916	5.56534	6.47572	0.864745	11.8725	8.93558	1.45608	4.3148	4.55786	0.428571	13.1651	12.8869	1.7707	7.36822	13.6333
9246.94	1.19785	2.29759	2.15517	0.911145	5.72385	6.44175	0.864745	11.8395	8.93558	1.42636	4.3148	4.53057	0.44898	12.9968	12.8238	1.79204	7.53325	13.5003
9247.84	1.308	2.32495	2.19436	0.926205	5.81191	6.43043	0.842572	12.1532	8.81885	1.46797	4.234	4.58515	0.469388	12.9758	12.8959	1.74084	7.42646	13.3895
9248.74	1.22539	2.46171	2.03762	0.963855	5.82952	6.32854	0.859202	12.1037	8.99926	1.43825	4.08856	4.53057	0.442177	13.0599	12.8238	1.78777	7.28085	13.3895
9249.65	1.29423	2.29759	1.92006	1.01657	5.79429	6.13608	0.814856	11.4927	8.91436	1.41448	4.00776	4.50328	0.421769	13.1861	12.7696	1.76217	7.38763	13.6998
9250.55	1.26669	2.18818	2.19436	0.956325	5.72385	6.12476	0.825942	11.4102	8.91436	1.37882	4.05624	4.4214	0.421769	13.0389	12.6794	1.74937	7.45559	13.6777
9251.45	1.22539	2.05142	1.99843	0.888554	5.67101	6.22665	0.820399	11.6909	9.02048	1.36099	4.18552	4.47598	0.462585	12.6183	12.7516	1.74084	7.45559	13.4782
9252.35	1.32177	1.94201	2.03762	0.888554	5.60056	6.38515	0.803769	11.4927	8.9462	1.33127	4.12088	4.44869	0.489796	12.7865	12.6974	1.71097	7.33909	13.3673
9253.25	1.33554	2.07877	1.95925	0.911145	5.58295	6.23797	0.842572	11.3937	8.91436	1.36099	4.12088	4.53057	0.442177	12.6814	12.7245	1.71097	7.26143	13.3673
9254.16	1.18408	2.43435	1.76332	0.903614	5.40683	6.12476	0.837029	11.4267	8.92497	1.31939	3.97544	4.4214	0.469388	12.6183	12.5079	1.67684	7.30026	13.2565
9255.06	1.19785	2.21554	1.80251	0.873494	5.31877	6.23797	0.825942	11.6744	8.8613	1.27184	3.89463	4.4214	0.455782	12.3028	12.553	1.69817	7.3488	13.0791
9255.96	1.15655	1.99672	1.80251	0.820783	5.47728	6.23797	0.831486	11.4432	8.6915	1.34316	4.13704	4.14847	0.462585	12.7865	12.4357	1.6939	7.25172	12.6801
9256.86	1.28046	2.07877	1.92006	0.896084	5.42445	6.27193	0.820399	11.3771	8.6915	1.29561	3.9916	4.31223	0.414966	12.9127	12.3003	1.6683	7.15465	12.791
9257.76	1.15655	1.94201	1.76332	0.873494	5.45967	6.11344	0.792683	11.4927	8.82946	1.31344	4.04008	4.28493	0.44898	12.5973	12.3455	1.65977	7.07698	12.9905
9258.67	1.19785	1.99672	1.99843	0.896084	5.23072	5.9323	0.78714	11.3606	8.41558	1.3491	4.02392	4.4214	0.414966	12.5762	12.2011	1.6299	6.87312	13.1013
9259.57	1.10147	1.91466	1.76332	0.850904	5.40683	6.13608	0.781596	11.146	8.21394	1.27184	4.12088	4.63974	0.353741	12.1767	12.3816	1.58297	6.83429	12.9905
9260.47	1.18408	1.99672	2.03762	0.835843	5.53012	6.22665	0.781596	11.2781	8.23517	1.31344	4.13704	4.4214	0.394558	11.9664	12.2462	1.57017	6.844	12.924
9261.37	1.19785	1.91466	1.99843	0.903614	5.42445	6.19269	0.820399	11.3606	8.11843	1.28967	3.78151	4.36681	0.37415	12.429	12.1469	1.57443	6.87312	13.2565
9262.28	1.11524	1.58643	1.72414	0.873494	5.37161	6.01155	0.831486	11.3276	8.15027	1.24807	3.68455	4.31223	0.380952	12.4501	12.192	1.5403	6.93137	12.924
9263.18	1.17032	1.7779	1.5674	0.813253	5.24833	6.05683	0.748337	11.4597	8.28823	1.24213	3.9108	4.36681	0.408163	12.3028	12.2101	1.54883	6.96049	12.7466
9264.08	1.14278	2.07877	1.60658	0.828313	5.37161	6.04551	0.742794	11.1295	8.18211	1.24213	3.81383	4.25764	0.421769	12.408	12.0296	1.58297	6.90224	12.8353
9264.98	1.25293	2.13348	1.92006	0.888554	5.19549	6.04551	0.75388	11.0304	7.88496	1.14703	3.97544	4.31223	0.333333	12.3028	12.0837	1.58297	6.86341	13.0126
9265.89	1.22539	2.24289	1.52821	0.858434	5.12504	5.94362	0.759424	11.0469	7.86374	1.19458	3.71687	3.98472	0.346939	12.429	11.9574	1.53603	7.00903	12.5693
9266.79	1.17032	2.10613	1.72414	0.903614	5.30116	5.85305	0.759424	10.8818	8.22456	1.19458	3.89463	3.98472	0.360544	12.2818	11.7498	1.58723	6.91195	12.5249
9267.69	1.03263	2.05142	1.88088	0.933735	5.28355	6.05683	0.781596	10.8487	7.92741	1.18269	3.89463	4.0393	0.380952	11.7771	11.7589	1.57017	6.82458	12.5028
9268.6	1.11524	1.94201	1.84169	0.926205	5.16027	5.84173	0.792683	10.7827	7.75761	1.21835	3.86231	4.09389	0.346939	11.7771	11.8311	1.5275	6.73721	12.4363
9269.5	1.22539	1.96937	1.92006	0.873494	5.30116	5.84173	0.781596	10.9313	7.85313	1.21835	3.71687	4.06659	0.367347	11.9664	11.6776	1.4251	6.77604	12.4584
9270.4	1.0877	1.85996	1.84169	0.873494	5.28355	6.07947	0.77051	10.9313	7.81068	1.12326	3.63607	4.23035	0.408163	11.9243	11.813	1.55737	6.79546	12.2368
9271.3	1.06017	1.72319	1.92006	0.858434	5.24833	6.1474	0.715078	10.7992	7.84251	1.15892	3.53911	4.17576	0.340136	12.0505	11.5694	1.5275	6.82458	12.5471
9272.21	1.01886	2.05142	1.48903	0.820783	4.96654	6.23797	0.737251	10.6836	7.61965	1.17675	3.82999	4.12118	0.380952	12.2397	11.5423	1.51043	6.77604	12.4806
9273.11	1.06017	1.66849	1.72414	0.775602	5.01937	6.21533	0.715078	10.4194	7.70455	1.18864	3.78151	3.98472	0.37415	11.6509	11.6235	1.45496	6.79546	12.2811
9274.01	1.0464	1.99672	1.60658	0.835843	5.14266	6.06815	0.748337	10.6671	7.81068	1.15298	3.66839	3.73908	0.326531	11.756	11.5964	1.46776	6.8537	12.2589
9274.92	1.0464	2.05142	1.68495	0.850904	4.96654	5.92098	0.731707	10.7166	7.99109	1.09949	3.63607	3.41157	0.333333	11.5878	11.6325	1.41656	6.74692	12.3033
9275.82	1.01886	1.99672	1.60658	0.813253	4.93131	6.13608	0.681818	10.4359	7.90619	1.16486	3.78151	3.79367	0.319728	11.714	11.6145	1.34403	6.62072	12.1259
9276.72	0.936252	1.66849	1.64577	0.798193	5.08982	6.00023	0.731707	10.4029	7.747	1.11138	3.71687	3.82096	0.340136	11.6088	11.3708	1.38243	6.55276	11.7934
9277.63	1.11524	1.75055	1.5674	0.820783	5.17788	6.27193	0.737251	10.4359	7.47108	1.17675	3.74919	4.01201	0.401361	11.693	11.4881	1.39523	6.69838	11.7047
9278.53	1.06017	2.02407	1.25392	0.745482	5.44206	6.02287	0.659645	10.6341	7.51353	1.18864	3.73303	3.62991	0.353741	11.6509	11.5423	1.47203	6.57218	11.8156
9279.43	1.01886	2.05142	1.5674	0.783133	5.2131	6.05683	0.681818	10.5845	7.67272	1.06977	3.87847	3.62991	0.333333	11.756	11.434	1.38243	6.50422	11.9486
9280.34	0.798568	1.94201	1.5674	0.805723	5.5125	6.3059	0.737251	10.535	7.60904	1.02223	3.73303	3.76638	0.367347	11.9664	11.2896	1.32269	6.49452	11.7934
9281.24	0.86741	1.99672	1.5674	0.722892	5.63579	6.33986	0.715078	10.6011	7.60904	1.0876	3.66839	3.6845	0.360544	11.9664	11.4881	1.44216	6.44598	12.1703
9282.14	0.853642	1.64114	1.68495	0.760542	5.38922	6.63421	0.698448	10.4359	7.63027	1.16486	3.53911	3.65721	0.387755	11.8402	11.425	1.39096	6.3489	11.9929
9283.05	0.950021	1.66849	1.64577	0.753012	5.23072	6.31722	0.709534	10.3534	7.61965	1.14109	3.60375	3.71179	0.408163	11.4196	11.3528	1.36536	6.37802	11.483
9283.95	0.908715	1.61379	1.33229	0.768072	5.28355	6.33986	0.681818	10.3864	7.43924	1.15892	3.71687	3.65721	0.367347	11.4616	11.4159	1.3483	6.30036	11.7712
9284.85	0.908715	1.88731	1.25392	0.828313	5.37161	6.3625	0.654102	10.3864	7.47108	1.15298	3.82999	3.38428	0.367347	11.4196	11.5062	1.29709	6.27124	11.6382
9285.76	0.950021	1.85996	1.60658	0.805723	5.33639	6.46439	0.676275	10.3534	7.47108	1.09949	3.78151	3.3024	0.326531	11.3985	11.3528	1.25869	6.3489	11.7712
9286.66	1.0464	1.91466	1.52821	0.783133	5.31877	6.63421	0.670732	10.4029	7.227	1.05194	3.73303	3.62991	0.306122	11.2934	11.2896	1.27576	6.25182	11.5939
9287.57	1.01886	1.96937	1.5674	0.760542	5.0546	6.521	0.654102	10.1222	7.11026	1.06383	3.82999	3.65721	0.272109	11.735	11.064	1.30989	6.30036	11.3944
9288.47	0.86741	1.75055	1.21473	0.798193	4.89609	6.53232	0.665188	10.0066	7.30128	1.01034	3.86231	3.62991	0.326531	11.6088	11.1633	1.26296	6.41685	11.7047
9289.37	0.922484	1.66849	1.09718	0.858434	5.16027	6.7361	0.654102	9.82497	7.11026	1.01628	3.86231	3.62991	0.380952	11.3354	11.443	1.31843	6.36831	11.6382
9290.28	0.936252	1.80525	1.33229	0.813253	5.10743	6.62289	0.665188	9.84148	7.12087	1.06383	4.02392	3.54803	0.333333	11.1462	11.3437	1.27576	6.31007	11.4609
9291.18	1.01886	1.72319	1.33229	0.783133	4.79042	6.48704	0.698448	10.0561	7.15271	1.01034	3.86231	3.49345	0.29932	11.1041	11.3979	1.29283	6.30036	11.084
9292.08	1.00509	1.7779	1.41066	0.685241	4.73758	6.41911	0.676275	10.2048	6.92985	0.992512	3.73303	3.38428	0.29932	11.1462	11.443	1.23736	6.19357	11.1505
9292.99	0.922484	2.07877	1.48903	0.692771	5.00176	6.29458	0.659645	10.0231	6.82373	1.046	3.70071	3.41157	0.306122	11.1251	11.2715	1.22456	6.1062	10.9732
9293.89	0.922484	2.02407	1.44984	0.700301	5.23072	6.41911	0.620843	9.75892	7.03598	1.01034	3.73303	3.6845	0.306122	11.1251	11.4159	1.25443	6.05766	11.1284
9294.8	0.908715	1.7779	1.44984	0.722892	4.93131	6.39647	0.631929	9.80845	7.04659	0.939023	3.60375	3.73908	0.292517	11.0831	11.5694	1.27149	6.1062	11.35
9295.7	0.839873	1.91466	1.2931	0.692771	4.77281	6.33986	0.643016	9.65984	6.76006	0.921193	3.36134	3.93013	0.258503	11.1251	11.5874	1.29283	6.00913	10.9953
9296.61	0.757263	1.85996	1.21473	0.715361	4.7552	6.32854	0.587583	9.51123	7.0572	0.962796	3.55527	3.79367	0.285714	11.02	11.8672	1.30136	5.98971	10.818
9297.51	0.729726	1.94201	1.41066	0.730422	4.87848	6.37383	0.604213	9.67635	7.30128	0.974682	3.74919	3.62991	0.340136	11.1672	12.1198	1.26296	5.94117	10.8845
9298.42	0.853642	1.85996	1.48903	0.685241	4.70236	6.26061	0.615299	9.51123	7.12087	0.927137	3.57143	3.24782	0.312925	11.4406	12.183	1.24589	5.95088	11.0175
9299.32	0.908715	1.88731	1.64577	0.670181	4.45579	6.21533	0.637472	9.51123	6.96169	0.891477	3.39367	3.3024	0.278912	11.02	12.165	1.27576	5.86351	10.8402
9300.22	0.894947	1.8326	1.2931	0.685241	4.56147	6.32854	0.593126	9.65984	6.99353	0.956852	3.31286	3.22052	0.312925	10.9359	12.3725	1.27149	5.81497	10.5742
9301.13	0.908715	1.7779	1.2931	0.685241	4.64952	6.1474	0.609756	9.80845	6.82373	0.944966	3.19974	3.41157	0.292517	11.3985	12.7155	1.28429	5.86351	10.6628
9302.03	0.839873	1.47702	1.25392	0.737952	4.52624	6.19269	0.593126	9.51123	6.79189	0.921193	3.40983	3.3024	0.265306	10.9989	12.8959	1.21603	5.98971	10.685
9302.94	0.839873	1.36761	1.33229	0.670181	4.43818	6.31722	0.587583	9.41215	6.74944	0.962796	3.66839	3.3024	0.272109	10.9779	13.0042	1.14349	5.86351	10.5963
9303.84	0.812337	1.58643	1.2931	0.63253	4.68475	6.05683	0.626386	9.57728	6.62209	0.837989	3.42599	3.22052	0.265306	11.02	13.1938	1.21603	5.79555	10.8402
9304.75	0.812337	1.69584	1.41066	0.662651	4.86087	5.96626	0.609756	9.67635	6.68577	0.897421	3.2159	3.3024	0.29932	10.9779	13.4103	1.15629	5.76643	10.7515
9305.65	0.826105	1.8326	1.44984	0.722892	4.66714	5.90966	0.58204	9.70938	6.72822	0.873648	3.57143	3.46616	0.272109	11.3775	13.5186	1.13922	5.65964	10.3968
9306.56	0.798568	1.64114	1.44984	0.737952	4.57908	6.13608	0.609756	9.59379	6.62209	0.891477	3.39367	3.3024	0.272109	11.0831	13.6089	1.15629	5.54315	10.3303
9307.46	0.688421	1.55908	1.25392	0.730422	4.3149	6.0908	0.637472	9.3461	6.78128	0.861762	3.24822	3.62991	0.292517	11.1041	13.7352	1.11362	5.59169	10.2416
9308.36	0.7848	1.55908	1.33229	0.677711	4.36774	6.03419	0.615299	9.19749	6.8025	0.867705	3.32902	3.32969	0.312925	11.2303	13.8796	1.10082	5.81497	10.3968
9309.27	0.908715	1.66849	1.37147	0.670181	4.54385	6.03419	0.626386	9.37913	6.89802	0.832046	3.2159	3.27511	0.306122	11.1251	13.7984	1.13922	5.69848	10.5742
9310.17	0.894947	1.7779	1.2931	0.677711	4.50863	5.68323	0.626386	9.37913	6.56903	0.826102	3.2159	3.19323	0.29932	10.9779	13.9969	1.11362	5.46549	10.3081
9311.08	0.812337	1.47702	1.44984	0.700301	4.40296	5.7738	0.570953	9.16446	6.32495	0.867705	3.44215	3.16594	0.292517	10.7256	14.033	1.09656	5.59169	10.552
9311.99	0.7848	1.61379	1.2931	0.64759	4.38535	5.75116	0.593126	9.214	6.48413	0.879591	3.28054	3.08406	0.272109	10.5152	13.8435	1.07949	5.51403	10.419
9312.89	0.798568	1.72319	1.17555	0.670181	4.36774	5.63795	0.54878	9.13144	6.57965	0.909307	3.2967	3.43886	0.292517	10.368	13.7623	1.07522	5.43637	10.02
9313.8	0.839873	1.55908	1.21473	0.65512	4.3149	5.66059	0.58204	9.19749	6.33556	0.885534	3.19974	3.41157	0.265306	10.6835	13.6179	1.07096	5.44607	9.95345
9314.7	0.839873	1.69584	1.09718	0.65512	4.35012	5.62663	0.59867	9.01585	6.24005	0.837989	3.00582	3.22052	0.244898	10.5363	13.5908	1.10082	5.57227	10.2195
9315.6	0.86741	1.7779	1.09718	0.670181	4.22684	5.58134	0.609756	8.99934	6.48413	0.80233	2.86037	3.13865	0.231293	10.7466	13.3291	1.06669	5.55286	9.93128
9316.51	0.839873	1.58643	1.21473	0.670181	4.27968	5.58134	0.59867	8.8177	6.26128	0.820159	3.23206	3.08406	0.265306	10.9569	13.3291	1.11789	5.49461	10.0865
9317.42	0.839873	1.55908	1.37147	0.692771	4.20923	5.43417	0.559867	8.88375	6.07025	0.861762	3.11894	2.70197	0.272109	10.6835	13.2479	1.07522	5.349	9.95345
9318.32	0.771031	1.61379	1.13636	0.625	4.10356	5.3436	0.543237	8.99934	6.25066	0.766671	2.8927	2.89301	0.265306	10.4311	13.3381	1.04109	5.31016	10.3303
9319.23	0.7848	1.47702	1.09718	0.677711	4.12117	5.27567	0.54878	9.04888	6.38862	0.713182	2.90886	2.67467	0.285714	10.2839	13.3562	1.03682	5.30046	9.86477
9320.13	0.826105	1.28556	1.25392	0.670181	4.06833	5.37756	0.54878	9.16446	6.42046	0.742898	3.02198	2.9476	0.278912	10.2839	13.3833	1.02829	5.13542	9.73177
9321.04	0.771031	1.55908	1.2931	0.670181	4.20923	5.46813	0.570953	8.91678	6.1976	0.778557	2.8927	3.16594	0.278912	10.4942	13.3833	1.04109	5.05776	9.7096
9321.94	0.826105	1.50438	1.25392	0.64006	4.12117	5.30963	0.587583	8.60304	6.31434	0.713182	2.9735	3.02948	0.22449	10.4942	13.2028	1.03256	5.19367	9.84261
9322.85	0.812337	1.47702	1.2931	0.662651	4.22684	5.24171	0.554324	8.65258	6.26128	0.760727	2.82805	3.19323	0.244898	10.4101	13.1035	1.04962	5.22279	9.66526
9323.75	0.894947	1.44967	1.25392	0.61747	3.98027	5.20774	0.543237	9.03236	6.26128	0.766671	2.79573	3.3024	0.238095	9.92639	13.1396	1.00269	5.16455	9.68743
9324.66	0.839873	1.28556	1.33229	0.587349	3.92744	5.1285	0.526608	8.93329	6.1976	0.760727	2.84421	3.22052	0.231293	10.1367	13.1125	0.955754	5.00922	9.68743
9325.56	0.7848	1.25821	1.37147	0.579819	3.8746	5.27567	0.537694	9.0819	6.33556	0.754784	2.82805	3.11135	0.217687	9.63197	12.8599	0.942953	5.14513	9.48792
9326.47	0.647116	1.53173	1.21473	0.59488	3.80416	5.15114	0.54878	8.86724	6.0278	0.766671	2.69877	3.08406	0.238095	10.0315	12.8418	0.977088	5.1063	9.79827
9327.38	0.7848	1.55908	1.21473	0.60241	3.89222	5.03793	0.521064	8.73514	6.01719	0.719125	2.87654	2.89301	0.272109	10.2419	12.7696	0.968554	5.17425	9.48792
9328.28	0.729726	1.61379	1.09718	0.587349	3.8746	4.97	0.559867	8.40489	6.12332	0.778557	2.87654	3.08406	0.238095	10.347	12.8147	0.994155	5.20338	9.44358
9329.19	0.688421	1.53173	1.09718	0.60241	3.82177	4.97	0.554324	8.45443	6.04903	0.766671	2.92502	3.02948	0.244898	10.326	12.7516	1.01976	5.14513	9.46575
9330.09	0.715958	1.66849	1.37147	0.60241	3.73371	4.82282	0.532151	8.60304	6.0278	0.790443	2.65029	3.16594	0.238095	10.0736	12.5891	1.01976	5.1063	9.33274
9331	0.7848	1.80525	1.25392	0.64006	3.75132	4.95868	0.509978	8.93329	6.07025	0.731012	2.86037	2.67467	0.22449	9.75815	12.5169	0.968554	5.06747	9.28841
9331.91	0.702189	1.58643	1.33229	0.625	3.80416	5.0266	0.498891	8.71863	5.91107	0.742898	2.74725	2.72926	0.251701	9.69506	12.2733	0.942953	5.01893	9.33274
9332.81	0.688421	1.58643	1.21473	0.625	3.53998	4.77754	0.526608	8.66909	6.01719	0.719125	2.58565	2.59279	0.244898	9.63197	12.3184	0.981354	5.08688	9.17757
9333.72	0.812337	1.66849	1.2931	0.64759	3.85699	4.85679	0.532151	8.40489	5.91107	0.665637	2.50485	2.89301	0.22449	9.48475	12.3274	0.925886	4.95098	9.35491
9334.62	0.7848	1.58643	1.09718	0.64759	4.03311	4.90207	0.526608	8.32232	5.80495	0.659693	2.65029	2.72926	0.251701	9.42166	12.2011	0.942953	4.97039	9.28841
9335.53	0.715958	1.34026	1.01881	0.63253	3.90983	5.01528	0.537694	8.27279	5.6776	0.624034	2.42405	2.72926	0.258503	9.54784	12.0567	0.998421	4.94127	9.33274
9336.44	0.729726	1.23085	0.979624	0.59488	3.80416	4.84547	0.504435	8.30581	5.87923	0.683466	2.47253	2.81114	0.217687	9.29548	11.8942	0.942953	4.97039	9.39925
9337.34	0.757263	1.31291	1.2931	0.64006	3.80416	4.76622	0.498891	8.38838	5.92168	0.665637	2.50485	2.86572	0.190476	9.69506	11.795	0.900286	4.97039	9.1554
9338.25	0.688421	1.44967	1.37147	0.670181	3.90983	4.83414	0.504435	8.30581	5.92168	0.635921	2.58565	2.81114	0.217687	9.19033	11.6686	0.908819	4.99951	9.08889
9339.15	0.660884	1.42232	1.01881	0.60994	3.85699	4.69829	0.515521	8.25627	5.73066	0.594318	2.56949	2.64738	0.197279	9.56887	11.4791	0.908819	4.92185	9.39925
9340.06	0.715958	1.64114	1.09718	0.579819	3.69849	4.68697	0.487805	8.2893	5.69882	0.665637	2.31092	2.70197	0.217687	9.44269	11.3347	0.891752	4.97039	9.11106
9340.97	0.729726	1.66849	1.13636	0.60994	3.52237	4.49451	0.504435	8.43791	5.48658	0.629977	2.44021	2.62009	0.210884	9.29548	11.3076	0.887486	4.96068	8.6012
9341.87	0.702189	1.61379	1.25392	0.625	3.53998	4.5964	0.482262	8.22325	5.63515	0.67158	2.24628	2.78384	0.244898	9.44269	11.3257	0.874685	4.90244	8.80071
9342.78	0.743494	1.61379	1.13636	0.557229	3.66326	4.66433	0.498891	8.37186	5.90046	0.641864	2.31092	2.72926	0.231293	9.19033	11.1994	0.904553	4.90244	9.19973
9343.69	0.660884	1.50438	1.25392	0.59488	3.68087	4.73225	0.537694	8.53699	5.74127	0.624034	2.37557	2.64738	0.190476	9.04311	11.0098	0.904553	5.07718	9.1554
9344.59	0.674652	1.44967	1.13636	0.60241	3.59281	4.53979	0.504435	8.09115	5.60331	0.689409	2.50485	2.51092	0.190476	9.14826	10.8835	0.891752	4.97039	9.00022
9345.5	0.564505	1.31291	1.01881	0.579819	3.78654	4.60772	0.509978	8.19022	5.73066	0.624034	2.35941	2.48362	0.244898	9.21136	10.8113	0.874685	4.96068	9.19973
9346.41	0.592042	1.44967	0.979624	0.579819	3.73371	4.55112	0.482262	8.1572	5.70943	0.647807	2.48869	2.70197	0.231293	9.21136	10.5767	0.849085	4.8539	9.02239
9347.31	0.60581	1.39497	0.901254	0.572289	3.59281	4.31337	0.476718	8.40489	5.61392	0.689409	2.50485	2.5655	0.217687	9.31651	10.5225	0.861885	4.87331	9.17757
9348.22	0.592042	1.31291	1.01881	0.587349	3.55759	4.40394	0.454545	8.50396	5.43351	0.594318	2.50485	2.70197	0.197279	9.1062	10.333	0.840551	4.91214	9.44358
9349.13	0.660884	1.39497	0.862069	0.572289	3.39908	4.42658	0.443459	8.33884	5.5927	0.612148	2.37557	2.31987	0.210884	9.31651	10.324	0.857618	4.90244	9.44358
9350.03	0.619579	1.42232	0.940439	0.579819	3.31103	4.32469	0.476718	8.12417	5.48658	0.600262	2.29476	2.53821	0.183673	9.56887	10.2337	0.878952	4.87331	9.13323
9350.94	0.592042	1.1488	0.901254	0.587349	3.31103	4.34733	0.493348	7.99207	5.35923	0.588375	2.39173	2.40175	0.22449	9.33754	10.2518	0.793617	4.79565	9.55442
9351.85	0.633347	1.25821	0.979624	0.534639	3.36386	4.39262	0.460089	8.20674	5.66699	0.612148	2.31092	2.51092	0.204082	9.46372	10.1164	0.814951	4.89273	9.84261
9352.75	0.647116	1.47702	1.09718	0.564759	3.29341	4.41526	0.482262	8.17371	5.36984	0.588375	2.10084	2.51092	0.204082	9.46372	10.0352	0.827751	4.94127	10.286
9353.66	0.647116	1.69584	1.33229	0.549699	3.17013	4.29073	0.526608	8.27279	5.51841	0.647807	2.29476	2.34716	0.190476	9.00105	10.0081	0.772283	5.16455	9.95345
9354.57	0.633347	1.69584	0.979624	0.64759	3.2758	4.09827	0.493348	8.35535	5.48658	0.582432	2.24628	2.45633	0.238095	8.98002	9.93593	0.857618	5.1063	9.88694
9355.48	0.729726	1.66849	0.901254	0.677711	3.43431	4.18884	0.454545	8.27279	5.5078	0.635921	2.117	2.42904	0.204082	8.87487	9.89983	0.870419	5.13542	10.2195
9356.38	0.688421	1.50438	0.940439	0.59488	3.55759	4.33601	0.443459	8.20674	5.5927	0.582432	2.26244	2.59279	0.204082	9.02208	9.70129	0.819217	5.19367	10.4633
9357.29	0.702189	1.39497	0.862069	0.587349	3.39908	4.27941	0.476718	8.23976	5.49719	0.624034	2.24628	2.40175	0.210884	9.1693	9.91788	0.823484	5.11601	10.8623
9358.2	0.715958	1.31291	0.822884	0.61747	3.22297	4.26809	0.454545	8.23976	5.62454	0.570546	2.1978	2.53821	0.217687	8.79075	9.53885	0.77655	5.08688	10.818
9359.1	0.633347	1.25821	0.862069	0.60241	3.4167	4.42658	0.471175	8.40489	5.60331	0.546773	2.14932	2.42904	0.217687	8.60147	9.53885	0.768016	5.20338	11.1062
9360.01	0.674652	1.28556	0.979624	0.625	3.4167	4.31337	0.454545	8.27279	5.6776	0.54083	2.32708	2.5655	0.204082	8.60147	9.43056	0.759483	5.24221	11.2614
9360.92	0.550737	1.58643	0.979624	0.65512	3.34625	4.0643	0.437916	8.00859	5.62454	0.558659	2.10084	2.37445	0.251701	8.91693	9.30421	0.772283	5.29075	11.3279
9361.83	0.592042	1.28556	0.940439	0.61747	3.20535	4.07563	0.437916	7.81044	5.62454	0.534886	2.21396	2.40175	0.22449	8.74869	9.36739	0.780817	5.27133	11.217
9362.73	0.578273	1.25821	0.901254	0.572289	3.22297	4.16619	0.437916	7.74439	5.73066	0.576489	2.13316	2.67467	0.204082	8.60147	9.5208	0.729616	5.3587	11.5939
9363.64	0.564505	1.42232	1.05799	0.572289	3.22297	4.14355	0.399113	8.05812	5.87923	0.505171	2.21396	2.64738	0.183673	8.43323	9.40348	0.742416	5.25192	11.4609
9364.55	0.647116	1.36761	1.01881	0.542169	3.20535	4.08695	0.460089	8.38838	6.29311	0.612148	2.117	2.48362	0.190476	8.22292	9.45763	0.768016	5.13542	11.35
9365.46	0.688421	1.34026	0.862069	0.564759	3.22297	4.16619	0.460089	8.22325	6.25066	0.594318	1.98772	2.29258	0.163265	8.24395	9.1508	0.755216	5.31016	11.3722
9366.36	0.633347	1.2035	0.822884	0.542169	3.18774	4.09827	0.454545	8.22325	5.87923	0.606205	1.93924	2.34716	0.176871	8.55941	9.06958	0.77655	5.25192	11.2614
9367.27	0.550737	1.28556	0.783699	0.557229	3.11729	4.14355	0.471175	8.10766	6.21883	0.54083	1.79379	2.53821	0.183673	8.20189	9.05153	0.797884	5.20338	11.4609
9368.18	0.536968	1.12144	0.705329	0.542169	3.02924	4.10959	0.437916	8.19022	6.35679	0.493284	1.85844	2.34716	0.231293	8.07571	8.73567	0.810684	5.28104	11.8821
9369.09	0.592042	1.47702	0.666144	0.557229	3.01162	4.18884	0.449002	8.22325	6.49475	0.517057	1.98772	2.29258	0.204082	8.49632	8.80787	0.716815	5.38783	11.8156
9370	0.619579	1.50438	0.783699	0.572289	3.04685	4.07563	0.460089	8.38838	6.72822	0.528943	2.00388	2.18341	0.204082	8.18086	8.88909	0.755216	5.20338	11.5939
9370.9	0.660884	1.34026	0.666144	0.534639	3.02924	4.08695	0.443459	8.73514	7.09965	0.511114	2.08468	2.26528	0.156463	8.39117	8.7447	0.712549	5.09659	11.4165
9371.81	0.660884	1.25821	0.666144	0.519578	2.85312	4.01902	0.449002	8.76816	7.28006	0.511114	1.97156	2.31987	0.14966	8.53838	8.89811	0.678414	5.12572	11.3057
9372.72	0.647116	1.31291	0.901254	0.534639	2.88834	3.72467	0.432373	8.8177	7.47108	0.463568	1.8746	2.42904	0.197279	8.03365	8.86202	0.721082	5.04805	11.1284
9373.63	0.495663	1.28556	0.979624	0.572289	3.01162	3.89449	0.404656	8.96631	7.76823	0.493284	2.14932	2.31987	0.204082	8.49632	8.6725	0.699748	5.1063	10.9953
9374.53	0.550737	1.1488	0.666144	0.557229	2.95879	3.73599	0.404656	8.98283	7.747	0.511114	2.13316	2.29258	0.170068	8.28601	8.6364	0.708282	5.16455	10.7293
9375.44	0.509431	1.1488	0.548589	0.579819	3.06446	3.97373	0.421286	9.44518	7.6621	0.523	2.06852	2.31987	0.190476	8.49632	8.61836	0.742416	5.18396	10.8845
9376.35	0.564505	1.06674	0.901254	0.542169	2.88834	3.98506	0.4102	9.24703	8.09721	0.481398	2.00388	2.42904	0.176871	8.43323	8.46494	0.708282	5.06747	10.5742
9377.26	0.550737	1.39497	1.17555	0.527108	2.80028	3.87184	0.426829	9.44518	8.33068	0.463568	2.02004	2.15611	0.190476	8.30705	8.45592	0.733882	5.24221	10.7072
9378.17	0.619579	1.39497	1.01881	0.534639	2.76506	3.91713	0.426829	9.54425	8.18211	0.457625	1.97156	2.26528	0.163265	8.03365	8.32055	0.733882	5.16455	10.6185
9379.08	0.592042	1.25821	0.822884	0.534639	2.71222	3.87184	0.415743	9.39564	8.30946	0.475455	1.84228	2.29258	0.176871	8.39117	8.34762	0.738149	5.1063	10.9732
9379.98	0.509431	1.31291	0.862069	0.504518	2.76506	3.86052	0.421286	9.44518	9.09477	0.469511	1.79379	2.29258	0.163265	8.4122	8.44689	0.755216	5.09659	11.2392
9380.89	0.509431	1.17615	0.940439	0.542169	2.9764	3.89449	0.421286	9.69287	8.76579	0.445739	1.80995	2.29258	0.163265	8.07571	8.48299	0.780817	5.09659	11.3722
9381.8	0.564505	1.31291	1.01881	0.549699	2.87073	3.91713	0.4102	9.56077	8.39435	0.404136	1.89076	2.2107	0.170068	8.07571	8.57323	0.76375	4.9801	11.1949
9382.71	0.550737	1.2035	0.744514	0.512048	2.80028	4.09827	0.4102	9.62682	8.50048	0.404136	1.90692	2.23799	0.170068	8.18086	8.46494	0.76375	4.92185	10.951
9383.62	0.578273	1.25821	0.862069	0.496988	2.81789	3.98506	0.39357	9.52774	8.20333	0.457625	1.90692	2.10153	0.163265	8.01262	8.34762	0.674148	4.90244	10.951
9384.53	0.550737	1.25821	1.05799	0.519578	2.81789	3.93977	0.39357	9.56077	8.12905	0.457625	1.76147	1.93777	0.197279	8.01262	8.36567	0.648547	4.98981	10.8845
9385.43	0.509431	1.31291	0.822884	0.512048	2.80028	3.91713	0.39357	9.56077	8.23517	0.451682	1.69683	2.12882	0.183673	8.24395	8.43787	0.686948	5.00922	10.9732
9386.34	0.5232	1.47702	0.822884	0.527108	2.80028	3.82656	0.4102	9.19749	7.96986	0.451682	1.79379	2.2107	0.142857	8.07571	8.46494	0.704015	5.09659	10.951
9387.25	0.619579	1.36761	0.979624	0.519578	2.76506	3.87184	0.404656	9.214	7.92741	0.39225	1.80995	2.26528	0.14966	7.9285	8.31152	0.729616	4.95098	10.5298
9388.16	0.481895	1.28556	1.01881	0.504518	2.81789	3.98506	0.388027	9.23052	8.19272	0.398193	2.08468	1.96507	0.163265	7.76025	8.45592	0.678414	4.91214	10.286
9389.07	0.5232	1.28556	0.979624	0.534639	2.65939	3.81524	0.371397	9.49472	8.44742	0.433852	1.9554	2.01965	0.163265	7.8654	8.35665	0.699748	4.81507	10.419
9389.98	0.5232	1.31291	0.940439	0.549699	2.55372	3.71335	0.421286	9.41215	8.28823	0.481398	1.90692	1.96507	0.176871	7.88644	8.27543	0.665614	4.69857	10.3746
9390.89	0.564505	1.39497	0.901254	0.527108	2.43043	3.72467	0.421286	9.214	8.09721	0.416023	1.77763	1.80131	0.14966	7.52892	8.15811	0.661347	4.69857	10.6407
9391.8	0.564505	1.34026	1.05799	0.489458	2.50088	3.66806	0.426829	9.18098	8.30946	0.427909	1.72915	2.10153	0.163265	8.03365	8.28445	0.648547	4.7277	10.3525
9392.7	0.564505	1.34026	0.979624	0.512048	2.5361	3.71335	0.404656	9.14795	8.13966	0.451682	1.74531	2.2107	0.156463	8.1388	8.28445	0.665614	4.66945	9.93128
9393.61	0.550737	1.47702	0.705329	0.504518	2.5361	3.64542	0.426829	9.09841	8.0866	0.463568	1.72915	1.96507	0.170068	7.9285	8.18518	0.657081	4.63062	9.7096
9394.52	0.509431	1.44967	0.783699	0.466867	2.48327	3.67938	0.4102	8.80119	8.13966	0.457625	1.66451	1.8559	0.136054	7.99159	8.18518	0.665614	4.65003	9.62093
9395.43	0.550737	1.42232	0.783699	0.504518	2.60655	3.75863	0.426829	8.8177	8.09721	0.380364	1.74531	2.01965	0.122449	7.9285	8.14006	0.661347	4.54325	9.68743
9396.34	0.509431	1.31291	0.862069	0.519578	2.65939	3.71335	0.382483	9.03236	8.12905	0.433852	1.8746	2.15611	0.136054	7.78128	8.16713	0.648547	4.55296	9.79827
9397.25	0.481895	1.31291	1.01881	0.496988	2.50088	3.71335	0.36031	8.93329	8.16088	0.451682	1.80995	2.31987	0.163265	8.03365	8.14908	0.674148	4.55296	9.48792
9398.16	0.454358	1.55908	0.862069	0.496988	2.41282	3.75863	0.343681	8.83421	8.44742	0.439796	1.76147	2.07424	0.129252	7.59201	7.95957	0.678414	4.39763	9.26624
9399.07	0.468126	1.64114	0.862069	0.496988	2.39521	3.65674	0.365854	8.91678	8.24578	0.427909	1.64835	1.96507	0.129252	7.25552	7.99567	0.635747	4.46559	9.35491
9399.98	0.468126	1.72319	0.744514	0.481928	2.44805	3.66806	0.399113	8.70211	7.88496	0.41008	1.53523	1.91048	0.156463	7.76025	8.13104	0.63148	4.55296	9.46575
9400.89	0.495663	1.64114	0.744514	0.474398	2.35999	3.55485	0.421286	8.75165	7.93802	0.39225	1.64835	1.93777	0.170068	7.67613	8.02274	0.695482	4.43646	9.31057
9401.8	0.550737	1.47702	1.01881	0.489458	2.46566	3.57749	0.39357	8.75165	7.78945	0.362534	1.74531	2.01965	0.14966	7.63407	7.91445	0.678414	4.38792	9.33274
9402.7	0.5232	1.7779	1.05799	0.527108	2.43043	3.38503	0.39357	8.73514	7.76823	0.386307	1.71299	1.8559	0.14966	7.78128	8.01372	0.669881	4.17435	9.17757
9403.61	0.564505	2.02407	1.05799	0.512048	2.43043	3.58881	0.388027	8.57001	7.89557	0.39225	1.69683	1.91048	0.142857	7.50789	7.95055	0.61868	4.34909	9.00022
9404.52	0.426821	1.94201	1.09718	0.504518	2.32476	3.69071	0.382483	8.78468	7.70455	0.374421	1.76147	1.99236	0.14966	7.50789	7.83323	0.610146	4.26172	9.04456
9405.43	0.592042	1.85996	0.862069	0.451807	2.14864	3.57749	0.388027	8.58653	7.65149	0.350648	1.69683	1.96507	0.156463	7.57098	7.80615	0.597346	4.22289	8.91155
9406.34	0.536968	2.02407	0.940439	0.444277	2.21909	3.38503	0.371397	8.5535	7.38618	0.368477	1.74531	1.91048	0.156463	7.25552	7.8964	0.678414	4.29085	8.6012
9407.25	0.5232	2.10613	0.862069	0.504518	2.2367	3.38503	0.37694	8.71863	7.24822	0.386307	1.59987	1.93777	0.14966	7.46583	7.96859	0.678414	4.37822	8.62337
9408.16	0.5232	2.32495	1.05799	0.519578	2.27193	3.24918	0.365854	8.45443	7.15271	0.380364	1.63219	1.80131	0.170068	7.6551	7.77006	0.627213	4.21318	8.73421
9409.07	0.481895	2.32495	0.783699	0.481928	2.35999	3.40768	0.338137	8.32232	7.1421	0.362534	1.63219	1.88319	0.156463	7.36067	7.74298	0.669881	4.14523	8.88938
9409.98	0.468126	2.3523	0.940439	0.444277	2.18387	3.44164	0.365854	8.22325	7.12087	0.386307	1.51907	1.74672	0.14966	7.25552	7.64371	0.610146	4.2326	8.6012
9410.89	0.481895	2.18818	0.862069	0.414157	2.09581	3.4756	0.388027	8.05812	6.94046	0.398193	1.55139	1.74672	0.170068	7.19243	7.73396	0.64428	4.14523	8.6012
9411.8	0.454358	2.05142	0.979624	0.451807	2.21909	3.31711	0.388027	8.22325	6.64332	0.380364	1.61603	1.99236	0.156463	7.29758	7.65274	0.63148	4.1064	8.49036
9412.71	0.413052	2.07877	0.940439	0.474398	2.14864	3.40768	0.371397	8.33884	6.57965	0.398193	1.61603	1.8559	0.163265	7.23449	7.72493	0.601613	4.1064	8.24651
9413.62	0.5232	1.94201	1.01881	0.512048	2.20148	3.20389	0.399113	8.04161	6.56903	0.433852	1.37363	1.8286	0.122449	7.08728	7.54445	0.60588	4.03844	8.40168
9414.53	0.454358	1.8326	0.822884	0.481928	2.27193	3.18125	0.349224	7.79392	6.44169	0.416023	1.55139	1.80131	0.129252	6.98212	7.4903	0.61868	4.01903	8.37952
9415.44	0.481895	2.07877	1.01881	0.504518	2.20148	3.19257	0.354767	7.74439	6.22944	0.398193	1.64835	1.91048	0.14966	7.08728	7.53542	0.635747	4.01903	8.33518
9416.35	0.440589	2.05142	1.05799	0.512048	2.14864	3.30579	0.365854	7.77741	6.55842	0.344705	1.56755	1.77402	0.136054	7.27655	7.62567	0.60588	4.02874	8.55686
9417.26	0.536968	2.16083	0.822884	0.489458	1.95491	3.33975	0.388027	7.95905	6.47352	0.356591	1.56755	1.96507	0.163265	7.08728	7.35493	0.588813	4.00932	8.40168
9418.17	0.550737	1.96937	0.862069	0.474398	2.06058	3.23786	0.36031	7.94254	6.33556	0.362534	1.59987	1.91048	0.170068	7.00315	7.29176	0.567479	3.8637	8.29084
9419.08	0.5232	1.64114	0.901254	0.436747	1.81402	3.36239	0.365854	7.81044	6.2825	0.386307	1.56755	1.91048	0.136054	7.1714	7.25566	0.627213	3.87341	8.13567
9419.99	0.413052	1.75055	1.05799	0.496988	1.83163	3.44164	0.36031	7.82695	6.1976	0.427909	1.43827	1.8286	0.142857	6.96109	7.27371	0.563212	3.85399	7.86965
9420.9	0.536968	1.66849	0.901254	0.474398	1.88447	3.419	0.371397	7.56275	6.0278	0.380364	1.47059	1.77402	0.14966	7.08728	7.22859	0.580279	3.88312	8.047
9421.81	0.440589	1.66849	0.705329	0.414157	1.79641	3.31711	0.349224	7.84346	5.94291	0.398193	1.45443	1.8286	0.142857	7.06625	7.23761	0.601613	3.92195	7.95832
9422.72	0.468126	1.61379	0.783699	0.466867	1.99014	3.20389	0.343681	7.54624	5.97474	0.362534	1.47059	1.88319	0.170068	6.87697	7.12932	0.627213	3.85399	7.69231
9423.63	0.426821	1.75055	0.744514	0.481928	1.99014	3.29446	0.382483	7.61229	5.85801	0.368477	1.30899	1.74672	0.14966	6.87697	6.9759	0.554678	3.70838	7.35979
9424.54	0.454358	1.94201	0.822884	0.496988	1.97253	3.31711	0.388027	7.67834	5.72005	0.320932	1.45443	1.4738	0.170068	7.02419	6.98493	0.588813	3.62101	7.5593
9425.45	0.481895	1.94201	0.783699	0.474398	2.04297	3.19257	0.382483	7.52972	5.83678	0.309046	1.35747	1.41921	0.142857	7.25552	7.03005	0.610146	3.70838	7.82532
9426.36	0.550737	1.8326	0.666144	0.444277	2.04297	3.05672	0.371397	7.39762	5.73066	0.338761	1.32515	1.52838	0.115646	7.36067	6.91273	0.576012	3.78604	7.84748
9427.28	0.509431	1.55908	0.666144	0.481928	1.91969	3.12465	0.371397	7.46367	5.51841	0.380364	1.32515	1.80131	0.136054	7.23449	6.94883	0.571746	3.78604	7.69231
9428.19	0.550737	1.69584	0.666144	0.481928	1.91969	3.19257	0.371397	7.24901	5.5078	0.356591	1.45443	1.66485	0.122449	7.1714	6.88566	0.563212	3.69867	7.84748
9429.1	0.509431	1.88731	0.822884	0.466867	2.0782	3.14729	0.37694	7.24901	5.56086	0.344705	1.37363	1.63755	0.136054	7.10831	6.92176	0.567479	3.79575	7.58147
9430.01	0.413052	1.8326	0.705329	0.466867	1.97253	3.21522	0.36031	6.9683	5.338	0.338761	1.35747	1.71943	0.156463	6.79285	6.96688	0.593079	3.65984	7.58147
9430.92	0.413052	1.64114	0.783699	0.481928	1.99014	3.13597	0.36031	6.93527	5.40168	0.332818	1.37363	1.63755	0.142857	6.85594	6.84956	0.567479	3.7375	7.4928
9431.83	0.468126	1.44967	0.666144	0.466867	1.79641	3.09068	0.354767	7.1004	5.29555	0.320932	1.34131	1.63755	0.156463	7.02419	6.79542	0.563212	3.67925	7.35979
9432.74	0.454358	1.58643	0.705329	0.466867	1.83163	3.05672	0.37694	7.05086	5.28494	0.338761	1.35747	1.71943	0.163265	6.83491	6.85859	0.546145	3.66955	7.42629
9433.65	0.399284	1.47702	0.509404	0.459337	1.9373	3.12465	0.382483	7.00132	5.31678	0.303102	1.30899	1.61026	0.170068	6.72976	6.77737	0.580279	3.77633	7.35979
9434.56	0.399284	1.61379	0.587774	0.466867	1.6379	3.13597	0.365854	6.90225	5.47596	0.291216	1.2605	1.63755	0.129252	6.66667	6.63298	0.580279	3.83458	7.40412
9435.47	0.440589	1.72319	0.783699	0.474398	1.60268	3.16993	0.349224	6.95178	5.06208	0.39225	1.27666	1.66485	0.122449	6.54048	6.45249	0.550412	3.65984	7.40412
9436.38	0.495663	1.61379	0.744514	0.474398	1.76118	3.07936	0.349224	6.78666	4.7331	0.362534	1.29282	1.52838	0.122449	6.64564	6.61493	0.537611	3.7375	7.35979
9437.3	0.481895	1.44967	0.626959	0.406627	1.81402	3.07936	0.332594	6.91876	4.77555	0.314989	1.16354	1.52838	0.115646	6.72976	6.62395	0.507744	3.6113	7.6258
9438.21	0.454358	1.36761	0.509404	0.444277	1.83163	3.00011	0.338137	6.95178	4.9878	0.332818	1.14738	1.50109	0.14966	6.62461	6.49761	0.537611	3.64042	7.53713
9439.12	0.495663	1.36761	0.431034	0.474398	1.81402	3.12465	0.327051	6.98481	4.93473	0.291216	1.22818	1.55568	0.14966	7.00315	6.49761	0.563212	3.69867	7.53713
9440.03	0.468126	1.44967	0.39185	0.481928	1.72596	3.05672	0.349224	6.95178	4.9029	0.303102	1.19586	1.61026	0.142857	7.06625	6.43444	0.546145	3.66955	7.42629
9440.94	0.385516	1.23085	0.470219	0.429217	1.81402	2.73973	0.349224	6.75363	4.87106	0.338761	1.0989	1.44651	0.142857	7.06625	6.29907	0.537611	3.58218	7.73664
9441.85	0.399284	1.34026	0.39185	0.451807	1.9373	2.8303	0.338137	6.67107	4.61636	0.350648	1.08274	1.52838	0.115646	6.91903	6.36224	0.529078	3.54335	7.98049
9442.76	0.440589	1.36761	0.39185	0.429217	1.84924	3.0454	0.321508	6.60502	4.36167	0.297159	1.14738	1.4738	0.122449	6.70873	6.50663	0.546145	3.56276	7.78098
9443.67	0.550737	1.42232	0.626959	0.384036	1.72596	3.09068	0.327051	6.55548	4.52085	0.338761	1.13122	1.41921	0.0952381	6.83491	6.65102	0.546145	3.51422	7.5593
9444.58	0.454358	1.25821	0.470219	0.421687	1.58507	2.93219	0.327051	6.45641	4.6482	0.362534	1.06658	1.41921	0.102041	6.62461	6.6059	0.546145	3.38802	7.09377
9445.5	0.481895	1.09409	0.431034	0.406627	1.62029	3.00011	0.343681	6.7041	4.45718	0.243671	1.11506	1.61026	0.136054	6.47739	6.40736	0.571746	3.47539	7.44846
9446.41	0.440589	1.1488	0.626959	0.421687	1.58507	3.03408	0.36031	6.75363	4.46779	0.267443	1.13122	1.61026	0.129252	6.54048	6.2359	0.533345	3.47539	7.47063
9447.32	0.468126	1.31291	0.39185	0.384036	1.65551	2.94351	0.36031	6.48943	4.43595	0.273386	1.1797	1.50109	0.136054	6.62461	6.21785	0.516278	3.43656	7.42629
9448.23	0.495663	1.28556	0.431034	0.399096	1.54984	2.87558	0.332594	6.55548	4.23432	0.255557	1.08274	1.50109	0.115646	6.6877	6.25395	0.529078	3.29094	7.31545
9449.14	0.440589	1.06674	0.509404	0.421687	1.53223	2.96615	0.321508	6.40687	4.35106	0.267443	1.05042	1.52838	0.122449	6.66667	6.10956	0.516278	3.30065	7.38196
9450.06	0.426821	1.17615	0.862069	0.406627	1.74357	2.7284	0.349224	6.35733	4.36167	0.314989	1.16354	1.58297	0.115646	6.30915	6.00126	0.512011	3.32977	7.40412
9450.97	0.399284	1.17615	0.509404	0.391566	1.72596	2.97747	0.354767	6.37384	4.37228	0.326875	1.21202	1.58297	0.129252	6.16193	6.21785	0.546145	3.42685	7.29328
9451.88	0.454358	1.2035	0.470219	0.384036	1.62029	2.97747	0.36031	6.47292	4.38289	0.309046	1.24434	1.58297	0.14966	6.35121	6.28102	0.576012	3.47539	7.22678
9452.79	0.468126	1.31291	0.509404	0.436747	1.70835	2.95483	0.332594	6.52246	4.34044	0.285273	1.30899	1.44651	0.102041	6.22503	6.13663	0.529078	3.47539	7.20461
9453.7	0.413052	1.17615	0.548589	0.459337	1.62029	2.87558	0.36031	6.62153	4.48902	0.285273	1.2605	1.58297	0.136054	6.39327	6.03736	0.512011	3.44627	7.04943
9454.61	0.385516	1.06674	0.548589	0.451807	1.67312	3.06804	0.332594	6.34082	4.45718	0.297159	1.1797	1.52838	0.115646	6.39327	6.11858	0.516278	3.56276	7.0051
9455.53	0.426821	1.1488	0.626959	0.481928	1.60268	2.89822	0.315965	6.43989	4.53147	0.255557	1.1797	1.39192	0.156463	6.33018	6.21785	0.550412	3.44627	6.93859
9456.44	0.399284	1.28556	0.626959	0.444277	1.60268	2.92086	0.338137	6.39036	4.4784	0.267443	1.11506	1.66485	0.122449	6.37224	6.01029	0.558945	3.45598	6.96076
9457.35	0.399284	1.2035	0.509404	0.421687	1.62029	2.77369	0.332594	6.24174	4.41473	0.27933	1.2605	1.63755	0.129252	6.49842	5.91102	0.503477	3.41714	6.93859
9458.26	0.34421	1.09409	0.470219	0.406627	1.67312	2.86426	0.349224	6.29128	4.08575	0.273386	1.21202	1.61026	0.136054	6.33018	5.97419	0.516278	3.30065	6.93859
9459.17	0.399284	1.09409	0.509404	0.399096	1.58507	2.87558	0.371397	6.37384	4.23432	0.27933	0.985779	1.52838	0.129252	6.28812	5.84785	0.516278	3.3686	6.89426
9460.09	0.481895	0.95733	0.626959	0.421687	1.60268	2.95483	0.332594	6.35733	4.25554	0.27933	1.05042	1.50109	0.136054	6.28812	5.93809	0.550412	3.43656	6.65041
9461	0.468126	0.984683	0.548589	0.436747	1.54984	2.96615	0.349224	6.15918	4.09636	0.27933	0.937298	1.44651	0.122449	6.28812	6.06443	0.533345	3.28123	6.89426
9461.91	0.426821	1.09409	0.470219	0.436747	1.58507	2.97747	0.327051	6.27477	4.1282	0.273386	1.08274	1.39192	0.102041	6.11987	6.15468	0.537611	3.39773	6.84992
9462.82	0.371747	1.1488	0.39185	0.429217	1.47939	2.84162	0.293792	6.42338	4.00085	0.273386	0.904977	1.4738	0.129252	5.97266	5.97419	0.507744	3.37831	6.82775
9463.74	0.413052	0.95733	0.431034	0.391566	1.62029	2.71708	0.315965	6.39036	4.08575	0.285273	0.937298	1.33734	0.14966	6.11987	5.77565	0.494944	3.46568	6.98293
9464.65	0.385516	1.17615	0.548589	0.429217	1.54984	2.61519	0.349224	6.27477	4.20248	0.326875	1.00194	1.14629	0.170068	6.28812	5.85687	0.482144	3.44627	6.67258
9465.56	0.426821	0.984683	0.31348	0.436747	1.53223	2.78501	0.349224	6.22523	4.28738	0.285273	1.06658	1.25546	0.136054	6.43533	5.89297	0.47361	3.37831	6.40656
9466.47	0.385516	0.984683	0.352665	0.421687	1.37372	2.86426	0.332594	6.09313	4.19187	0.27933	1.03426	1.44651	0.142857	6.51945	5.84785	0.456543	3.3686	6.69475
9467.39	0.385516	0.95733	0.39185	0.376506	1.40895	2.79633	0.271619	6.15918	4.03269	0.267443	1.03426	1.4738	0.14966	6.204	5.89297	0.482144	3.3686	6.58391
9468.3	0.34421	0.902626	0.548589	0.406627	1.47939	2.76237	0.321508	6.04359	4.11758	0.2615	1.08274	1.44651	0.14966	6.43533	5.78468	0.520544	3.3686	6.56174
9469.21	0.330442	0.765864	0.548589	0.466867	1.56745	2.86426	0.338137	6.06011	4.1282	0.303102	1.05042	1.41921	0.115646	6.4143	5.70346	0.503477	3.41714	6.69475
9470.12	0.385516	0.95733	0.470219	0.451807	1.46178	2.95483	0.321508	6.19221	4.20248	0.273386	1.06658	1.31004	0.108844	6.39327	5.7937	0.520544	3.40744	6.69475
9471.04	0.454358	0.847921	0.509404	0.444277	1.39133	2.8303	0.299335	6.34082	3.89473	0.2615	0.872657	1.36463	0.122449	6.11987	5.78468	0.529078	3.32007	6.36223
9471.95	0.440589	0.902626	0.509404	0.384036	1.42656	2.80765	0.288248	6.17569	3.93717	0.249614	0.921138	1.52838	0.102041	6.03575	5.78468	0.469343	3.3589	6.4509
9472.86	0.413052	0.847921	0.626959	0.406627	1.42656	2.8869	0.271619	6.02708	3.97962	0.267443	0.937298	1.52838	0.129252	6.01472	5.84785	0.477877	3.2424	6.27355
9473.77	0.413052	0.875274	0.626959	0.406627	1.58507	2.8869	0.315965	6.25826	4.05391	0.267443	0.953458	1.50109	0.129252	6.26709	5.99224	0.494944	3.19386	6.36223
9474.69	0.413052	0.929978	0.39185	0.399096	1.58507	2.75105	0.332594	6.27477	4.14942	0.291216	0.872657	1.36463	0.0952381	5.95163	5.93809	0.571746	3.27153	6.53957
9475.6	0.468126	0.902626	0.274295	0.384036	1.53223	2.73973	0.354767	6.30779	4.28738	0.27933	1.00194	1.55568	0.102041	5.90957	5.77565	0.520544	3.32007	6.62824
9476.51	0.426821	1.01204	0.31348	0.391566	1.47939	2.8303	0.327051	6.27477	4.01146	0.309046	0.985779	1.41921	0.102041	5.86751	5.76663	0.48641	3.30065	6.4509
9477.43	0.330442	0.875274	0.352665	0.384036	1.37372	2.78501	0.327051	6.07662	4.13881	0.273386	1.05042	1.4738	0.115646	5.82545	5.82077	0.494944	3.33948	6.60607
9478.34	0.289137	0.847921	0.352665	0.429217	1.53223	2.8869	0.315965	6.15918	4.00085	0.243671	1.08274	1.41921	0.129252	6.01472	5.68541	0.47361	3.31036	6.5174
9479.25	0.302905	1.09409	0.39185	0.406627	1.37372	2.73973	0.315965	6.19221	3.9584	0.249614	0.937298	1.14629	0.129252	5.86751	5.8659	0.47361	3.19386	6.29572
9480.17	0.385516	0.902626	0.39185	0.474398	1.40895	2.68312	0.332594	6.09313	4.08575	0.249614	0.759535	1.52838	0.0952381	5.86751	5.78468	0.507744	3.13562	6.53957
9481.08	0.371747	0.847921	0.431034	0.474398	1.42656	2.84162	0.315965	5.82893	4.1282	0.255557	0.840336	1.4738	0.122449	5.86751	5.73955	0.507744	3.25211	6.38439
9481.99	0.34421	0.847921	0.39185	0.444277	1.32089	2.78501	0.310421	5.87847	4.0433	0.249614	1.00194	1.25546	0.108844	6.11987	5.69443	0.477877	3.20357	6.16271
9482.91	0.330442	0.820569	0.352665	0.376506	1.35611	2.78501	0.304878	6.06011	3.8735	0.285273	1.00194	1.44651	0.108844	6.16193	5.76663	0.512011	3.12591	6.36223
9483.82	0.371747	0.984683	0.470219	0.384036	1.32089	2.70576	0.321508	5.86196	4.01146	0.27933	0.888817	1.44651	0.115646	5.86751	5.67638	0.512011	3.19386	6.09621
9484.73	0.399284	0.847921	0.470219	0.361446	1.32089	2.68312	0.299335	6.06011	4.11758	0.225841	0.937298	1.36463	0.136054	5.86751	5.74858	0.507744	3.29094	6.34006
9485.65	0.413052	0.793217	0.431034	0.391566	1.32089	2.70576	0.277162	5.82893	3.91595	0.249614	1.06658	1.25546	0.136054	5.9306	5.7937	0.494944	3.14533	5.98537
9486.56	0.454358	0.847921	0.470219	0.406627	1.32089	2.86426	0.271619	5.74637	3.80983	0.303102	1.0181	1.22817	0.122449	6.07781	5.74858	0.47361	3.1162	6.09621
9487.47	0.316674	0.875274	0.509404	0.429217	1.3385	2.70576	0.288248	5.5317	3.88411	0.237727	1.0989	1.22817	0.122449	6.11987	5.59516	0.469343	3.10649	6.05187
9488.39	0.330442	0.656455	0.274295	0.384036	1.25044	2.73973	0.332594	5.6638	3.67187	0.237727	0.969619	1.20087	0.102041	6.26709	5.58614	0.477877	2.99971	5.83019
9489.3	0.426821	0.71116	0.274295	0.421687	1.28566	2.8303	0.321508	5.63078	3.62942	0.249614	0.985779	1.39192	0.142857	6.204	5.56809	0.503477	3.01912	6.09621
9490.21	0.399284	0.929978	0.39185	0.421687	1.23283	2.73973	0.332594	5.6638	3.88411	0.219898	0.888817	1.4738	0.142857	6.22503	5.90199	0.477877	3.08708	6.05187
9491.13	0.34421	0.902626	0.352665	0.451807	1.23283	2.75105	0.299335	5.99406	3.97962	0.267443	1.00194	1.22817	0.115646	5.97266	5.78468	0.499211	3.09679	6.00754
9492.04	0.289137	0.984683	0.548589	0.414157	1.25044	2.84162	0.304878	5.76288	3.61881	0.249614	1.03426	1.31004	0.122449	5.86751	5.66736	0.47361	3.15503	6.18488
9492.95	0.357979	1.06674	0.31348	0.436747	1.35611	2.79633	0.310421	5.77939	3.66125	0.219898	0.953458	1.25546	0.129252	5.55205	5.70346	0.46081	3.16474	6.40656
9493.87	0.413052	0.902626	0.15674	0.444277	1.25044	2.85294	0.277162	5.61427	3.50207	0.219898	0.953458	1.31004	0.0952381	5.72029	5.68541	0.477877	3.13562	6.11838
9494.78	0.385516	0.984683	0.23511	0.429217	1.21522	2.68312	0.277162	5.7959	3.52329	0.249614	0.840336	1.14629	0.122449	5.88854	5.64931	0.494944	3.09679	6.05187
9495.7	0.385516	1.06674	0.15674	0.451807	1.16238	2.77369	0.332594	5.77939	3.48084	0.27933	0.840336	1.17358	0.108844	5.95163	5.67638	0.490677	3.02883	5.9632
9496.61	0.385516	0.875274	0.470219	0.421687	1.23283	2.86426	0.338137	5.63078	3.47023	0.243671	0.969619	1.28275	0.129252	5.90957	5.76663	0.490677	3.09679	5.85236
9497.52	0.385516	0.820569	0.352665	0.391566	1.17999	2.70576	0.299335	5.69683	3.66125	0.291216	0.953458	1.33734	0.115646	5.69926	5.72151	0.494944	3.08708	5.8967
9498.44	0.385516	0.847921	0.39185	0.391566	1.25044	2.7284	0.293792	5.64729	3.47023	0.2615	0.888817	1.03712	0.108844	5.76236	5.73955	0.482144	3.04825	6.07404
9499.35	0.399284	0.95733	0.470219	0.414157	1.37372	2.76237	0.338137	5.6638	3.79921	0.225841	0.904977	1.22817	0.102041	5.86751	5.71248	0.516278	3.07737	6.07404
9500.27	0.426821	0.820569	0.39185	0.406627	1.39133	2.76237	0.315965	5.82893	3.59758	0.225841	0.921138	1.20087	0.115646	5.78339	5.78468	0.516278	3.00942	5.98537
9501.18	0.454358	0.656455	0.470219	0.399096	1.1976	2.55859	0.321508	5.72985	3.62942	0.237727	0.856496	1.31004	0.108844	5.67823	5.63126	0.499211	3.09679	6.00754
9502.09	0.385516	0.738512	0.274295	0.399096	1.02149	2.71708	0.293792	5.76288	3.52329	0.237727	0.824176	1.28275	0.122449	5.86751	5.73053	0.47361	3.07737	6.18488
9503.01	0.34421	0.902626	0.274295	0.451807	1.09193	2.58123	0.288248	5.76288	3.44901	0.2615	0.808016	1.28275	0.108844	5.9306	5.65833	0.452276	3.07737	6.02971
9503.92	0.330442	0.820569	0.39185	0.436747	1.14477	2.56991	0.299335	5.92801	3.41717	0.2615	0.953458	1.28275	0.102041	5.84648	5.64931	0.456543	3.05796	6.11838
9504.84	0.371747	0.71116	0.352665	0.429217	1.09193	2.52462	0.310421	5.82893	3.34288	0.267443	0.840336	1.14629	0.0952381	5.59411	5.64931	0.456543	2.96088	5.78586
9505.75	0.371747	0.847921	0.31348	0.451807	1.10955	2.47934	0.310421	5.58124	3.44901	0.2615	0.888817	1.17358	0.102041	5.4469	5.52297	0.452276	2.95117	6.02971
9506.67	0.357979	0.656455	0.39185	0.421687	1.1976	2.5133	0.310421	5.5317	3.08819	0.273386	0.856496	1.14629	0.122449	5.55205	5.40565	0.44801	3.03854	5.83019
9507.58	0.357979	0.464989	0.274295	0.444277	1.12716	2.4567	0.310421	5.3996	3.20492	0.267443	0.824176	1.20087	0.122449	5.50999	5.4598	0.477877	2.96088	5.71935
9508.5	0.413052	0.683807	0.352665	0.406627	1.17999	2.46802	0.310421	5.23448	3.27921	0.255557	0.888817	1.0917	0.108844	5.69926	5.45077	0.439476	3.06766	5.98537
9509.41	0.385516	0.629103	0.352665	0.384036	1.14477	2.50198	0.288248	5.38309	3.21554	0.249614	0.759535	1.22817	0.115646	5.50999	5.55907	0.469343	3.06766	5.94103
9510.32	0.413052	0.738512	0.23511	0.414157	1.17999	2.54727	0.288248	5.54822	3.19431	0.208011	0.791855	1.36463	0.176871	5.50999	5.44175	0.469343	2.99971	6.18488
9511.24	0.385516	0.629103	0.274295	0.421687	1.12716	2.49066	0.304878	5.58124	3.32166	0.231784	0.937298	1.39192	0.14966	5.32072	5.46882	0.452276	2.99971	5.80802
9512.15	0.413052	0.847921	0.274295	0.489458	1.21522	2.44538	0.310421	5.36658	3.32166	0.225841	0.888817	1.36463	0.115646	5.40484	5.47784	0.465077	2.98029	5.67502
9513.07	0.357979	0.902626	0.39185	0.444277	1.21522	2.53594	0.293792	5.5317	3.1837	0.231784	0.840336	1.36463	0.0952381	5.4469	5.36053	0.439476	3.08708	5.49767
9513.98	0.302905	0.601751	0.23511	0.429217	1.07432	2.49066	0.288248	5.59775	3.17309	0.219898	0.791855	1.36463	0.0952381	5.63617	5.32443	0.48641	3.09679	5.38683
9514.9	0.316674	0.656455	0.31348	0.414157	1.07432	2.52462	0.299335	5.54822	3.32166	0.249614	0.775695	1.44651	0.102041	5.78339	5.36955	0.469343	2.99971	5.63068
9515.81	0.289137	0.820569	0.274295	0.421687	1.14477	2.47934	0.310421	5.31704	3.06696	0.273386	0.872657	1.20087	0.129252	5.42587	5.39662	0.435209	2.91234	5.4755
9516.73	0.247831	0.738512	0.352665	0.376506	1.00387	2.5133	0.293792	5.11889	2.87594	0.219898	0.953458	1.14629	0.108844	5.42587	5.36955	0.430943	2.96088	5.69718
9517.64	0.302905	0.574398	0.352665	0.376506	0.986263	2.43405	0.266075	5.38309	3.15186	0.237727	0.904977	1.0917	0.115646	5.27865	5.26126	0.430943	2.87351	5.60851
9518.56	0.316674	0.547046	0.352665	0.331325	1.05671	2.44538	0.277162	5.31704	3.22615	0.231784	0.840336	1.17358	0.0816327	5.25762	5.17101	0.413875	2.80555	5.94103
9519.47	0.357979	0.656455	0.117555	0.406627	1.14477	2.49066	0.288248	5.48217	3.07758	0.243671	0.775695	1.20087	0.115646	5.19453	5.27931	0.456543	2.75701	5.85236
9520.39	0.34421	0.793217	0.352665	0.414157	1.16238	2.41141	0.293792	5.61427	3.0988	0.237727	0.743374	1.28275	0.122449	5.25762	5.23418	0.422409	2.83468	5.69718
9521.3	0.357979	0.683807	0.31348	0.399096	1.12716	2.5133	0.315965	5.41612	3.04574	0.231784	0.840336	1.119	0.0952381	5.53102	5.15296	0.439476	2.90263	5.409
9522.22	0.330442	0.629103	0.195925	0.391566	1.16238	2.49066	0.282705	5.23448	3.03513	0.219898	0.824176	1.0917	0.0952381	5.48896	5.09882	0.401075	2.90263	5.25382
9523.13	0.316674	0.574398	0.274295	0.451807	1.10955	2.5133	0.293792	5.35007	2.99268	0.225841	0.824176	1.119	0.0952381	5.1735	5.04467	0.430943	2.84438	5.58634
9524.05	0.357979	0.492341	0.117555	0.436747	1.10955	2.52462	0.299335	5.28402	3.05635	0.243671	0.678733	1.14629	0.122449	5.29968	5.17101	0.430943	2.79585	5.23166
9524.96	0.34421	0.71116	0.195925	0.399096	1.09193	2.53594	0.304878	5.46565	3.06696	0.231784	0.678733	1.14629	0.102041	5.55205	5.15296	0.426676	2.90263	5.18732
9525.88	0.371747	0.738512	0.15674	0.421687	1.09193	2.46802	0.310421	5.25099	2.91839	0.237727	0.743374	1.06441	0.0952381	5.4469	5.16199	0.443743	2.96088	5.23166
9526.8	0.385516	0.492341	0.274295	0.451807	1.12716	2.43405	0.299335	5.16843	2.83349	0.172352	0.711054	1.0917	0.108844	5.29968	5.08979	0.46081	3.02883	5.4755
9527.71	0.316674	0.547046	0.15674	0.444277	1.0391	2.38877	0.315965	5.15192	2.86533	0.202068	0.824176	1.17358	0.122449	5.25762	5.03565	0.47361	2.90263	5.23166
9528.63	0.426821	0.519694	0.117555	0.421687	1.0391	2.46802	0.299335	5.16843	2.88655	0.225841	0.791855	1.17358	0.0952381	5.36278	4.9454	0.46081	2.96088	5.32033
9529.54	0.371747	0.656455	0.0783699	0.384036	0.968651	2.46802	0.293792	5.15192	2.929	0.202068	0.808016	1.17358	0.108844	5.48896	4.9454	0.426676	2.80555	5.49767
9530.46	0.2616	0.629103	0.0783699	0.353916	0.951039	2.52462	0.282705	5.28402	2.86533	0.166409	0.775695	0.900655	0.122449	5.36278	4.85516	0.469343	2.70847	5.51984
9531.37	0.316674	0.492341	0.15674	0.414157	1.02149	2.52462	0.282705	5.1354	2.67431	0.225841	0.694893	1.14629	0.0816327	5.4469	4.91833	0.435209	2.7376	5.56418
9532.29	0.316674	0.492341	0.15674	0.429217	1.09193	2.47934	0.288248	5.23448	2.6637	0.196125	0.775695	1.119	0.122449	5.23659	5.0537	0.465077	2.7376	5.4755
9533.2	0.34421	0.574398	0.0783699	0.406627	1.0391	2.54727	0.271619	4.80515	2.91839	0.184239	0.791855	1.17358	0.122449	4.98423	4.87321	0.422409	2.84438	5.23166
9534.12	0.289137	0.519694	0.15674	0.391566	1.0391	2.44538	0.260532	4.82166	2.87594	0.237727	0.694893	1.14629	0.129252	5.15247	4.76491	0.413875	2.79585	4.83263
9535.03	0.371747	0.464989	0.15674	0.368976	1.02149	2.33216	0.271619	5.08587	2.67431	0.196125	0.678733	1.119	0.136054	5.34175	4.79199	0.435209	2.77643	5.00998
9535.95	0.330442	0.437637	0.31348	0.361446	1.09193	2.26424	0.260532	5.05284	2.83349	0.208011	0.743374	1.20087	0.122449	5.32072	4.78296	0.452276	2.88322	5.00998
9536.87	0.371747	0.382932	0.31348	0.361446	1.02149	2.43405	0.277162	5.0033	2.96084	0.196125	0.759535	1.22817	0.0748299	5.13144	4.81004	0.443743	2.81526	5.27599
9537.78	0.357979	0.35558	0.23511	0.406627	1.14477	2.50198	0.249446	5.03633	2.70614	0.219898	0.808016	1.20087	0.102041	5.21556	4.79199	0.426676	2.68906	5.65285
9538.7	0.399284	0.35558	0.195925	0.384036	1.02149	2.36613	0.288248	5.01982	2.69553	0.196125	0.759535	1.0917	0.102041	5.15247	4.85516	0.413875	2.75701	5.63068
9539.61	0.371747	0.35558	0.23511	0.391566	0.951039	2.30952	0.282705	4.82166	2.56818	0.196125	0.711054	1.14629	0.102041	5.23659	4.74686	0.418142	2.75701	5.65285
9540.53	0.385516	0.382932	0.195925	0.421687	0.968651	2.26424	0.282705	4.88771	2.67431	0.213955	0.646412	1.14629	0.0952381	5.25762	4.63857	0.384008	2.8638	5.29816
9541.45	0.371747	0.601751	0.0783699	0.414157	1.02149	2.34348	0.327051	4.92074	2.53635	0.213955	0.630252	1.22817	0.0884354	5.32072	4.58442	0.401075	2.97059	5.49767
9542.36	0.371747	0.574398	0.195925	0.399096	1.12716	2.30952	0.332594	4.92074	2.70614	0.237727	0.549451	1.14629	0.108844	5.13144	4.54833	0.435209	2.92205	5.56418
9543.28	0.316674	0.519694	0.117555	0.376506	0.986263	2.34348	0.327051	5.11889	2.71676	0.208011	0.549451	1.17358	0.102041	5.06835	4.58442	0.452276	2.87351	5.51984
9544.2	0.34421	0.492341	0.23511	0.406627	0.933427	2.36613	0.299335	5.0033	2.50451	0.166409	0.581771	1.14629	0.0952381	5.06835	4.51223	0.413875	2.77643	5.36466
9545.11	0.330442	0.492341	0.15674	0.399096	0.951039	2.30952	0.293792	4.90423	2.72737	0.172352	0.678733	1.06441	0.108844	5.11041	4.60247	0.409609	2.6211	5.27599
9546.03	0.34421	0.437637	0.195925	0.421687	1.05671	2.33216	0.293792	5.01982	2.71676	0.154523	0.484809	0.927948	0.115646	5.04732	4.59345	0.409609	2.72789	5.3425
9546.94	0.316674	0.574398	0.195925	0.406627	0.951039	2.26424	0.254989	4.92074	2.56818	0.190182	0.53329	1.03712	0.0952381	5.04732	4.58442	0.422409	2.77643	4.98781
9547.86	0.330442	0.519694	0.117555	0.406627	0.968651	2.27556	0.238359	4.88771	2.53635	0.184239	0.646412	1.06441	0.115646	5.23659	4.5393	0.435209	2.69877	5.23166
9548.78	0.357979	0.464989	0.15674	0.376506	1.0391	2.21895	0.260532	4.90423	2.55757	0.166409	0.630252	1.0917	0.0952381	5.02629	4.66564	0.430943	2.71818	5.27599
9549.69	0.289137	0.437637	0.195925	0.399096	1.02149	2.17367	0.249446	5.03633	2.67431	0.219898	0.646412	1.0917	0.0952381	5.15247	4.73784	0.422409	2.80555	4.89914
9550.61	0.371747	0.464989	0.15674	0.421687	0.951039	2.25292	0.260532	4.80515	2.58941	0.196125	0.694893	1.119	0.0884354	5.15247	4.68369	0.435209	2.65023	5.12082
9551.53	0.357979	0.629103	0.15674	0.384036	1.00387	2.27556	0.282705	4.80515	2.4939	0.231784	0.662573	1.17358	0.0952381	5.1735	4.5754	0.430943	2.57257	5.16515
9552.44	0.371747	0.574398	0.274295	0.376506	1.0391	2.30952	0.277162	4.77213	2.51512	0.237727	0.646412	1.119	0.0748299	5.15247	4.51223	0.413875	2.65994	5.54201
9553.36	0.316674	0.410284	0.15674	0.361446	0.915815	2.2982	0.260532	4.90423	2.53635	0.208011	0.711054	1.17358	0.0952381	5.04732	4.45808	0.401075	2.69877	5.29816
9554.28	0.316674	0.492341	0.0783699	0.353916	0.880592	2.36613	0.271619	4.82166	2.52573	0.154523	0.711054	1.06441	0.102041	5.00526	4.41296	0.379741	2.6211	4.96564
9555.19	0.2616	0.300875	0.039185	0.353916	1.05671	2.10574	0.304878	4.72259	2.62125	0.14858	0.662573	1.00983	0.0952381	4.9632	4.5032	0.405342	2.6114	4.98781
9556.11	0.302905	0.35558	0.15674	0.361446	1.09193	2.24159	0.288248	4.85469	2.56818	0.154523	0.614092	1.119	0.102041	4.98423	4.39491	0.435209	2.52403	5.12082
9557.03	0.247831	0.246171	0.0783699	0.376506	0.986263	2.28688	0.249446	4.67305	2.4939	0.196125	0.581771	1.14629	0.108844	5.04732	4.34979	0.435209	2.66964	5.3425
9557.94	0.2616	0.437637	0.15674	0.414157	0.915815	2.15102	0.238359	4.77213	2.68492	0.178295	0.597931	1.17358	0.108844	4.90011	4.29564	0.469343	2.60169	4.98781
9558.86	0.34421	0.35558	0.274295	0.429217	0.880592	2.26424	0.277162	4.85469	2.75921	0.196125	0.662573	1.119	0.0952381	5.06835	4.48515	0.439476	2.67935	5.09865
9559.78	0.2616	0.382932	0.15674	0.406627	0.827756	2.24159	0.277162	4.70608	2.6637	0.184239	0.743374	1.06441	0.115646	4.98423	4.59345	0.426676	2.75701	4.98781
9560.7	0.247831	0.328228	0.0783699	0.399096	0.86298	2.16235	0.310421	4.70608	2.409	0.190182	0.630252	0.982533	0.0816327	5.40484	4.55735	0.392542	2.59198	4.69962
9561.61	0.316674	0.437637	0.15674	0.376506	0.880592	2.28688	0.249446	4.7391	2.60002	0.172352	0.581771	1.03712	0.0816327	5.36278	4.5754	0.384008	2.60169	4.74396
9562.53	0.371747	0.437637	0.15674	0.391566	0.915815	2.28688	0.249446	5.03633	2.43022	0.196125	0.694893	0.982533	0.0952381	5.1735	4.49418	0.426676	2.70847	5.16515
9563.45	0.316674	0.410284	0.039185	0.421687	0.915815	2.27556	0.260532	5.01982	2.60002	0.178295	0.711054	0.927948	0.0952381	5.02629	4.44906	0.465077	2.80555	5.09865
9564.36	0.357979	0.464989	0.0783699	0.368976	1.05671	2.28688	0.260532	4.90423	2.67431	0.160466	0.614092	1.00983	0.0816327	4.9632	4.44906	0.44801	2.84438	5.27599
9565.28	0.289137	0.300875	0.15674	0.361446	0.968651	2.20763	0.299335	4.90423	2.62125	0.184239	0.694893	1.03712	0.102041	5.15247	4.6115	0.409609	2.90263	4.89914
9566.2	0.330442	0.437637	0.117555	0.323795	1.0391	2.19631	0.266075	4.78864	2.70614	0.166409	0.678733	1.00983	0.0952381	5.11041	4.5754	0.392542	2.81526	4.98781
9567.12	0.302905	0.437637	0.195925	0.353916	0.986263	2.1397	0.282705	4.72259	2.6637	0.196125	0.678733	0.927948	0.102041	5.42587	4.70174	0.392542	2.70847	4.9213
9568.03	0.316674	0.492341	0.117555	0.353916	0.810144	2.20763	0.282705	4.77213	2.80166	0.154523	0.614092	1.03712	0.108844	5.08938	4.71077	0.396808	2.75701	5.07648
9568.95	0.371747	0.547046	0.195925	0.346386	0.898204	2.2982	0.282705	4.75561	2.78043	0.172352	0.549451	1.03712	0.115646	5.00526	4.78296	0.418142	2.84438	5.29816
9569.87	0.289137	0.629103	0.117555	0.331325	0.968651	2.23027	0.293792	4.67305	2.90778	0.172352	0.549451	1.00983	0.108844	4.83701	4.83711	0.396808	2.93175	5.60851
9570.79	0.316674	0.601751	0.195925	0.376506	0.968651	2.35481	0.266075	4.68956	3.17309	0.14858	0.727214	1.00983	0.108844	5.04732	4.95443	0.422409	2.88322	5.71935
9571.7	0.289137	0.574398	0.15674	0.353916	0.915815	2.35481	0.266075	4.85469	3.20492	0.136693	0.694893	0.927948	0.115646	5.19453	5.02662	0.396808	2.81526	5.58634
9572.62	0.302905	0.629103	0.195925	0.384036	0.915815	2.28688	0.260532	5.03633	3.1837	0.190182	0.646412	0.927948	0.108844	4.92114	5.07174	0.379741	2.95117	5.38683
9573.54	0.275368	0.519694	0.15674	0.346386	1.05671	2.23027	0.266075	5.25099	3.13064	0.202068	0.630252	1.00983	0.0884354	5.04732	5.19809	0.392542	2.93175	5.76369
9574.46	0.275368	0.437637	0.039185	0.316265	0.933427	2.20763	0.260532	5.15192	2.95023	0.178295	0.630252	1.00983	0.122449	5.23659	5.14394	0.384008	2.92205	5.71935
9575.37	0.289137	0.574398	0	0.361446	0.933427	2.1397	0.271619	5.33355	3.12003	0.190182	0.662573	0.95524	0.0884354	5.1735	5.28833	0.384008	2.84438	5.91886
9576.29	0.275368	0.519694	0.0783699	0.331325	0.915815	2.20763	0.266075	5.36658	3.30044	0.196125	0.630252	1.00983	0.0680272	5.23659	5.4598	0.392542	2.97059	6.09621
9577.21	0.220295	0.273523	0.117555	0.308735	0.933427	2.28688	0.266075	5.44914	3.37472	0.202068	0.581771	1.06441	0.0952381	5.04732	5.41467	0.384008	3.07737	5.94103
9578.13	0.371747	0.35558	0.117555	0.331325	0.951039	2.36613	0.249446	5.18494	3.21554	0.196125	0.565611	1.03712	0.108844	5.00526	5.39662	0.366941	2.95117	5.87453
9579.05	0.316674	0.35558	0.195925	0.361446	0.898204	2.24159	0.266075	5.41612	3.27921	0.202068	0.565611	1.119	0.0884354	5.08938	5.43272	0.379741	2.93175	5.85236
9579.96	0.289137	0.519694	0.23511	0.376506	0.827756	2.12838	0.288248	5.30053	3.30044	0.208011	0.581771	1.14629	0.102041	5.02629	5.57711	0.396808	2.96088	5.87453
9580.88	0.2616	0.300875	0.23511	0.346386	0.845368	2.27556	0.243902	5.31704	3.4384	0.166409	0.53329	0.982533	0.0884354	4.87907	5.49589	0.401075	2.95117	5.83019
9581.8	0.275368	0.492341	0.195925	0.346386	0.986263	2.16235	0.221729	5.51519	3.42778	0.208011	0.565611	0.927948	0.0816327	4.92114	5.53199	0.384008	2.87351	5.63068
9582.72	0.247831	0.437637	0.15674	0.331325	0.968651	2.2982	0.238359	5.56473	3.58697	0.178295	0.646412	0.927948	0.0952381	4.90011	5.52297	0.388275	3.02883	5.65285
9583.64	0.275368	0.574398	0.0783699	0.361446	0.986263	2.17367	0.249446	5.46565	3.58697	0.190182	0.614092	0.873362	0.0884354	4.9632	5.47784	0.379741	2.97059	5.91886
9584.55	0.385516	0.492341	0.117555	0.384036	1.10955	2.35481	0.254989	5.51519	3.34288	0.172352	0.662573	0.927948	0.102041	5.02629	5.55907	0.384008	3.08708	5.94103
9585.47	0.316674	0.519694	0.117555	0.399096	1.00387	2.27556	0.271619	5.5317	3.45962	0.196125	0.743374	0.95524	0.0952381	5.02629	5.47784	0.366941	3.17445	6.00754
9586.39	0.302905	0.547046	0.274295	0.376506	0.86298	2.37745	0.266075	5.64729	3.49146	0.166409	0.727214	1.00983	0.0816327	4.81598	5.4237	0.388275	3.1162	5.98537
9587.31	0.330442	0.492341	0.117555	0.361446	0.951039	2.21895	0.271619	5.72985	3.32166	0.14858	0.614092	1.0917	0.0748299	5.08938	5.58614	0.422409	3.10649	5.85236
9588.23	0.234063	0.492341	0.195925	0.414157	0.951039	2.20763	0.288248	5.54822	3.45962	0.172352	0.711054	1.03712	0.0952381	5.00526	5.55004	0.401075	3.22299	5.85236
9589.15	0.275368	0.464989	0.117555	0.361446	0.986263	2.23027	0.293792	5.44914	3.51268	0.142636	0.597931	1.06441	0.0952381	4.94217	5.47784	0.375475	3.28123	6.07404
9590.06	0.247831	0.574398	0.039185	0.376506	0.951039	2.32084	0.293792	5.43263	3.51268	0.172352	0.662573	0.982533	0.0816327	4.87907	5.54102	0.396808	3.37831	5.98537
9590.98	0.302905	0.492341	0.195925	0.391566	0.986263	2.17367	0.254989	5.76288	3.49146	0.178295	0.630252	1.00983	0.0816327	4.79495	5.65833	0.396808	3.34919	6.18488
9591.9	0.247831	0.437637	0.117555	0.391566	0.951039	2.11706	0.232816	5.72985	3.58697	0.190182	0.678733	1.03712	0.0816327	4.81598	5.71248	0.384008	3.30065	6.20705
9592.82	0.247831	0.382932	0.15674	0.421687	0.951039	2.12838	0.243902	5.71334	3.50207	0.178295	0.711054	0.982533	0.0816327	4.73186	5.61321	0.388275	3.31036	6.00754
9593.74	0.302905	0.464989	0.0783699	0.346386	1.00387	2.20763	0.266075	5.72985	3.3535	0.166409	0.791855	0.927948	0.108844	4.81598	5.57711	0.396808	3.47539	5.8967
9594.66	0.247831	0.492341	0.15674	0.316265	1.00387	2.2982	0.238359	5.63078	3.61881	0.166409	0.678733	1.00983	0.115646	4.94217	5.49589	0.388275	3.50451	6.09621
9595.58	0.2616	0.492341	0.117555	0.361446	0.986263	2.25292	0.249446	5.81242	3.64003	0.154523	0.597931	0.95524	0.0816327	5.08938	5.55004	0.358408	3.50451	6.29572
9596.5	0.220295	0.519694	0.117555	0.376506	0.968651	2.34348	0.266075	5.84544	3.69309	0.184239	0.646412	0.95524	0.102041	4.9632	5.67638	0.379741	3.43656	6.71691
9597.41	0.302905	0.547046	0.0783699	0.421687	0.933427	2.32084	0.282705	6.07662	3.62942	0.13075	0.581771	0.927948	0.0952381	4.9632	5.74858	0.384008	3.46568	6.87209
9598.33	0.2616	0.410284	0.117555	0.391566	0.951039	2.21895	0.282705	5.91149	3.75677	0.136693	0.694893	0.95524	0.0816327	4.83701	5.76663	0.379741	3.40744	6.31789
9599.25	0.316674	0.35558	0.15674	0.353916	0.986263	2.23027	0.282705	5.89498	3.83105	0.166409	0.727214	0.927948	0.102041	4.87907	5.73053	0.409609	3.29094	5.8967
9600.17	0.275368	0.464989	0.0783699	0.323795	1.00387	2.16235	0.277162	5.81242	3.61881	0.142636	0.727214	0.982533	0.0680272	4.6898	5.71248	0.388275	3.32977	6.22922
9601.09	0.247831	0.519694	0.117555	0.338855	0.898204	2.20763	0.304878	5.81242	3.62942	0.190182	0.727214	1.03712	0.0612245	4.75289	5.56809	0.409609	3.29094	6.27355
9602.01	0.192758	0.246171	0.0783699	0.338855	0.915815	2.16235	0.293792	5.54822	3.7037	0.14858	0.662573	1.03712	0.0884354	4.75289	5.66736	0.384008	3.3686	6.4509
9602.93	0.2616	0.300875	0.0783699	0.391566	0.880592	2.12838	0.266075	5.59775	3.55513	0.106977	0.646412	0.95524	0.0748299	4.75289	5.57711	0.396808	3.34919	6.16271
9603.85	0.289137	0.410284	0.117555	0.346386	0.951039	2.24159	0.260532	5.7959	3.58697	0.14858	0.565611	0.982533	0.0680272	4.6898	5.55004	0.413875	3.40744	6.29572
9604.77	0.357979	0.328228	0.117555	0.323795	1.02149	2.18499	0.254989	5.7959	3.55513	0.142636	0.597931	0.927948	0.0884354	4.66877	5.44175	0.405342	3.40744	6.20705
9605.68	0.316674	0.382932	0.039185	0.316265	1.00387	2.0831	0.266075	5.82893	3.45962	0.13075	0.597931	1.00983	0.0884354	4.90011	5.4237	0.379741	3.43656	6.05187
9606.6	0.371747	0.328228	0.274295	0.323795	1.02149	2.16235	0.277162	5.69683	3.58697	0.136693	0.662573	0.95524	0.0952381	5.11041	5.50492	0.422409	3.44627	5.83019
9607.52	0.302905	0.382932	0.117555	0.376506	0.933427	2.18499	0.238359	5.49868	3.68248	0.172352	0.759535	0.95524	0.102041	5.00526	5.28833	0.375475	3.47539	5.83019
9608.44	0.34421	0.464989	0.23511	0.361446	0.880592	2.21895	0.249446	5.43263	3.54452	0.14858	0.630252	0.982533	0.102041	5.08938	5.33345	0.413875	3.39773	6.16271
9609.36	0.234063	0.382932	0.195925	0.368976	0.933427	2.25292	0.254989	5.46565	3.32166	0.13075	0.662573	1.00983	0.102041	4.98423	5.46882	0.375475	3.45598	6.02971
9610.28	0.247831	0.492341	0.15674	0.376506	0.933427	2.0831	0.260532	5.61427	3.38533	0.124807	0.630252	1.14629	0.102041	4.71083	5.3515	0.375475	3.47539	5.76369
9611.2	0.220295	0.35558	0.117555	0.376506	0.898204	2.04913	0.249446	5.46565	3.32166	0.166409	0.597931	0.982533	0.0884354	4.75289	5.3876	0.409609	3.56276	5.8967
9612.12	0.220295	0.191466	0.15674	0.331325	1.00387	1.99253	0.238359	5.61427	3.20492	0.11292	0.678733	0.95524	0.0952381	4.94217	5.24321	0.426676	3.52393	6.11838
9613.04	0.302905	0.218818	0.195925	0.361446	0.968651	2.1397	0.232816	5.54822	3.3535	0.160466	0.630252	0.900655	0.0952381	4.58465	5.30638	0.413875	3.49481	6.11838
9613.96	0.289137	0.246171	0.195925	0.361446	0.933427	2.12838	0.232816	5.49868	3.3535	0.14858	0.694893	0.95524	0.0884354	4.81598	5.10784	0.401075	3.44627	6.00754
9614.88	0.275368	0.300875	0.31348	0.346386	0.792533	2.02649	0.227273	5.3996	3.31105	0.172352	0.662573	0.764192	0.0748299	4.87907	5.22516	0.396808	3.54335	5.69718
9615.8	0.275368	0.273523	0.117555	0.391566	0.898204	2.07178	0.238359	5.49868	3.22615	0.184239	0.565611	0.764192	0.0952381	4.94217	5.08979	0.371208	3.52393	5.98537
9616.72	0.289137	0.35558	0.117555	0.361446	1.02149	2.03781	0.232816	5.6638	3.20492	0.172352	0.484809	0.84607	0.0816327	4.81598	5.20711	0.375475	3.49481	5.74152
9617.64	0.289137	0.300875	0.15674	0.353916	0.880592	2.04913	0.249446	5.46565	2.929	0.14858	0.53329	0.818777	0.0952381	4.79495	5.10784	0.349874	3.4851	5.80802
9618.56	0.206526	0.246171	0.15674	0.353916	0.898204	1.98121	0.232816	5.54822	2.88655	0.14858	0.549451	0.791485	0.0952381	4.71083	4.90028	0.345607	3.47539	5.78586
9619.48	0.302905	0.300875	0.0783699	0.414157	0.933427	1.90196	0.210643	5.51519	2.88655	0.136693	0.549451	0.818777	0.0884354	4.75289	5.03565	0.332807	3.44627	5.65285
9620.4	0.302905	0.382932	0.039185	0.376506	0.933427	1.99253	0.227273	5.31704	3.19431	0.124807	0.581771	0.7369	0.0816327	4.94217	5.14394	0.366941	3.43656	5.65285
9621.32	0.302905	0.410284	0	0.376506	1.02149	2.02649	0.221729	5.28402	2.929	0.14858	0.484809	0.873362	0.0680272	4.73186	5.02662	0.375475	3.38802	6.02971
9622.24	0.206526	0.328228	0.039185	0.414157	0.933427	1.98121	0.227273	5.28402	3.02451	0.14858	0.468649	0.927948	0.0612245	4.58465	4.9454	0.375475	3.41714	5.63068
9623.16	0.247831	0.246171	0.039185	0.406627	0.86298	2.01517	0.238359	5.15192	3.14125	0.136693	0.53329	0.873362	0.0816327	4.62671	4.86418	0.388275	3.50451	5.8967
9624.08	0.206526	0.246171	0.15674	0.391566	0.933427	1.96989	0.227273	5.15192	3.06696	0.13075	0.581771	0.927948	0.0884354	4.73186	4.72882	0.396808	3.3589	6.00754
9625	0.220295	0.273523	0.039185	0.376506	0.986263	1.96989	0.238359	5.18494	2.85472	0.118864	0.53329	0.873362	0.108844	4.81598	4.75589	0.358408	3.21328	5.80802
9625.92	0.275368	0.273523	0.117555	0.338855	0.951039	2.0831	0.243902	5.16843	2.90778	0.13075	0.549451	0.900655	0.108844	4.66877	4.89126	0.371208	3.02883	5.51984
9626.84	0.220295	0.164114	0.039185	0.346386	0.951039	2.1397	0.238359	5.21797	2.83349	0.142636	0.452489	0.982533	0.108844	4.81598	4.77394	0.362674	3.14533	5.38683
9627.76	0.289137	0.109409	0	0.384036	0.915815	2.02649	0.221729	5.23448	2.83349	0.184239	0.565611	0.982533	0.0816327	4.71083	4.68369	0.375475	3.12591	5.69718
9628.68	0.234063	0.164114	0.039185	0.406627	0.86298	2.00385	0.227273	5.1354	2.79104	0.13075	0.646412	0.927948	0.0884354	4.79495	4.62052	0.379741	3.14533	5.56418
9629.6	0.275368	0.273523	0.0783699	0.399096	0.827756	2.1397	0.249446	4.98679	2.73798	0.154523	0.614092	1.00983	0.0816327	4.60568	4.54833	0.388275	3.19386	5.43117
9630.52	0.234063	0.218818	0.039185	0.368976	0.792533	2.02649	0.238359	4.98679	2.47267	0.154523	0.50097	0.900655	0.0816327	4.37434	4.62955	0.401075	3.10649	5.43117
9631.44	0.247831	0.136761	0.039185	0.346386	0.845368	2.12838	0.254989	5.03633	2.47267	0.178295	0.53329	0.873362	0.0884354	4.4795	4.56637	0.362674	3.2327	5.67502
9632.36	0.220295	0.35558	0.15674	0.361446	0.774921	2.10574	0.249446	5.0033	2.64247	0.154523	0.597931	0.84607	0.0884354	4.39537	4.64759	0.362674	3.17445	5.80802
9633.28	0.275368	0.300875	0.15674	0.346386	0.898204	2.06046	0.238359	5.30053	2.64247	0.14858	0.630252	0.900655	0.0816327	4.85804	4.68369	0.362674	3.16474	5.56418
9634.2	0.275368	0.300875	0.15674	0.301205	0.827756	1.93592	0.254989	4.92074	2.53635	0.14858	0.565611	0.927948	0.0884354	4.92114	4.54833	0.366941	3.16474	5.18732
9635.12	0.234063	0.300875	0.0783699	0.323795	0.915815	1.93592	0.254989	4.97028	2.76982	0.160466	0.50097	0.982533	0.0884354	4.83701	4.5754	0.392542	3.12591	5.09865
9636.04	0.247831	0.328228	0.0783699	0.384036	0.968651	1.96989	0.232816	5.06935	2.62125	0.142636	0.420168	1.00983	0.0952381	4.4795	4.49418	0.362674	3.14533	5.3425
9636.96	0.275368	0.464989	0.039185	0.384036	0.86298	2.00385	0.260532	5.03633	2.64247	0.172352	0.484809	0.927948	0.0816327	4.4795	4.43101	0.366941	3.09679	5.27599
9637.89	0.302905	0.35558	0.039185	0.384036	0.915815	2.00385	0.238359	4.88771	2.6637	0.172352	0.484809	0.927948	0.0748299	4.4795	4.43101	0.358408	3.1162	5.05431
9638.81	0.247831	0.300875	0	0.331325	0.898204	2.03781	0.254989	4.80515	2.69553	0.160466	0.51713	0.927948	0.0680272	4.77392	4.46711	0.320007	3.05796	5.20949
9639.73	0.2616	0.35558	0.039185	0.331325	0.845368	1.90196	0.260532	4.83818	2.47267	0.160466	0.597931	0.982533	0.0816327	4.58465	4.54833	0.345607	3.07737	5.05431
9640.65	0.2616	0.35558	0.039185	0.338855	0.880592	1.98121	0.232816	4.77213	2.34533	0.136693	0.53329	1.03712	0.0952381	4.37434	4.47613	0.341341	3.1162	4.89914
9641.57	0.275368	0.246171	0.039185	0.308735	0.810144	1.96989	0.271619	4.65654	2.39839	0.190182	0.630252	0.982533	0.0952381	4.37434	4.28662	0.366941	3.04825	4.94347
9642.49	0.330442	0.246171	0	0.286145	0.827756	1.87932	0.266075	4.77213	2.34533	0.142636	0.420168	0.818777	0.102041	4.37434	4.23247	0.375475	3.04825	4.98781
9643.41	0.34421	0.0820569	0	0.286145	0.810144	1.91328	0.254989	4.80515	2.31349	0.136693	0.468649	0.873362	0.0816327	4.50053	4.34076	0.345607	2.98029	5.07648
9644.33	0.330442	0.191466	0.039185	0.346386	0.810144	1.96989	0.260532	4.75561	2.39839	0.13075	0.452489	0.873362	0.0680272	4.37434	4.24149	0.341341	2.98029	4.9213
9645.25	0.275368	0.246171	0	0.346386	0.898204	1.91328	0.243902	4.68956	2.43022	0.124807	0.51713	0.818777	0.0816327	4.58465	4.11515	0.341341	2.98029	4.76613
9646.17	0.178989	0.218818	0	0.353916	0.898204	1.94724	0.232816	4.68956	2.22859	0.13075	0.420168	0.764192	0.0748299	4.62671	4.21442	0.371208	2.96088	4.9213
9647.09	0.275368	0.218818	0.039185	0.353916	0.845368	1.91328	0.227273	4.65654	2.29226	0.124807	0.50097	0.873362	0.0680272	4.54259	4.28662	0.413875	2.89292	4.74396
9648.02	0.220295	0.273523	0.0783699	0.361446	0.86298	1.82271	0.221729	4.77213	2.28165	0.106977	0.50097	0.873362	0.0680272	4.22713	4.27759	0.366941	2.80555	4.58878
9648.94	0.247831	0.300875	0.039185	0.353916	0.845368	1.9246	0.216186	4.52444	2.17553	0.142636	0.51713	1.06441	0.0748299	4.10095	4.16027	0.384008	2.7376	4.61095
9649.86	0.302905	0.136761	0.0783699	0.323795	0.774921	1.91328	0.243902	4.52444	2.16492	0.124807	0.549451	0.900655	0.0816327	4.18507	4.1332	0.366941	2.71818	4.47794
9650.78	0.275368	0.218818	0.0783699	0.301205	0.880592	1.90196	0.249446	4.45839	2.13308	0.160466	0.51713	0.791485	0.0612245	4.24816	4.12418	0.341341	2.82497	4.81046
9651.7	0.275368	0.246171	0	0.316265	0.774921	1.75478	0.238359	4.50793	2.14369	0.14858	0.597931	0.873362	0.0612245	4.2061	4.10613	0.324274	2.8638	4.58878
9652.62	0.247831	0.164114	0.0783699	0.301205	0.704473	1.85667	0.243902	4.39234	2.05879	0.14858	0.452489	0.84607	0.0816327	4.37434	3.90759	0.362674	2.81526	4.3671
9653.55	0.234063	0.191466	0	0.301205	0.774921	1.91328	0.243902	4.55746	2.0694	0.172352	0.436328	0.900655	0.0884354	4.43743	3.93466	0.341341	2.93175	4.54445
9654.47	0.289137	0.246171	0.0783699	0.338855	0.86298	1.85667	0.232816	4.57398	2.04818	0.160466	0.468649	0.982533	0.0884354	4.56362	3.93466	0.371208	2.93175	4.76613
9655.39	0.275368	0.109409	0.0783699	0.376506	0.774921	1.81139	0.249446	4.45839	2.11185	0.124807	0.468649	0.900655	0.0544218	4.50053	3.97076	0.337074	2.95117	4.72179
9656.31	0.247831	0.191466	0.0783699	0.331325	0.774921	1.91328	0.249446	4.37583	2.05879	0.124807	0.468649	0.791485	0.0612245	4.24816	3.97979	0.371208	2.83468	4.61095
9657.23	0.206526	0.191466	0.039185	0.301205	0.880592	1.83403	0.238359	4.49141	2.0694	0.13075	0.565611	0.764192	0.0748299	4.2061	3.95271	0.31574	2.72789	4.47794
9658.15	0.178989	0.300875	0	0.301205	0.810144	1.85667	0.232816	4.39234	2.10124	0.136693	0.452489	0.84607	0.102041	4.39537	3.75417	0.354141	2.70847	4.38927
9659.08	0.165221	0.328228	0.0783699	0.331325	0.810144	1.83403	0.216186	4.44188	1.89961	0.14858	0.404008	0.873362	0.0952381	4.2061	3.79027	0.358408	2.65994	4.56661
9660	0.234063	0.300875	0.039185	0.331325	0.792533	1.94724	0.216186	4.45839	1.97389	0.160466	0.323206	0.900655	0.0816327	4.14301	3.80832	0.366941	2.69877	4.56661
9660.92	0.275368	0.218818	0	0.361446	0.845368	1.868	0.232816	4.35931	2.02696	0.124807	0.371687	0.927948	0.0680272	4.10095	3.7993	0.332807	2.67935	4.52228
9661.84	0.206526	0.136761	0.039185	0.399096	0.792533	1.84535	0.249446	4.0786	1.99512	0.106977	0.468649	0.900655	0.0680272	4.39537	3.68198	0.324274	2.6211	4.25626
9662.76	0.2616	0.164114	0	0.353916	0.774921	1.93592	0.238359	4.01255	1.68736	0.14858	0.484809	0.7369	0.0748299	4.52156	3.7632	0.324274	2.65994	4.10109
9663.68	0.34421	0.246171	0.039185	0.384036	0.810144	1.82271	0.260532	4.01255	1.91022	0.142636	0.468649	0.84607	0.0680272	4.43743	3.77222	0.349874	2.72789	4.3671
9664.61	0.289137	0.191466	0.0783699	0.368976	0.845368	1.90196	0.271619	4.19419	1.94206	0.11292	0.387847	0.818777	0.0816327	4.24816	3.68198	0.320007	2.55315	4.3006
9665.53	0.289137	0.246171	0.0783699	0.361446	0.792533	1.87932	0.271619	4.22721	1.8041	0.124807	0.371687	0.818777	0.0748299	4.29022	3.55564	0.311473	2.56286	4.47794
9666.45	0.165221	0.191466	0.0783699	0.361446	0.722085	1.89064	0.243902	4.12814	1.83593	0.13075	0.387847	0.873362	0.0952381	4.2061	3.79027	0.31574	2.54344	4.52228
9667.37	0.220295	0.246171	0.039185	0.368976	0.827756	1.80007	0.238359	4.19419	1.79348	0.13075	0.323206	0.873362	0.0816327	4.35331	3.7632	0.337074	2.57257	4.52228
9668.3	0.247831	0.218818	0.039185	0.353916	0.774921	1.93592	0.260532	4.27675	1.6343	0.11292	0.420168	0.791485	0.0816327	4.35331	3.70003	0.371208	2.46578	4.52228
9669.22	0.289137	0.191466	0.039185	0.323795	0.810144	1.89064	0.227273	4.14465	1.93144	0.136693	0.404008	0.84607	0.0884354	4.37434	3.63686	0.358408	2.51432	4.21193
9670.14	0.275368	0.191466	0.0783699	0.361446	0.774921	1.7661	0.249446	3.99604	1.82532	0.14858	0.404008	0.982533	0.0816327	4.24816	3.70003	0.388275	2.56286	4.18976
9671.06	0.275368	0.136761	0.039185	0.414157	0.827756	1.73214	0.238359	4.01255	1.66614	0.136693	0.404008	0.791485	0.0884354	4.45846	3.54661	0.362674	2.54344	4.18976
9671.98	0.2616	0.191466	0.0783699	0.368976	0.792533	1.77743	0.221729	4.17768	1.75103	0.118864	0.387847	0.927948	0.0680272	4.35331	3.58271	0.332807	2.55315	4.32277
9672.91	0.206526	0.164114	0.039185	0.353916	0.810144	1.81139	0.238359	4.11162	1.69797	0.124807	0.371687	0.927948	0.0884354	4.39537	3.64588	0.358408	2.46578	4.27843
9673.83	0.2616	0.218818	0	0.361446	0.827756	1.81139	0.221729	4.06209	1.70859	0.118864	0.339367	0.95524	0.102041	4.39537	3.63686	0.362674	2.51432	4.23409
9674.75	0.234063	0.136761	0	0.353916	0.810144	1.85667	0.227273	3.92999	1.66614	0.101034	0.323206	0.982533	0.0748299	4.33228	3.56466	0.32854	2.53373	4.25626
9675.67	0.206526	0.109409	0.0783699	0.338855	0.774921	1.78875	0.227273	3.96301	1.74042	0.11292	0.323206	0.927948	0.0544218	4.18507	3.57368	0.332807	2.52403	3.99025
9676.6	0.275368	0.273523	0.0783699	0.338855	0.774921	1.89064	0.249446	4.0786	1.52818	0.0891477	0.307046	0.873362	0.0680272	3.9327	3.54661	0.345607	2.41724	3.90157
9677.52	0.275368	0.218818	0.117555	0.346386	0.827756	1.868	0.249446	4.02906	1.39022	0.11292	0.387847	0.764192	0.0680272	4.33228	3.47442	0.358408	2.33958	4.10109
9678.44	0.220295	0.164114	0.117555	0.353916	0.810144	1.7661	0.243902	3.91347	1.66614	0.124807	0.323206	0.709607	0.0680272	4.26919	3.50149	0.392542	2.32987	4.03458
9679.36	0.192758	0.191466	0.039185	0.346386	0.810144	1.72082	0.221729	3.78137	1.62369	0.11292	0.452489	0.84607	0.0952381	4.05889	3.3932	0.366941	2.29104	4.01241
9680.29	0.234063	0.0820569	0	0.331325	0.739697	1.75478	0.260532	3.79789	1.50695	0.106977	0.420168	0.873362	0.0816327	4.24816	3.40222	0.345607	2.33958	4.10109
9681.21	0.2616	0.136761	0.039185	0.323795	0.704473	1.83403	0.238359	3.61625	1.56001	0.136693	0.404008	0.900655	0.0884354	4.37434	3.49246	0.32854	2.46578	3.87941
9682.13	0.2616	0.191466	0	0.323795	0.739697	1.85667	0.199557	3.76486	1.66614	0.11292	0.371687	0.84607	0.0952381	4.18507	3.45637	0.332807	2.45607	4.03458
9683.06	0.206526	0.136761	0	0.361446	0.774921	1.77743	0.216186	3.6823	1.51756	0.0950909	0.339367	0.873362	0.0748299	4.29022	3.50149	0.341341	2.42695	4.05675
9683.98	0.192758	0.0820569	0	0.376506	0.792533	1.72082	0.216186	3.64927	1.44328	0.0891477	0.452489	0.95524	0.047619	4.29022	3.30295	0.345607	2.23279	4.12325
9684.9	0.206526	0.109409	0.039185	0.338855	0.739697	1.73214	0.243902	3.63276	1.47511	0.106977	0.452489	0.791485	0.0340136	4.18507	3.30295	0.324274	2.14542	3.72423
9685.83	0.234063	0.164114	0.0783699	0.376506	0.792533	1.61893	0.232816	3.74835	1.56001	0.0891477	0.468649	0.7369	0.0680272	4.29022	3.50149	0.298673	2.22309	3.7464
9686.75	0.206526	0.164114	0	0.368976	0.810144	1.78875	0.199557	3.92999	1.51756	0.106977	0.387847	0.764192	0.0680272	4.26919	3.36612	0.320007	2.35899	3.8129
9687.67	0.220295	0.164114	0	0.353916	0.827756	1.80007	0.210643	3.79789	1.35838	0.0950909	0.436328	0.818777	0.0612245	4.16404	3.38417	0.324274	2.29104	3.83507
9688.59	0.206526	0.109409	0	0.361446	0.810144	1.68686	0.227273	3.64927	1.44328	0.124807	0.387847	0.791485	0.0544218	4.05889	3.38417	0.277339	2.32987	3.67989
9689.52	0.234063	0.136761	0.039185	0.353916	0.757309	1.7661	0.238359	3.50066	1.32654	0.124807	0.355527	0.818777	0.0748299	3.97476	3.48344	0.294406	2.34929	3.67989
9690.44	0.275368	0.109409	0.039185	0.308735	0.704473	1.75478	0.221729	3.73184	1.28409	0.106977	0.371687	0.764192	0.0680272	4.12198	3.40222	0.294406	2.26192	3.67989
9691.36	0.206526	0.164114	0.039185	0.361446	0.739697	1.80007	0.199557	3.61625	1.41144	0.0891477	0.355527	0.709607	0.047619	4.07992	3.321	0.324274	2.30075	3.72423
9692.29	0.165221	0.164114	0.0783699	0.353916	0.774921	1.78875	0.18847	3.76486	1.4645	0.101034	0.355527	0.818777	0.0612245	4.03785	3.23076	0.332807	2.33958	3.59122
9693.21	0.165221	0.109409	0	0.353916	0.686862	1.68686	0.210643	3.6823	1.33715	0.0772614	0.468649	0.818777	0.0612245	4.14301	3.14954	0.337074	2.23279	3.63556
9694.14	0.110147	0.109409	0	0.323795	0.739697	1.57364	0.199557	3.56671	1.26287	0.0950909	0.371687	0.764192	0.0748299	3.99579	3.21271	0.307207	2.16484	3.63556
9695.06	0.178989	0.218818	0.039185	0.323795	0.774921	1.72082	0.216186	3.76486	1.34777	0.11292	0.387847	0.7369	0.0816327	4.07992	3.14954	0.320007	2.18425	3.63556
9695.98	0.178989	0.109409	0.039185	0.316265	0.722085	1.65289	0.182927	3.69881	1.35838	0.118864	0.436328	0.764192	0.0544218	4.18507	3.18563	0.307207	2.17455	3.54689
9696.91	0.165221	0.164114	0	0.293675	0.686862	1.67553	0.210643	3.48415	1.33715	0.0891477	0.371687	0.900655	0.0612245	4.10095	3.11344	0.298673	2.18425	3.36954
9697.83	0.234063	0.191466	0	0.293675	0.739697	1.72082	0.210643	3.50066	1.33715	0.101034	0.404008	0.927948	0.0680272	3.99579	3.15856	0.298673	2.17455	3.54689
9698.75	0.247831	0.136761	0	0.338855	0.704473	1.75478	0.238359	3.38507	1.32654	0.0950909	0.404008	0.900655	0.0748299	4.14301	3.19466	0.307207	2.13571	3.61339
9699.68	0.2616	0.0820569	0.039185	0.353916	0.704473	1.67553	0.249446	3.38507	1.20981	0.0950909	0.371687	0.873362	0.0748299	4.05889	3.25783	0.277339	2.13571	3.61339
9700.6	0.247831	0.136761	0.039185	0.361446	0.616414	1.69818	0.221729	3.50066	1.2947	0.106977	0.339367	0.7369	0.0544218	4.12198	3.06832	0.320007	2.08718	3.67989
9701.52	0.206526	0.109409	0	0.353916	0.616414	1.68686	0.216186	3.46764	1.24164	0.118864	0.290886	0.7369	0.0748299	4.12198	3.13149	0.337074	2.14542	3.63556
9702.45	0.123916	0.136761	0	0.376506	0.66925	1.63025	0.210643	3.4181	1.09307	0.11292	0.387847	0.764192	0.0612245	4.22713	3.26685	0.345607	2.14542	3.50255
9703.37	0.151453	0.191466	0.039185	0.338855	0.686862	1.65289	0.210643	3.5502	1.19919	0.0891477	0.307046	0.873362	0.047619	4.16404	3.03222	0.320007	2.07747	3.41388
9704.3	0.137684	0.136761	0.0783699	0.361446	0.722085	1.65289	0.227273	3.38507	1.19919	0.0950909	0.339367	0.900655	0.0680272	3.99579	3.00514	0.332807	2.15513	3.34737
9705.22	0.178989	0.0820569	0.039185	0.368976	0.704473	1.66421	0.232816	3.35205	1.15674	0.13075	0.258565	0.818777	0.0748299	3.9327	3.05027	0.320007	2.1163	3.39171
9706.14	0.247831	0.191466	0.039185	0.353916	0.634026	1.61893	0.210643	3.48415	1.13552	0.11292	0.323206	0.818777	0.0748299	3.99579	3.03222	0.341341	2.03864	3.45821
9707.07	0.2616	0.246171	0.039185	0.331325	0.66925	1.66421	0.199557	3.25297	1.04001	0.101034	0.323206	0.764192	0.0952381	4.03785	3.09539	0.31574	2.00951	3.32521
9707.99	0.220295	0.109409	0.0783699	0.338855	0.634026	1.50572	0.2051	3.33554	1.01878	0.11292	0.323206	0.764192	0.0748299	4.10095	3.00514	0.324274	1.97068	3.12569
9708.92	0.165221	0.0547046	0.0783699	0.338855	0.634026	1.72082	0.238359	3.40159	1.0294	0.0950909	0.290886	0.764192	0.0884354	4.01682	3.21271	0.362674	1.89302	3.23653
9709.84	0.206526	0.109409	0.0783699	0.338855	0.598802	1.64157	0.227273	3.38507	1.14613	0.106977	0.387847	0.791485	0.0816327	4.26919	3.05027	0.311473	1.98039	3.10352
9710.76	0.178989	0.164114	0.117555	0.316265	0.493131	1.67553	0.221729	3.45112	0.986947	0.0832046	0.323206	0.818777	0.0816327	4.26919	2.96905	0.341341	1.9901	3.28087
9711.69	0.192758	0.218818	0.0783699	0.286145	0.598802	1.65289	0.227273	3.48415	0.976335	0.0891477	0.307046	0.818777	0.0680272	3.86961	3.01417	0.324274	2.15513	3.28087
9712.61	0.192758	0.164114	0.039185	0.293675	0.598802	1.60761	0.221729	3.30251	0.944498	0.0713182	0.387847	0.84607	0.0748299	3.86961	3.03222	0.307207	2.04834	3.30304
9713.54	0.178989	0.136761	0	0.301205	0.634026	1.65289	0.194013	3.286	1.14613	0.0891477	0.420168	0.84607	0.0816327	4.18507	3.06832	0.320007	2.00951	3.21436
9714.46	0.220295	0.136761	0	0.331325	0.651638	1.64157	0.221729	3.20343	1.05062	0.0772614	0.339367	0.764192	0.0680272	4.03785	2.89685	0.320007	2.06776	3.12569
9715.39	0.178989	0.0820569	0	0.331325	0.686862	1.56232	0.243902	3.07133	1.00817	0.0713182	0.307046	0.764192	0.0748299	4.03785	2.74343	0.273072	1.94156	2.83751
9716.31	0.178989	0.164114	0.0783699	0.331325	0.616414	1.58497	0.260532	3.1539	0.976335	0.106977	0.371687	0.7369	0.0748299	4.01682	2.81563	0.307207	2.04834	2.97052
9717.24	0.2616	0.191466	0.0783699	0.331325	0.598802	1.63025	0.221729	3.10436	1.11429	0.118864	0.452489	0.709607	0.0680272	4.07992	2.85173	0.30294	1.99981	3.05919
9718.16	0.220295	0.136761	0.039185	0.308735	0.545967	1.65289	0.221729	3.23646	1.09307	0.0950909	0.307046	0.764192	0.0748299	3.9327	2.82465	0.298673	1.8639	2.88184
9719.08	0.289137	0.164114	0.039185	0.316265	0.581191	1.64157	0.238359	3.26948	1.08246	0.101034	0.307046	0.818777	0.0612245	4.14301	2.79758	0.294406	1.88331	3.10352
9720.01	0.220295	0.109409	0.039185	0.316265	0.616414	1.60761	0.227273	3.36856	1.01878	0.106977	0.371687	0.84607	0.0612245	4.12198	2.86075	0.307207	1.97068	3.03702
9720.93	0.151453	0.136761	0	0.308735	0.598802	1.65289	0.221729	3.20343	1.0294	0.118864	0.371687	0.7369	0.0408163	3.91167	2.85173	0.298673	1.88331	2.92618
9721.86	0.178989	0.109409	0	0.308735	0.616414	1.65289	0.194013	3.07133	1.06123	0.0891477	0.355527	0.7369	0.047619	3.76446	2.86978	0.311473	1.89302	3.21436
9722.78	0.275368	0.109409	0	0.353916	0.616414	1.61893	0.210643	3.10436	0.986947	0.0891477	0.323206	0.709607	0.047619	3.91167	2.83368	0.311473	1.95127	2.94835
9723.71	0.234063	0.164114	0	0.361446	0.616414	1.51704	0.227273	3.26948	0.95511	0.0891477	0.355527	0.84607	0.0544218	3.91167	2.8788	0.298673	1.93185	3.08136
9724.63	0.165221	0.136761	0.117555	0.308735	0.563579	1.53968	0.216186	3.18692	0.891436	0.0832046	0.339367	0.791485	0.0680272	4.01682	2.86978	0.32854	1.85419	3.17003
9725.56	0.220295	0.109409	0.039185	0.293675	0.510743	1.66421	0.227273	3.1539	0.95511	0.118864	0.339367	0.7369	0.0748299	4.18507	2.83368	0.32854	1.92214	3.1922
9726.48	0.2616	0.0547046	0	0.301205	0.616414	1.74346	0.199557	3.00528	0.923273	0.0772614	0.307046	0.818777	0.0816327	4.01682	2.81563	0.337074	2.03864	3.14786
9727.41	0.220295	0.0547046	0	0.308735	0.634026	1.59629	0.227273	3.17041	0.933885	0.101034	0.274725	0.818777	0.0612245	3.82755	2.73441	0.332807	1.97068	3.01485
9728.33	0.234063	0.0273523	0	0.323795	0.651638	1.59629	0.182927	3.1539	0.806537	0.0950909	0.323206	0.7369	0.0408163	3.86961	2.79758	0.311473	1.9901	2.88184
9729.26	0.178989	0.164114	0.117555	0.331325	0.616414	1.61893	0.216186	3.20343	0.880824	0.101034	0.258565	0.818777	0.047619	4.05889	2.97807	0.30294	1.93185	2.74884
9730.18	0.165221	0.109409	0.039185	0.331325	0.545967	1.60761	0.216186	2.97226	0.95511	0.0891477	0.226244	0.873362	0.0748299	4.03785	2.93295	0.311473	1.90273	2.85968
9731.11	0.234063	0.0547046	0.039185	0.346386	0.528355	1.57364	0.2051	2.95575	1.0294	0.0772614	0.307046	0.873362	0.0748299	3.9327	2.86978	0.307207	1.80565	2.83751
9732.03	0.206526	0.164114	0	0.301205	0.545967	1.53968	0.2051	2.92272	1.10368	0.0832046	0.290886	0.900655	0.0680272	4.05889	2.75246	0.298673	1.82507	2.74884
9732.96	0.220295	0.164114	0.039185	0.293675	0.545967	1.48307	0.216186	2.97226	1.04001	0.0891477	0.307046	0.927948	0.0544218	4.10095	2.73441	0.30294	1.81536	3.05919
9733.89	0.206526	0.109409	0.039185	0.323795	0.545967	1.57364	0.216186	3.03831	0.933885	0.0713182	0.307046	0.873362	0.047619	4.07992	2.77051	0.324274	1.70857	2.83751
9734.81	0.220295	0.136761	0.039185	0.346386	0.581191	1.53968	0.199557	2.98877	0.81715	0.0832046	0.242405	0.791485	0.0680272	4.14301	2.65319	0.31574	1.81536	2.74884
9735.74	0.165221	0.164114	0	0.361446	0.581191	1.52836	0.2051	2.98877	0.870211	0.0891477	0.258565	0.818777	0.0748299	4.07992	2.70734	0.30294	1.82507	2.68233
9736.66	0.206526	0.191466	0.039185	0.323795	0.616414	1.65289	0.182927	2.98877	0.859599	0.0713182	0.274725	0.764192	0.0952381	4.12198	2.62612	0.29014	1.85419	2.72667
9737.59	0.220295	0.164114	0.039185	0.271084	0.616414	1.56232	0.221729	3.0218	1.01878	0.101034	0.387847	0.7369	0.0748299	3.99579	2.66221	0.298673	1.71828	2.61583
9738.51	0.192758	0.109409	0.039185	0.278614	0.563579	1.53968	0.227273	2.95575	0.81715	0.101034	0.339367	0.709607	0.0680272	4.16404	2.62612	0.311473	1.77653	2.59366
9739.44	0.192758	0.0547046	0	0.301205	0.528355	1.48307	0.182927	2.97226	0.859599	0.124807	0.307046	0.7369	0.0748299	3.95373	2.61709	0.311473	1.7474	2.72667
9740.36	0.206526	0.136761	0	0.271084	0.545967	1.39251	0.182927	2.93923	0.859599	0.0891477	0.274725	0.764192	0.0544218	4.10095	2.68026	0.337074	1.71828	2.83751
9741.29	0.247831	0.0547046	0.039185	0.278614	0.598802	1.52836	0.199557	2.82365	0.912661	0.0950909	0.290886	0.655022	0.0544218	3.99579	2.55392	0.32854	1.67945	2.85968
9742.22	0.220295	0.109409	0	0.331325	0.598802	1.58497	0.210643	2.8897	0.880824	0.0950909	0.307046	0.655022	0.0544218	3.91167	2.5088	0.30294	1.75711	2.85968
9743.14	0.247831	0.0547046	0.039185	0.323795	0.563579	1.56232	0.2051	3.0218	0.870211	0.0713182	0.371687	0.7369	0.0612245	3.84858	2.59904	0.307207	1.65033	2.72667
9744.07	0.247831	0.0820569	0.039185	0.293675	0.598802	1.60761	0.182927	2.8897	0.95511	0.0950909	0.371687	0.791485	0.0680272	3.7224	2.70734	0.341341	1.6212	2.54932
9744.99	0.220295	0.0547046	0.039185	0.301205	0.563579	1.51704	0.221729	2.74108	0.923273	0.101034	0.290886	0.818777	0.0612245	3.86961	2.64417	0.332807	1.70857	2.48282
9745.92	0.178989	0.0547046	0.039185	0.323795	0.598802	1.50572	0.194013	2.93923	0.742863	0.0891477	0.339367	0.873362	0.0680272	3.91167	2.57197	0.32854	1.71828	2.57149
9746.84	0.247831	0.0547046	0.039185	0.384036	0.598802	1.4944	0.182927	2.79062	0.7747	0.0772614	0.339367	0.84607	0.0612245	3.86961	2.5449	0.30294	1.55325	2.43848
9747.77	0.178989	0.0820569	0.039185	0.338855	0.563579	1.50572	0.199557	2.95575	0.859599	0.0713182	0.307046	0.791485	0.0748299	3.95373	2.57197	0.294406	1.66003	2.50499
9748.7	0.151453	0.136761	0.039185	0.346386	0.581191	1.57364	0.2051	2.93923	0.827762	0.0772614	0.323206	0.791485	0.0748299	3.95373	2.60807	0.307207	1.67945	2.59366
9749.62	0.206526	0.164114	0.039185	0.286145	0.634026	1.51704	0.2051	2.80713	0.785313	0.0832046	0.339367	0.818777	0.0816327	3.97476	2.60807	0.311473	1.7377	2.74884
9750.55	0.206526	0.164114	0	0.293675	0.616414	1.4944	0.2051	2.72457	0.880824	0.0891477	0.371687	0.709607	0.0680272	3.97476	2.57197	0.324274	1.7377	2.638
9751.48	0.234063	0.109409	0	0.293675	0.563579	1.52836	0.199557	2.7576	0.81715	0.101034	0.290886	0.682314	0.0816327	4.01682	2.67124	0.337074	1.70857	2.638
9752.4	0.234063	0.0273523	0.0783699	0.316265	0.598802	1.58497	0.17184	2.8897	0.806537	0.0713182	0.274725	0.818777	0.0748299	3.9327	2.73441	0.30294	1.64062	2.48282
9753.33	0.206526	0.0820569	0.039185	0.346386	0.581191	1.4944	0.194013	2.72457	0.848987	0.0950909	0.274725	0.709607	0.0680272	3.78549	2.68026	0.298673	1.58237	2.54932
9754.25	0.220295	0.136761	0	0.331325	0.528355	1.41515	0.18847	2.65852	0.870211	0.0891477	0.355527	0.84607	0.0680272	3.86961	2.68026	0.320007	1.6212	2.7045
9755.18	0.178989	0.0820569	0.039185	0.278614	0.510743	1.46043	0.182927	2.92272	0.7747	0.065375	0.355527	0.873362	0.0680272	3.86961	2.71636	0.311473	1.69886	2.638
9756.11	0.220295	0.164114	0.039185	0.323795	0.563579	1.40383	0.210643	2.85667	0.700414	0.0713182	0.323206	0.900655	0.0680272	3.89064	2.62612	0.285873	1.7474	2.43848
9757.03	0.206526	0.218818	0.039185	0.316265	0.545967	1.4944	0.199557	2.74108	0.742863	0.0713182	0.339367	0.764192	0.0680272	3.95373	2.56295	0.31574	1.68916	2.48282
9757.96	0.206526	0.109409	0	0.338855	0.528355	1.56232	0.216186	2.79062	0.689802	0.0772614	0.242405	0.7369	0.0680272	3.99579	2.53587	0.320007	1.60179	2.43848
9758.89	0.206526	0.164114	0	0.384036	0.510743	1.4944	0.2051	2.77411	0.721639	0.0772614	0.258565	0.764192	0.047619	3.99579	2.48173	0.294406	1.54354	2.32764
9759.81	0.247831	0.0820569	0	0.353916	0.528355	1.46043	0.182927	2.7576	0.753476	0.0891477	0.274725	0.818777	0.0748299	4.12198	2.56295	0.29014	1.53383	2.23897
9760.74	0.220295	0.0820569	0.039185	0.346386	0.581191	1.44911	0.199557	2.84016	0.732251	0.0772614	0.274725	0.818777	0.0680272	3.9327	2.62612	0.311473	1.6212	2.32764
9761.67	0.178989	0.0820569	0	0.301205	0.545967	1.47175	0.210643	2.77411	0.700414	0.106977	0.339367	0.873362	0.0612245	3.9327	2.51782	0.29014	1.6212	2.34981
9762.59	0.192758	0.136761	0	0.256024	0.634026	1.40383	0.210643	2.77411	0.626128	0.0950909	0.307046	0.7369	0.0340136	3.78549	2.48173	0.294406	1.59208	2.34981
[truncated: 255 more rows]
