# Supplementary material for: The RBR E3 ubiquitin ligase HOIL-1 can ubiquitinate diverse non-protein substrates in vitro
Source: Life Sci Alliance. 2025 Apr 1;8(6):e202503243. doi: 10.26508/lsa.202503243 (PMC11962058; doi:10.26508/lsa.202503243)
Supplement: Supplementary file 3 [file LSA-2025-03243_SdataFS2.xlsx]

## Sheet: Uncropped gels Fig S2
Uncropped gels Fig S2

## Sheet: Fig S2B
m/z	Relative intensity (%)
8000	3.21317
8000.84	3.33072
8001.67	3.25235
8002.51	3.17398
8003.35	3.09561
8004.19	3.36991
8005.03	3.17398
8005.87	3.01724
8006.71	2.8605
8007.55	3.21317
8008.38	3.09561
8009.22	3.05643
8010.06	3.05643
8010.9	3.05643
8011.74	3.48746
8012.58	3.33072
8013.42	3.1348
8014.26	3.09561
8015.1	3.25235
8015.94	3.17398
8016.78	2.89969
8017.61	3.05643
8018.45	2.42947
8019.29	2.66458
8020.13	2.82132
8020.97	3.25235
8021.81	3.05643
8022.65	2.89969
8023.49	3.09561
8024.33	3.01724
8025.17	2.93887
8026.01	2.93887
8026.85	2.89969
8027.69	3.1348
8028.53	2.8605
8029.37	3.05643
8030.21	3.01724
8031.05	3.25235
8031.89	2.82132
8032.73	2.62539
8033.57	2.78213
8034.41	2.82132
8035.25	3.01724
8036.09	3.36991
8036.93	3.25235
8037.77	3.1348
8038.61	2.82132
8039.46	2.97806
8040.3	3.21317
8041.14	3.29154
8041.98	3.33072
8042.82	3.6442
8043.66	3.36991
8044.5	3.29154
8045.34	3.05643
8046.18	3.40909
8047.02	3.29154
8047.86	2.78213
8048.7	2.70376
8049.55	2.78213
8050.39	3.21317
8051.23	2.97806
8052.07	3.01724
8052.91	2.97806
8053.75	2.78213
8054.59	3.09561
8055.44	2.97806
8056.28	3.1348
8057.12	3.25235
8057.96	3.21317
8058.8	3.21317
8059.64	3.01724
8060.48	3.09561
8061.33	3.21317
8062.17	3.05643
8063.01	3.17398
8063.85	3.17398
8064.69	3.29154
8065.53	2.82132
8066.38	2.8605
8067.22	3.25235
8068.06	2.93887
8068.9	2.97806
8069.75	3.25235
8070.59	3.1348
8071.43	3.44828
8072.27	3.48746
8073.11	3.40909
8073.96	3.36991
8074.8	3.29154
8075.64	3.01724
8076.48	3.05643
8077.33	2.74295
8078.17	3.21317
8079.01	3.44828
8079.85	3.33072
8080.7	3.56583
8081.54	3.60502
8082.38	3.21317
8083.23	3.05643
8084.07	3.1348
8084.91	3.1348
8085.76	3.09561
8086.6	3.52665
8087.44	3.29154
8088.28	3.09561
8089.13	3.05643
8089.97	3.25235
8090.81	3.21317
8091.66	3.29154
8092.5	3.17398
8093.34	3.29154
8094.19	3.48746
8095.03	3.09561
8095.88	2.97806
8096.72	3.17398
8097.56	3.25235
8098.41	3.29154
8099.25	3.33072
8100.09	3.1348
8100.94	3.21317
8101.78	2.97806
8102.62	2.82132
8103.47	3.01724
8104.31	3.25235
8105.16	3.68339
8106	3.40909
8106.85	3.76176
8107.69	3.17398
8108.53	3.01724
8109.38	3.1348
8110.22	3.52665
8111.07	3.25235
8111.91	3.25235
8112.76	3.21317
8113.6	3.09561
8114.44	3.17398
8115.29	3.21317
8116.13	3.21317
8116.98	3.40909
8117.82	3.48746
8118.67	3.6442
8119.51	3.21317
8120.36	3.33072
8121.2	3.1348
8122.05	3.09561
8122.89	3.44828
8123.74	3.1348
8124.58	3.17398
8125.43	3.6442
8126.27	3.48746
8127.12	3.44828
8127.96	3.40909
8128.81	3.1348
8129.65	3.52665
8130.5	3.40909
8131.34	3.21317
8132.19	3.40909
8133.03	3.44828
8133.88	3.44828
8134.73	3.56583
8135.57	3.44828
8136.42	3.01724
8137.26	3.17398
8138.11	2.89969
8138.95	3.68339
8139.8	3.52665
8140.65	3.48746
8141.49	3.05643
8142.34	3.29154
8143.18	3.40909
8144.03	3.72257
8144.88	3.72257
8145.72	3.52665
8146.57	3.68339
8147.41	3.6442
8148.26	3.52665
8149.11	3.01724
8149.95	3.21317
8150.8	3.56583
8151.65	3.80094
8152.49	3.52665
8153.34	3.29154
8154.19	2.97806
8155.03	3.44828
8155.88	3.6442
8156.73	3.40909
8157.57	3.21317
8158.42	3.01724
8159.27	3.36991
8160.11	3.44828
8160.96	3.1348
8161.81	3.25235
8162.65	3.56583
8163.5	3.68339
8164.35	3.6442
8165.19	3.40909
8166.04	3.05643
8166.89	3.48746
8167.74	3.80094
8168.58	3.17398
8169.43	3.40909
8170.28	3.36991
8171.13	3.80094
8171.97	3.76176
8172.82	3.72257
8173.67	3.76176
8174.52	3.52665
8175.36	3.52665
8176.21	3.36991
8177.06	3.68339
8177.91	3.48746
8178.76	3.17398
8179.6	3.17398
8180.45	3.33072
8181.3	3.17398
8182.15	3.17398
8182.99	3.44828
8183.84	3.36991
8184.69	3.44828
8185.54	3.52665
8186.39	3.40909
8187.24	3.60502
8188.08	3.56583
8188.93	3.6442
8189.78	3.68339
8190.63	3.40909
8191.48	3.76176
8192.33	3.29154
8193.17	3.40909
8194.02	3.33072
8194.87	3.56583
8195.72	3.76176
8196.57	3.40909
8197.42	3.25235
8198.27	3.25235
8199.12	3.40909
8199.97	3.84013
8200.82	3.60502
8201.66	3.68339
8202.51	3.56583
8203.36	3.52665
8204.21	3.60502
8205.06	3.44828
8205.91	2.89969
8206.76	3.36991
8207.61	3.60502
8208.46	3.52665
8209.31	3.60502
8210.16	3.6442
8211.01	3.68339
8211.86	3.36991
8212.7	3.52665
8213.56	3.68339
8214.41	3.52665
8215.25	3.68339
8216.1	3.60502
8216.95	3.29154
8217.8	3.56583
8218.65	3.40909
8219.5	3.29154
8220.35	3.95768
8221.2	3.76176
8222.05	3.44828
8222.9	4.03605
8223.75	3.99687
8224.6	3.80094
8225.45	3.72257
8226.31	3.6442
8227.16	3.9185
8228.01	4.27116
8228.86	4.11442
8229.71	3.48746
8230.56	3.68339
8231.41	3.56583
8232.26	3.68339
8233.11	3.76176
8233.96	3.80094
8234.81	3.6442
8235.66	3.95768
8236.51	3.84013
8237.36	3.6442
8238.22	3.6442
8239.07	3.80094
8239.92	3.72257
8240.77	3.99687
8241.62	3.56583
8242.47	3.56583
8243.32	4.11442
8244.17	3.9185
8245.02	3.6442
8245.88	3.87931
8246.73	3.84013
8247.58	4.23197
8248.43	4.23197
8249.28	3.84013
8250.13	3.9185
8250.98	3.68339
8251.84	3.95768
8252.69	3.76176
8253.54	3.80094
8254.39	3.80094
8255.24	3.6442
8256.09	3.68339
8256.95	3.72257
8257.8	3.9185
8258.65	4.07524
8259.5	4.31034
8260.35	3.80094
8261.21	3.95768
8262.06	3.87931
8262.91	4.07524
8263.76	4.11442
8264.62	3.68339
8265.47	3.76176
8266.32	3.76176
8267.17	3.80094
8268.03	3.76176
8268.88	3.87931
8269.73	4.11442
8270.58	3.60502
8271.44	3.72257
8272.29	3.76176
8273.14	3.9185
8273.99	3.87931
8274.85	3.9185
8275.7	4.03605
8276.55	3.84013
8277.41	4.38871
8278.26	3.99687
8279.11	4.27116
8279.97	3.9185
8280.82	3.6442
8281.67	3.87931
8282.52	3.72257
8283.38	3.84013
8284.23	4.07524
8285.08	3.99687
8285.94	3.87931
8286.79	4.19279
8287.65	4.23197
8288.5	3.95768
8289.35	4.07524
8290.21	4.27116
8291.06	3.9185
8291.91	3.99687
8292.77	4.34953
8293.62	4.54545
8294.48	4.19279
8295.33	4.19279
8296.18	4.38871
8297.04	4.50627
8297.89	4.03605
8298.75	4.11442
8299.6	4.27116
8300.45	4.46708
8301.31	4.27116
8302.16	4.19279
8303.02	3.87931
8303.87	4.34953
8304.73	4.50627
8305.58	4.66301
8306.43	4.46708
8307.29	4.31034
8308.14	3.87931
8309	4.19279
8309.85	3.95768
8310.71	4.27116
8311.56	4.23197
8312.42	4.62382
8313.27	4.58464
8314.13	4.50627
8314.98	4.4279
8315.84	4.54545
8316.69	4.81975
8317.55	4.89812
8318.4	4.58464
8319.26	4.31034
8320.11	4.46708
8320.97	4.62382
8321.82	4.85893
8322.68	4.66301
8323.53	4.9373
8324.39	4.50627
8325.24	4.62382
8326.1	4.4279
8326.95	4.34953
8327.81	4.15361
8328.67	4.78056
8329.52	4.34953
8330.38	4.46708
8331.23	4.4279
8332.09	4.27116
8332.94	4.62382
8333.8	4.27116
8334.66	4.70219
8335.51	4.62382
8336.37	4.66301
8337.22	4.38871
8338.08	4.46708
8338.94	4.58464
8339.79	4.54545
8340.65	4.78056
8341.5	4.70219
8342.36	4.4279
8343.22	4.66301
8344.08	4.4279
8344.93	5.17241
8345.79	4.97649
8346.64	4.74138
8347.5	4.34953
8348.36	4.46708
8349.21	4.46708
8350.07	5.25078
8350.93	4.9373
8351.78	4.78056
8352.64	4.70219
8353.5	4.58464
8354.35	4.62382
8355.21	4.81975
8356.07	4.50627
8356.93	4.62382
8357.78	4.89812
8358.64	4.81975
8359.5	4.62382
8360.35	4.85893
8361.21	4.9373
8362.07	5.01567
8362.93	4.54545
8363.78	4.23197
8364.64	4.70219
8365.5	4.66301
8366.36	5.2116
8367.22	4.58464
8368.07	4.89812
8368.93	4.81975
8369.79	5.09404
8370.65	5.17241
8371.5	4.85893
8372.36	4.97649
8373.22	4.97649
8374.08	5.05486
8374.93	4.9373
8375.79	4.97649
8376.65	5.05486
8377.51	5.09404
8378.37	5.40752
8379.23	5.09404
8380.08	5.28997
8380.94	5.13323
8381.8	4.9373
8382.66	5.40752
8383.52	4.97649
8384.38	4.9373
8385.24	5.2116
8386.09	5.44671
8386.95	5.60345
8387.81	5.13323
8388.67	5.40752
8389.53	5.52508
8390.39	6.11285
8391.25	5.76019
8392.1	5.2116
8392.96	4.97649
8393.82	5.52508
8394.68	5.2116
8395.54	5.25078
8396.4	5.32915
8397.26	5.25078
8398.12	5.32915
8398.98	5.721
8399.84	5.13323
8400.7	5.28997
8401.56	6.03448
8402.42	5.76019
8403.27	5.40752
8404.13	5.56426
8404.99	5.83856
8405.85	5.87774
8406.71	5.17241
8407.57	5.91693
8408.43	5.76019
8409.29	5.64263
8410.15	5.79937
8411.01	5.76019
8411.87	5.79937
8412.73	6.03448
8413.59	5.48589
8414.45	5.44671
8415.31	6.30878
8416.17	6.03448
8417.03	5.56426
8417.89	5.40752
8418.75	5.79937
8419.61	6.03448
8420.47	5.60345
8421.33	5.76019
8422.19	5.95611
8423.06	5.76019
8423.92	6.26959
8424.78	6.23041
8425.64	6.58307
8426.5	6.38715
8427.36	6.19122
8428.22	5.9953
8429.08	6.54389
8429.94	6.23041
8430.8	6.66144
8431.66	6.54389
8432.52	6.46552
8433.38	6.70063
8434.25	6.23041
8435.11	6.19122
8435.97	6.46552
8436.83	6.58307
8437.69	6.42633
8438.55	6.34796
8439.41	6.62226
8440.27	6.779
8441.14	6.73981
8442	6.42633
8442.86	6.26959
8443.72	6.5047
8444.58	6.5047
8445.44	6.26959
8446.3	6.34796
8447.17	6.58307
8448.03	7.09248
8448.89	6.779
8449.75	6.81818
8450.61	6.54389
8451.48	6.70063
8452.34	6.5047
8453.2	6.62226
8454.06	6.89655
8454.92	7.13166
8455.79	6.81818
8456.65	6.97492
8457.51	6.81818
8458.37	7.24922
8459.24	6.81818
8460.1	7.01411
8460.96	7.2884
8461.82	7.5627
8462.68	7.48433
8463.55	7.24922
8464.41	7.2884
8465.27	7.87618
8466.14	7.91536
8467	7.5627
8467.86	7.13166
8468.72	7.32759
8469.59	7.05329
8470.45	7.60188
8471.31	7.60188
8472.17	7.79781
8473.04	7.75862
8473.9	8.0721
8474.76	7.91536
8475.63	8.0721
8476.49	7.71944
8477.35	7.44514
8478.22	7.44514
8479.08	7.91536
8479.94	8.11129
8480.81	7.79781
8481.67	7.68025
8482.53	7.99373
8483.4	8.18966
8484.26	8.03292
8485.13	8.15047
8485.99	8.26803
8486.85	8.18966
8487.72	8.30721
8488.58	8.22884
8489.44	8.46395
8490.31	8.42476
8491.17	8.38558
8492.04	8.18966
8492.9	8.69906
8493.76	9.01254
8494.63	8.69906
8495.49	8.8558
8496.36	8.93417
8497.22	8.97335
8498.09	9.13009
8498.95	8.69906
8499.82	8.77743
8500.68	8.69906
8501.54	8.0721
8502.41	8.46395
8503.27	9.01254
8504.14	8.97335
8505	9.40439
8505.87	9.01254
8506.73	8.26803
8507.6	9.01254
8508.46	9.40439
8509.33	9.83542
8510.19	9.52194
8511.06	9.99216
8511.92	9.3652
8512.79	9.48276
8513.65	8.97335
8514.52	9.01254
8515.38	9.24765
8516.25	9.13009
8517.11	9.13009
8517.98	9.67868
8518.84	9.75705
8519.71	10.3056
8520.57	9.79624
8521.44	10.1881
8522.31	10.2273
8523.17	9.79624
8524.04	9.83542
8524.9	9.56113
8525.77	9.91379
8526.63	10.5799
8527.5	10.3448
8528.36	9.95298
8529.23	10.0705
8530.1	10.1881
8530.96	9.99216
8531.83	10.2273
8532.69	10.815
8533.56	10.9718
8534.43	10.5016
8535.29	10.2665
8536.16	10.3448
8537.03	10.6975
8537.89	10.815
8538.76	10.9718
8539.63	11.5204
8540.49	11.2069
8541.36	11.0893
8542.23	11.011
8543.09	11.011
8543.96	11.1285
8544.83	11.2069
8545.69	11.2069
8546.56	11.2853
8547.43	11.1285
8548.29	11.7163
8549.16	11.4028
8550.03	11.4028
8550.89	11.7947
8551.76	11.8339
8552.63	11.6771
8553.5	11.873
8554.36	11.873
8555.23	11.2069
8556.1	11.7555
8556.96	12.3433
8557.83	12.1865
8558.7	12.069
8559.57	12.1865
8560.43	12.3824
8561.3	12.3433
8562.17	12.4216
8563.04	12.3824
8563.9	12.6567
8564.77	12.3433
8565.64	12.4216
8566.51	12.6567
8567.38	12.3433
8568.24	12.9702
8569.11	13.127
8569.98	13.0094
8570.85	12.6176
8571.72	12.8918
8572.58	13.6755
8573.45	13.5188
8574.32	13.2837
8575.19	13.127
8576.06	13.127
8576.92	13.2053
8577.79	13.2053
8578.66	14.0282
8579.53	13.558
8580.4	13.9107
8581.27	13.8715
8582.14	13.9498
8583	14.0282
8583.87	13.989
8584.74	14.0282
8585.61	13.9498
8586.48	13.4013
8587.35	13.2837
8588.22	13.9107
8589.09	14.3809
8589.95	14.4984
8590.83	14.4984
8591.69	14.6944
8592.56	14.1458
8593.43	14.1066
8594.3	14.0282
8595.17	14.1066
8596.04	13.8715
8596.91	14.4984
8597.78	14.5376
8598.65	14.4592
8599.52	14.3417
8600.39	14.7727
8601.26	15.3605
8602.13	14.7335
8603	14.6552
8603.87	14.4984
8604.74	14.5768
8605.6	14.6552
8606.48	14.4592
8607.34	15.4389
8608.22	15.047
8609.08	15.3997
8609.95	14.9687
8610.83	15.1646
8611.69	15.0862
8612.57	14.9687
8613.43	15.0078
8614.31	15.4781
8615.18	15.7915
8616.05	15.2821
8616.92	15.3213
8617.79	15.2038
8618.66	15.2821
8619.53	15.5956
8620.4	15.7132
8621.27	16.0658
8622.14	15.4781
8623.01	15.2821
8623.88	15.0862
8624.75	15.4389
8625.62	15.4781
8626.49	15.9483
8627.36	16.3009
8628.24	15.7132
8629.11	16.105
8629.98	16.105
8630.85	15.9091
8631.72	15.9091
8632.59	15.5956
8633.46	15.7132
8634.33	16.1834
8635.2	16.4577
8636.08	16.7712
8636.95	16.9279
8637.82	16.8103
8638.69	16.6536
8639.56	17.163
8640.43	16.732
8641.31	15.9091
8642.18	16.9671
8643.05	17.5157
8643.92	17.3981
8644.79	17.4765
8645.66	17.594
8646.54	17.6332
8647.41	16.732
8648.28	17.2806
8649.15	16.9671
8650.02	16.7712
8650.9	17.0846
8651.77	16.732
8652.64	16.9279
8653.51	17.2806
8654.39	17.9859
8655.26	17.9075
8656.13	17.3197
8657	17.5549
8657.87	17.8683
8658.75	17.8292
8659.62	17.9467
8660.49	17.79
8661.36	18.2994
8662.24	18.3777
8663.11	17.594
8663.98	17.5157
8664.86	17.7116
8665.73	17.3589
8666.6	18.1034
8667.47	17.594
8668.35	18.5737
8669.22	18.4169
8670.09	17.9859
8670.97	18.0251
8671.84	18.0643
8672.71	18.2602
8673.59	18.4953
8674.46	18.4561
8675.33	19.0439
8676.21	19.0831
8677.08	19.3966
8677.95	19.0439
8678.83	19.3574
8679.7	19.3574
8680.57	18.7696
8681.45	18.9655
8682.32	19.3966
8683.19	18.8871
8684.07	19.8668
8684.94	19.7492
8685.82	19.6708
8686.69	19.5533
8687.56	18.8088
8688.44	19.5925
8689.31	19.71
8690.19	20.1803
8691.06	19.9451
8691.93	20.5329
8692.81	20.1411
8693.68	20.0627
8694.56	20.337
8695.43	20.768
8696.31	20.1411
8697.18	20.6113
8698.06	20.4937
8698.93	20.768
8699.8	20.7288
8700.68	21.1991
8701.55	21.4342
8702.43	21.3166
8703.3	21.5517
8704.18	21.9044
8705.05	21.5909
8705.93	21.7868
8706.8	21.6693
8707.68	22.5313
8708.55	22.1003
8709.43	22.6097
8710.3	22.5313
8711.18	22.7273
8712.05	23.4718
8712.93	23.5502
8713.8	23.2759
8714.68	23.8636
8715.55	24.2947
8716.43	23.315
8717.31	23.1975
8718.18	23.7461
8719.06	23.3934
8719.93	23.5893
8720.81	23.9028
8721.68	24.7257
8722.56	24.8824
8723.43	24.569
8724.31	24.7257
8725.19	24.8433
8726.06	25.8229
8726.94	25.7053
8727.81	25.9796
8728.69	25.3918
8729.57	26.058
8730.44	26.2147
8731.32	26.058
8732.19	26.7241
8733.07	26.8417
8733.95	26.7241
8734.82	26.7241
8735.7	27.116
8736.58	27.4295
8737.45	28.0564
8738.33	27.7038
8739.21	28.0172
8740.08	27.7821
8740.96	27.5078
8741.84	28.3307
8742.71	29.1928
8743.59	28.605
8744.47	28.0564
8745.34	28.2132
8746.22	29.5063
8747.1	29.5063
8747.97	29.8589
8748.85	30.5251
8749.73	29.7414
8750.6	30.29
8751.48	30.721
8752.36	30.5251
8753.24	30.7602
8754.11	30.9169
8754.99	32.0141
8755.87	31.779
8756.75	31.1912
8757.62	32.3276
8758.5	33.1505
8759.38	33.8166
8760.26	33.3464
8761.13	33.1113
8762.01	33.6599
8762.89	34.0517
8763.77	34.2085
8764.65	34.5219
8765.52	34.9138
8766.4	35.0705
8767.28	35.815
8768.16	35.1489
8769.03	35.384
8769.91	35.8934
8770.79	36.8339
8771.67	36.7555
8772.55	37.069
8773.43	36.3636
8774.31	36.4028
8775.18	36.9514
8776.06	37.1473
8776.94	37.4216
8777.82	38.0878
8778.7	38.9498
8779.58	39.5376
8780.45	39.7335
8781.33	39.5376
8782.21	40.2429
8783.09	39.9295
8783.97	40.1254
8784.85	40.3213
8785.73	41.2618
8786.61	41.4185
8787.49	42.0063
8788.36	42.0455
8789.24	42.4765
8790.12	42.0455
8791	42.6332
8791.88	42.9075
8792.76	43.2994
8793.64	43.2602
8794.52	44.279
8795.4	44.5533
8796.28	44.5533
8797.16	44.906
8798.04	46.0031
8798.92	46.0031
8799.8	45.8464
8800.67	46.9044
8801.56	47.2571
8802.43	48.6285
8803.32	48.6285
8804.19	48.4718
8805.07	48.0016
8805.95	48.3542
8806.83	48.7069
8807.71	49.2555
8808.59	49.8041
8809.47	49.6473
8810.35	50.9404
8811.24	51.1755
8812.11	51.5282
8813	51.6066
8813.88	52.0376
8814.76	52.2727
8815.64	52.7038
8816.52	53.0172
8817.4	53.4483
8818.28	53.5658
8819.16	54.4671
8820.04	55.1724
8820.92	55.0157
8821.8	54.8197
8822.68	56.4263
8823.56	57.0141
8824.44	57.6803
8825.32	56.7006
8826.2	57.1708
8827.09	57.406
8827.97	57.5235
8828.85	58.1113
8829.73	58.6991
8830.61	59.9138
8831.49	60.3448
8832.37	60.6583
8833.25	60.6975
8834.14	61.5987
8835.02	61.7163
8835.9	63.4796
8836.78	63.7931
8837.66	62.7743
8838.54	63.9107
8839.42	64.7335
8840.31	65.0078
8841.19	64.1458
8842.07	65.1646
8842.95	66.2618
8843.83	67.6332
8844.71	67.3197
8845.6	67.6724
8846.48	68.0251
8847.36	68.6129
8848.24	69.9843
8849.12	69.9451
8850.01	70.5329
8850.89	70.5721
8851.77	71.9828
8852.65	72.8056
8853.54	72.9624
8854.42	73.315
8855.3	73.2367
8856.18	74.5298
8857.07	74.373
8857.95	74.4906
8858.83	75
8859.71	75.9013
8860.6	76.9984
8861.48	77.0768
8862.36	78.0172
8863.24	77.6646
8864.13	77.8997
8865.01	79.3495
8865.89	79.8589
8866.77	79.8981
8867.66	78.9969
8868.54	79.4279
8869.42	80.6426
8870.31	80.5643
8871.19	81.0345
8872.07	81.9749
8872.96	82.837
8873.84	83.9342
8874.72	84.1301
8875.61	84.7179
8876.49	85.6975
8877.38	86.2853
8878.26	87.069
8879.14	87.5784
8880.02	87.5
8880.91	88.0094
8881.79	87.9702
8882.68	88.1661
8883.56	88.5188
8884.44	89.2633
8885.33	89.9295
8886.21	89.4201
8887.1	89.7335
8887.98	89.3417
8888.86	90.2821
8889.75	90.9091
8890.63	91.8495
8891.52	93.0251
8892.4	92.7116
8893.28	93.6912
8894.17	95.2194
8895.05	96.5517
8895.94	97.8056
8896.82	99.2163
8897.71	99.8824
8898.59	100
8899.48	99.0987
8900.36	98.511
8901.25	99.2555
8902.13	98.1583
8903.01	97.7665
8903.9	98.1975
8904.78	96.6301
8905.67	95.5721
8906.56	92.9467
8907.44	92.9075
8908.33	93.0643
8909.21	91.8495
8910.09	90.7132
8910.98	90.4389
8911.87	89.3025
8912.75	88.3229
8913.64	87.4608
8914.52	86.8339
8915.41	86.2853
8916.29	86.4028
8917.18	86.4028
8918.06	85.6975
8918.95	84.6003
8919.83	83.9734
8920.72	83.1505
8921.61	83.7774
8922.49	83.5031
8923.38	83.0721
8924.26	82.5235
8925.15	81.5831
8926.03	81.348
8926.92	80.9953
8927.81	80.6818
8928.69	80.1332
8929.58	79.8981
8930.47	80.1332
8931.35	79.3495
8932.24	78.8401
8933.12	78.4483
8934.01	77.4295
8934.9	77.3511
8935.78	76.8809
8936.67	76.6458
8937.56	76.7633
8938.44	77.116
8939.33	77.7038
8940.22	76.8809
8941.1	77.3511
8941.99	78.0956
8942.88	77.9781
8943.76	77.7429
8944.65	77.0768
8945.54	76.4498
8946.42	76.8025
8947.31	76.8025
8948.2	76.4107
8949.08	76.3323
8949.97	75.431
8950.86	75.5094
8951.75	75.1959
8952.63	74.8041
8953.52	75.8229
8954.41	76.2931
8955.3	76.7241
8956.18	75.5878
8957.07	75.1176
8957.96	75.0392
8958.85	75.1959
8959.73	75.7837
8960.62	75.3135
8961.51	74.6473
8962.4	74.0204
8963.28	74.569
8964.17	73.942
8965.06	72.4922
8965.95	72.3354
8966.84	72.6097
8967.72	72.1003
8968.61	71.8652
8969.5	71.4342
8970.39	70.9639
8971.28	70.6113
8972.16	69.9451
8973.05	69.71
8973.94	69.71
8974.83	69.0047
8975.72	67.3589
8976.61	67.79
8977.5	66.4185
8978.38	65.9091
8979.27	65.9875
8980.16	65.047
8981.05	64.2241
8981.94	62.931
8982.83	62.069
8983.72	62.1082
8984.6	60.7367
8985.49	59.4044
8986.38	58.9342
8987.27	58.5031
8988.16	57.3276
8989.05	57.0925
8989.94	55.9169
8990.83	54.4279
8991.72	53.3699
8992.61	52.2335
8993.5	51.6066
8994.38	50.9013
8995.27	51.0188
8996.16	49.4122
8997.05	48.8245
8997.94	48.7069
8998.83	47.7273
8999.72	46.6301
9000.61	45.5329
9001.5	45.0235
9002.39	44.8668
9003.28	42.9075
9004.17	41.7712
9005.06	41.7712
9005.95	40.7915
9006.84	40.4781
9007.73	39.4984
9008.62	38.5972
9009.51	38.7539
9010.4	38.4013
9011.29	36.9122
9012.18	36.3636
9013.07	34.9922
9013.96	35.0313
9014.85	33.6599
9015.74	33.1113
9016.63	32.837
9017.52	33.1897
9018.41	32.6803
9019.3	31.9749
9020.19	31.8574
9021.08	30.5643
9021.98	30.1724
9022.87	30.1724
9023.76	30.29
9024.65	29.4671
9025.54	28.9185
9026.43	28.0564
9027.32	28.1348
9028.21	28.2132
9029.1	28.4483
9029.99	27.6254
9030.89	27.6254
9031.78	26.5282
9032.67	26.6458
9033.56	26.5282
9034.45	26.1364
9035.34	26.0972
9036.23	26.2931
9037.12	25.8621
9038.02	25.3135
9038.91	24.4514
9039.8	24.373
9040.69	24.6082
9041.58	24.6865
9042.47	24.8041
9043.37	24.2555
9044.26	23.7069
9045.15	23.1975
9046.04	23.2367
9046.93	23.1975
9047.83	23.3542
9048.72	24.1771
9049.61	23.0016
9050.5	22.7665
9051.39	23.315
9052.29	23.3934
9053.18	22.7665
9054.07	23.2367
9054.96	22.6097
9055.85	22.2962
9056.75	22.7273
9057.64	22.8448
9058.53	22.5313
9059.42	22.2571
9060.32	22.2571
9061.21	21.7085
9062.1	21.7476
9063	21.5517
9063.89	20.4154
9064.78	20.8072
9065.67	20.337
9066.57	19.906
9067.46	19.0047
9068.35	19.2398
9069.25	18.652
9070.14	18.4953
9071.03	17.9859
9071.92	17.5549
9072.82	17.7508
9073.71	17.8292
9074.6	17.163
9075.5	16.5361
9076.39	16.6928
9077.28	16.4577
9078.18	16.2618
9079.07	16.4969
9079.97	15.5956
9080.86	15.1254
9081.75	15.0862
9082.65	14.4201
9083.54	14.4201
9084.43	14.1458
9085.33	13.5972
9086.22	13.127
9087.12	12.7351
9088.01	13.0878
9088.9	12.8135
9089.8	12.2649
9090.69	11.5987
9091.59	11.2461
9092.48	10.6975
9093.38	11.1677
9094.27	10.4624
9095.16	10.6975
9096.06	9.91379
9096.95	9.32602
9097.85	9.87461
9098.74	10.0705
9099.64	9.24765
9100.53	9.60031
9101.42	9.05172
9102.32	8.77743
9103.21	9.09091
9104.11	8.69906
9105	8.89498
9105.9	8.77743
9106.79	8.69906
9107.69	8.11129
9108.58	7.99373
9109.48	8.11129
9110.37	7.52351
9111.27	7.64107
9112.16	8.22884
9113.06	7.99373
9113.95	7.83699
9114.85	7.2884
9115.75	7.44514
9116.64	7.24922
9117.54	6.93574
9118.43	6.89655
9119.33	7.17085
9120.22	7.09248
9121.12	6.81818
9122.01	6.85737
9122.91	6.85737
9123.81	7.13166
9124.7	6.93574
9125.6	7.01411
9126.49	6.62226
9127.39	6.26959
9128.28	6.38715
9129.18	6.26959
9130.08	6.42633
9130.97	6.07367
9131.87	6.42633
9132.76	6.03448
9133.66	5.95611
9134.56	5.9953
9135.45	6.03448
9136.35	6.54389
9137.25	6.15204
9138.14	6.26959
9139.04	6.11285
9139.94	5.76019
9140.83	5.721
9141.73	5.64263
9142.63	5.56426
9143.52	5.52508
9144.42	5.56426
9145.32	5.44671
9146.21	5.87774
9147.11	5.48589
9148.01	5.2116
9148.9	5.32915
9149.8	5.36834
9150.7	5.44671
9151.59	5.13323
9152.49	5.05486
9153.39	5.13323
9154.29	4.89812
9155.18	5.25078
9156.08	4.78056
9156.98	4.9373
9157.88	5.01567
9158.77	4.89812
9159.67	5.01567
9160.57	4.66301
9161.47	4.50627
9162.36	4.81975
9163.26	4.81975
9164.16	4.50627
9165.06	4.62382
9165.95	4.70219
9166.85	4.46708
9167.75	4.07524
9168.65	4.23197
9169.55	4.07524
9170.44	3.87931
9171.34	3.72257
9172.24	3.76176
9173.14	3.87931
9174.04	3.6442
9174.93	3.68339
9175.83	3.48746
9176.73	3.84013
9177.63	3.56583
9178.53	3.36991
9179.43	3.52665
9180.33	3.44828
9181.22	3.29154
9182.12	3.09561
9183.02	3.36991
9183.92	3.33072
9184.82	3.05643
9185.72	3.25235
9186.62	3.40909
9187.52	3.40909
9188.42	3.1348
9189.31	3.17398
9190.21	3.17398
9191.11	3.09561
9192.01	3.1348
9192.91	3.33072
9193.81	2.89969
9194.71	3.05643
9195.61	2.66458
9196.51	2.46865
9197.41	2.70376
9198.31	2.82132
9199.2	2.70376
9200.1	2.78213
9201	3.01724
9201.9	2.58621
9202.8	2.62539
9203.7	2.62539
9204.6	2.3511
9205.5	2.8605
9206.4	2.46865
9207.3	2.46865
9208.2	2.62539
9209.1	2.50784
9210	2.3511
9210.9	2.42947
9211.8	2.39028
9212.7	2.62539
9213.6	2.50784
9214.5	2.23354
9215.4	2.15517
9216.3	2.3511
9217.2	2.39028
9218.1	2.46865
9219	2.3511
9219.91	2.39028
9220.81	2.50784
9221.71	2.39028
9222.61	2.42947
9223.51	2.19436
9224.41	2.19436
9225.31	2.0768
9226.21	2.0768
9227.11	2.03762
9228.01	2.11599
9228.91	1.99843
9229.81	2.11599
9230.71	1.92006
9231.61	1.88088
9232.52	2.11599
9233.42	2.15517
9234.32	1.92006
9235.22	2.03762
9236.12	2.11599
9237.02	2.19436
9237.92	1.99843
9238.83	1.84169
9239.73	1.99843
9240.63	2.03762
9241.53	1.92006
9242.43	1.92006
9243.33	2.0768
9244.23	1.80251
9245.14	2.0768
9246.04	2.19436
9246.94	2.15517
9247.84	2.19436
9248.74	2.03762
9249.65	1.92006
9250.55	2.19436
9251.45	1.99843
9252.35	2.03762
9253.25	1.95925
9254.16	1.76332
9255.06	1.80251
9255.96	1.80251
9256.86	1.92006
9257.76	1.76332
9258.67	1.99843
9259.57	1.76332
9260.47	2.03762
9261.37	1.99843
9262.28	1.72414
9263.18	1.5674
9264.08	1.60658
9264.98	1.92006
9265.89	1.52821
9266.79	1.72414
9267.69	1.88088
9268.6	1.84169
9269.5	1.92006
9270.4	1.84169
9271.3	1.92006
9272.21	1.48903
9273.11	1.72414
9274.01	1.60658
9274.92	1.68495
9275.82	1.60658
9276.72	1.64577
9277.63	1.5674
9278.53	1.25392
9279.43	1.5674
9280.34	1.5674
9281.24	1.5674
9282.14	1.68495
9283.05	1.64577
9283.95	1.33229
9284.85	1.25392
9285.76	1.60658
9286.66	1.52821
9287.57	1.5674
9288.47	1.21473
9289.37	1.09718
9290.28	1.33229
9291.18	1.33229
9292.08	1.41066
9292.99	1.48903
9293.89	1.44984
9294.8	1.44984
9295.7	1.2931
9296.61	1.21473
9297.51	1.41066
9298.42	1.48903
9299.32	1.64577
9300.22	1.2931
9301.13	1.2931
9302.03	1.25392
9302.94	1.33229
9303.84	1.2931
9304.75	1.41066
9305.65	1.44984
9306.56	1.44984
9307.46	1.25392
9308.36	1.33229
9309.27	1.37147
9310.17	1.2931
9311.08	1.44984
9311.99	1.2931
9312.89	1.17555
9313.8	1.21473
9314.7	1.09718
9315.6	1.09718
9316.51	1.21473
9317.42	1.37147
9318.32	1.13636
9319.23	1.09718
9320.13	1.25392
9321.04	1.2931
9321.94	1.25392
9322.85	1.2931
9323.75	1.25392
9324.66	1.33229
9325.56	1.37147
9326.47	1.21473
9327.38	1.21473
9328.28	1.09718
9329.19	1.09718
9330.09	1.37147
9331	1.25392
9331.91	1.33229
9332.81	1.21473
9333.72	1.2931
9334.62	1.09718
9335.53	1.01881
9336.44	0.979624
9337.34	1.2931
9338.25	1.37147
9339.15	1.01881
9340.06	1.09718
9340.97	1.13636
9341.87	1.25392
9342.78	1.13636
9343.69	1.25392
9344.59	1.13636
9345.5	1.01881
9346.41	0.979624
9347.31	0.901254
9348.22	1.01881
9349.13	0.862069
9350.03	0.940439
9350.94	0.901254
9351.85	0.979624
9352.75	1.09718
9353.66	1.33229
9354.57	0.979624
9355.48	0.901254
9356.38	0.940439
9357.29	0.862069
9358.2	0.822884
9359.1	0.862069
9360.01	0.979624
9360.92	0.979624
9361.83	0.940439
9362.73	0.901254
9363.64	1.05799
9364.55	1.01881
9365.46	0.862069
9366.36	0.822884
9367.27	0.783699
9368.18	0.705329
9369.09	0.666144
9370	0.783699
9370.9	0.666144
9371.81	0.666144
9372.72	0.901254
9373.63	0.979624
9374.53	0.666144
9375.44	0.548589
9376.35	0.901254
9377.26	1.17555
9378.17	1.01881
9379.08	0.822884
9379.98	0.862069
9380.89	0.940439
9381.8	1.01881
9382.71	0.744514
9383.62	0.862069
9384.53	1.05799
9385.43	0.822884
9386.34	0.822884
9387.25	0.979624
9388.16	1.01881
9389.07	0.979624
9389.98	0.940439
9390.89	0.901254
9391.8	1.05799
9392.7	0.979624
9393.61	0.705329
9394.52	0.783699
9395.43	0.783699
9396.34	0.862069
9397.25	1.01881
9398.16	0.862069
9399.07	0.862069
9399.98	0.744514
9400.89	0.744514
9401.8	1.01881
9402.7	1.05799
9403.61	1.05799
9404.52	1.09718
9405.43	0.862069
9406.34	0.940439
9407.25	0.862069
9408.16	1.05799
9409.07	0.783699
9409.98	0.940439
9410.89	0.862069
9411.8	0.979624
9412.71	0.940439
9413.62	1.01881
9414.53	0.822884
9415.44	1.01881
9416.35	1.05799
9417.26	0.822884
9418.17	0.862069
9419.08	0.901254
9419.99	1.05799
9420.9	0.901254
9421.81	0.705329
9422.72	0.783699
9423.63	0.744514
9424.54	0.822884
9425.45	0.783699
9426.36	0.666144
9427.28	0.666144
9428.19	0.666144
9429.1	0.822884
9430.01	0.705329
9430.92	0.783699
9431.83	0.666144
9432.74	0.705329
9433.65	0.509404
9434.56	0.587774
9435.47	0.783699
9436.38	0.744514
9437.3	0.626959
9438.21	0.509404
9439.12	0.431034
9440.03	0.39185
9440.94	0.470219
9441.85	0.39185
9442.76	0.39185
9443.67	0.626959
9444.58	0.470219
9445.5	0.431034
9446.41	0.626959
9447.32	0.39185
9448.23	0.431034
9449.14	0.509404
9450.06	0.862069
9450.97	0.509404
9451.88	0.470219
9452.79	0.509404
9453.7	0.548589
9454.61	0.548589
9455.53	0.626959
9456.44	0.626959
9457.35	0.509404
9458.26	0.470219
9459.17	0.509404
9460.09	0.626959
9461	0.548589
9461.91	0.470219
9462.82	0.39185
9463.74	0.431034
9464.65	0.548589
9465.56	0.31348
9466.47	0.352665
9467.39	0.39185
9468.3	0.548589
9469.21	0.548589
9470.12	0.470219
9471.04	0.509404
9471.95	0.509404
9472.86	0.626959
9473.77	0.626959
9474.69	0.39185
9475.6	0.274295
9476.51	0.31348
9477.43	0.352665
9478.34	0.352665
9479.25	0.39185
9480.17	0.39185
9481.08	0.431034
9481.99	0.39185
9482.91	0.352665
9483.82	0.470219
9484.73	0.470219
9485.65	0.431034
9486.56	0.470219
9487.47	0.509404
9488.39	0.274295
9489.3	0.274295
9490.21	0.39185
9491.13	0.352665
9492.04	0.548589
9492.95	0.31348
9493.87	0.15674
9494.78	0.23511
9495.7	0.15674
9496.61	0.470219
9497.52	0.352665
9498.44	0.39185
9499.35	0.470219
9500.27	0.39185
9501.18	0.470219
9502.09	0.274295
9503.01	0.274295
9503.92	0.39185
9504.84	0.352665
9505.75	0.31348
9506.67	0.39185
9507.58	0.274295
9508.5	0.352665
9509.41	0.352665
9510.32	0.23511
9511.24	0.274295
9512.15	0.274295
9513.07	0.39185
9513.98	0.23511
9514.9	0.31348
9515.81	0.274295
9516.73	0.352665
9517.64	0.352665
9518.56	0.352665
9519.47	0.117555
9520.39	0.352665
9521.3	0.31348
9522.22	0.195925
9523.13	0.274295
9524.05	0.117555
9524.96	0.195925
9525.88	0.15674
9526.8	0.274295
9527.71	0.15674
9528.63	0.117555
9529.54	0.0783699
9530.46	0.0783699
9531.37	0.15674
9532.29	0.15674
9533.2	0.0783699
9534.12	0.15674
9535.03	0.15674
9535.95	0.31348
9536.87	0.31348
9537.78	0.23511
9538.7	0.195925
9539.61	0.23511
9540.53	0.195925
9541.45	0.0783699
9542.36	0.195925
9543.28	0.117555
9544.2	0.23511
9545.11	0.15674
9546.03	0.195925
9546.94	0.195925
9547.86	0.117555
9548.78	0.15674
9549.69	0.195925
9550.61	0.15674
9551.53	0.15674
9552.44	0.274295
9553.36	0.15674
9554.28	0.0783699
9555.19	0.039185
9556.11	0.15674
9557.03	0.0783699
9557.94	0.15674
9558.86	0.274295
9559.78	0.15674
9560.7	0.0783699
9561.61	0.15674
9562.53	0.15674
9563.45	0.039185
9564.36	0.0783699
9565.28	0.15674
9566.2	0.117555
9567.12	0.195925
9568.03	0.117555
9568.95	0.195925
9569.87	0.117555
9570.79	0.195925
9571.7	0.15674
9572.62	0.195925
9573.54	0.15674
9574.46	0.039185
9575.37	0
9576.29	0.0783699
9577.21	0.117555
9578.13	0.117555
9579.05	0.195925
9579.96	0.23511
9580.88	0.23511
9581.8	0.195925
9582.72	0.15674
9583.64	0.0783699
9584.55	0.117555
9585.47	0.117555
9586.39	0.274295
9587.31	0.117555
9588.23	0.195925
9589.15	0.117555
9590.06	0.039185
9590.98	0.195925
9591.9	0.117555
9592.82	0.15674
9593.74	0.0783699
9594.66	0.15674
9595.58	0.117555
9596.5	0.117555
9597.41	0.0783699
9598.33	0.117555
9599.25	0.15674
9600.17	0.0783699
9601.09	0.117555
9602.01	0.0783699
9602.93	0.0783699
9603.85	0.117555
9604.77	0.117555
9605.68	0.039185
9606.6	0.274295
9607.52	0.117555
9608.44	0.23511
9609.36	0.195925
9610.28	0.15674
9611.2	0.117555
9612.12	0.15674
9613.04	0.195925
9613.96	0.195925
9614.88	0.31348
9615.8	0.117555
9616.72	0.117555
9617.64	0.15674
9618.56	0.15674
9619.48	0.0783699
9620.4	0.039185
9621.32	0
9622.24	0.039185
9623.16	0.039185
9624.08	0.15674
9625	0.039185
9625.92	0.117555
9626.84	0.039185
9627.76	0
9628.68	0.039185
9629.6	0.0783699
9630.52	0.039185
9631.44	0.039185
9632.36	0.15674
9633.28	0.15674
9634.2	0.15674
9635.12	0.0783699
9636.04	0.0783699
9636.96	0.039185
9637.89	0.039185
9638.81	0
9639.73	0.039185
9640.65	0.039185
9641.57	0.039185
9642.49	0
9643.41	0
9644.33	0.039185
9645.25	0
9646.17	0
9647.09	0.039185
9648.02	0.0783699
9648.94	0.039185
9649.86	0.0783699
9650.78	0.0783699
9651.7	0
9652.62	0.0783699
9653.55	0
9654.47	0.0783699
9655.39	0.0783699
9656.31	0.0783699
9657.23	0.039185
9658.15	0
9659.08	0.0783699
9660	0.039185
9660.92	0
9661.84	0.039185
9662.76	0
9663.68	0.039185
9664.61	0.0783699
9665.53	0.0783699
9666.45	0.0783699
9667.37	0.039185
9668.3	0.039185
9669.22	0.039185
9670.14	0.0783699
9671.06	0.039185
9671.98	0.0783699
9672.91	0.039185
9673.83	0
9674.75	0
9675.67	0.0783699
9676.6	0.0783699
9677.52	0.117555
9678.44	0.117555
9679.36	0.039185
9680.29	0
9681.21	0.039185
9682.13	0
9683.06	0
9683.98	0
9684.9	0.039185
9685.83	0.0783699
9686.75	0
9687.67	0
9688.59	0
9689.52	0.039185
9690.44	0.039185
9691.36	0.039185
9692.29	0.0783699
9693.21	0
9694.14	0
9695.06	0.039185
9695.98	0.039185
9696.91	0
9697.83	0
9698.75	0
9699.68	0.039185
9700.6	0.039185
9701.52	0
9702.45	0
9703.37	0.039185
9704.3	0.0783699
9705.22	0.039185
9706.14	0.039185
9707.07	0.039185
9707.99	0.0783699
9708.92	0.0783699
9709.84	0.0783699
9710.76	0.117555
9711.69	0.0783699
9712.61	0.039185
9713.54	0
9714.46	0
9715.39	0
9716.31	0.0783699
9717.24	0.0783699
9718.16	0.039185
9719.08	0.039185
9720.01	0.039185
9720.93	0
9721.86	0
9722.78	0
9723.71	0
9724.63	0.117555
9725.56	0.039185
9726.48	0
9727.41	0
9728.33	0
9729.26	0.117555
9730.18	0.039185
9731.11	0.039185
9732.03	0
9732.96	0.039185
9733.89	0.039185
9734.81	0.039185
9735.74	0
9736.66	0.039185
9737.59	0.039185
9738.51	0.039185
9739.44	0
9740.36	0
9741.29	0.039185
9742.22	0
9743.14	0.039185
9744.07	0.039185
9744.99	0.039185
9745.92	0.039185
9746.84	0.039185
9747.77	0.039185
9748.7	0.039185
9749.62	0.039185
9750.55	0
9751.48	0
9752.4	0.0783699
9753.33	0.039185
9754.25	0
9755.18	0.039185
9756.11	0.039185
9757.03	0.039185
9757.96	0
9758.89	0
9759.81	0
9760.74	0.039185
9761.67	0
9762.59	0
9763.52	0
[truncated: 7,532 more rows]
