# Supplementary material for: The RBR E3 ubiquitin ligase HOIL-1 can ubiquitinate diverse non-protein substrates in vitro
Source: Life Sci Alliance. 2025 Apr 1;8(6):e202503243. doi: 10.26508/lsa.202503243 (PMC11962058; doi:10.26508/lsa.202503243)
Supplement: Supplementary file 4 [file LSA-2025-03243_SdataF4.xlsx]

## Sheet: Fig 4 uncropped gels
Uncropped gels Fig 4

## Sheet: Fig 4D
Elution volume (ml)	A280 (mAU)
5.00007	0.018205
5.00131	0.01818
5.00256	0.017874
5.00381	0.018395
5.00505	0.018376
5.0063	0.018806
5.00755	0.019779
5.0088	0.020805
5.01004	0.020754
5.01129	0.019923
5.01254	0.020279
5.01378	0.019687
5.01503	0.01958
5.01628	0.019396
5.01752	0.018739
5.01877	0.019698
5.02002	0.019841
5.02126	0.018954
5.02251	0.018347
5.02376	0.017931
5.025	0.017527
5.02625	0.017503
5.0275	0.01732
5.02874	0.017006
5.02999	0.016335
5.03124	0.016004
5.03249	0.016195
5.03373	0.016627
5.03498	0.015655
5.03622	0.014916
5.03747	0.013725
5.03872	0.014226
5.03997	0.015199
5.04121	0.015539
5.04246	0.015
5.04371	0.014004
5.04495	0.012941
5.0462	0.012556
5.04745	0.01419
5.04869	0.014551
5.04994	0.014691
5.05119	0.015452
5.05243	0.01517
5.05368	0.014966
5.05493	0.014997
5.05617	0.015003
5.05742	0.015224
5.05867	0.01515
5.05992	0.015206
5.06116	0.014577
5.06241	0.014435
5.06365	0.014089
5.0649	0.013986
5.06615	0.013194
5.0674	0.013003
5.06864	0.01365
5.06989	0.01314
5.07114	0.012532
5.07238	0.012743
5.07363	0.012698
5.07488	0.013188
5.07612	0.012686
5.07737	0.012225
5.07862	0.011688
5.07986	0.011909
5.08111	0.012524
5.08236	0.012884
5.0836	0.013478
5.08485	0.013961
5.0861	0.014406
5.08734	0.014552
5.08859	0.014109
5.08984	0.013586
5.09108	0.013242
5.09233	0.013357
5.09358	0.012969
5.09483	0.01294
5.09607	0.012569
5.09732	0.01296
5.09856	0.013299
5.09981	0.01383
5.10106	0.013621
5.10231	0.012506
5.10355	0.012592
5.1048	0.01392
5.10605	0.0141
5.10729	0.01418
5.10854	0.01439
5.10979	0.013009
5.11103	0.013835
5.11228	0.013951
5.11353	0.01329
5.11477	0.013413
5.11602	0.01298
5.11727	0.011987
5.11851	0.012162
5.11976	0.012509
5.12101	0.012735
5.12225	0.012979
5.1235	0.014003
5.12475	0.014989
5.12599	0.01579
5.12724	0.016083
5.12849	0.016447
5.12974	0.017513
5.13098	0.017692
5.13223	0.017434
5.13347	0.017511
5.13472	0.01772
5.13597	0.018466
5.13722	0.018743
5.13846	0.018165
5.13971	0.018298
5.14096	0.018622
5.1422	0.018749
5.14345	0.018395
5.1447	0.017598
5.14594	0.017171
5.14719	0.017066
5.14844	0.017128
5.14968	0.017407
5.15093	0.017667
5.15218	0.017674
5.15342	0.017739
5.15467	0.017621
5.15592	0.017605
5.15716	0.017168
5.15841	0.016481
5.15966	0.016504
5.1609	0.016322
5.16215	0.015407
5.1634	0.01503
5.16465	0.015537
5.16589	0.015344
5.16714	0.014018
5.16839	0.013536
5.16963	0.013475
5.17088	0.013295
5.17213	0.013609
5.17337	0.012854
5.17462	0.012048
5.17587	0.012306
5.17711	0.013102
5.17836	0.013375
5.17961	0.013502
5.18085	0.013539
5.1821	0.013134
5.18335	0.012912
5.18459	0.0126
5.18584	0.011747
5.18709	0.01105
5.18833	0.010814
5.18958	0.009991
5.19083	0.00958
5.19207	0.00931
5.19332	0.008557
5.19457	0.008236
5.19582	0.007208
5.19706	0.006184
5.19831	0.005324
5.19956	0.005316
5.2008	0.006019
5.20205	0.00644
5.2033	0.006412
5.20454	0.005835
5.20579	0.005558
5.20704	0.005838
5.20828	0.005417
5.20953	0.005052
5.21078	0.004968
5.21202	0.004826
5.21327	0.005174
5.21452	0.006302
5.21576	0.006741
5.21701	0.006636
5.21826	0.006873
5.2195	0.007255
5.22075	0.007843
5.222	0.007416
5.22325	0.007248
5.22449	0.008259
5.22574	0.008691
5.22699	0.008769
5.22823	0.008711
5.22948	0.008806
5.23073	0.009443
5.23197	0.01003
5.23322	0.009976
5.23447	0.009607
5.23571	0.009354
5.23696	0.009164
5.23821	0.009064
5.23945	0.008896
5.2407	0.008584
5.24195	0.009089
5.24319	0.009467
5.24444	0.010124
5.24569	0.010352
5.24693	0.010537
5.24818	0.011282
5.24943	0.0117
5.25068	0.011917
5.25192	0.012558
5.25317	0.012837
5.25442	0.012471
5.25566	0.012676
5.25691	0.012485
5.25816	0.013171
5.2594	0.013813
5.26065	0.01405
5.2619	0.013188
5.26314	0.012505
5.26439	0.01267
5.26564	0.012117
5.26688	0.012385
5.26813	0.012348
5.26938	0.012739
5.27062	0.013771
5.27187	0.013847
5.27312	0.013936
5.27436	0.014651
5.27561	0.01448
5.27686	0.012972
5.27811	0.011976
5.27935	0.012312
5.2806	0.011905
5.28184	0.011419
5.28309	0.010767
5.28434	0.010804
5.28559	0.011014
5.28683	0.011284
5.28808	0.011621
5.28933	0.011489
5.29057	0.011045
5.29182	0.010884
5.29307	0.010861
5.29431	0.010589
5.29556	0.010822
5.29681	0.011177
5.29805	0.010981
5.2993	0.011323
5.30055	0.01185
5.30179	0.012002
5.30304	0.011226
5.30429	0.011902
5.30553	0.012404
5.30678	0.011694
5.30803	0.011585
5.30928	0.012095
5.31052	0.011244
5.31177	0.010839
5.31302	0.010713
5.31426	0.010131
5.31551	0.009765
5.31675	0.009932
5.318	0.010013
5.31925	0.010327
5.3205	0.009869
5.32174	0.009621
5.32299	0.009559
5.32424	0.010723
5.32548	0.011263
5.32673	0.010941
5.32798	0.011859
5.32922	0.011564
5.33047	0.010368
5.33172	0.009789
5.33296	0.009107
5.33421	0.009136
5.33546	0.008928
5.3367	0.007887
5.33795	0.007179
5.3392	0.007255
5.34044	0.007237
5.34169	0.006795
5.34294	0.006661
5.34419	0.007007
5.34543	0.007879
5.34668	0.007486
5.34793	0.008943
5.34917	0.008197
5.35042	0.007561
5.35166	0.007984
5.35291	0.00814
5.35416	0.009318
5.35541	0.009876
5.35665	0.009104
5.3579	0.008336
5.35915	0.008376
5.36039	0.008444
5.36164	0.008549
5.36289	0.008711
5.36413	0.007699
5.36538	0.008657
5.36663	0.007605
5.36787	0.007375
5.36912	0.00711
5.37037	0.006445
5.37161	0.006231
5.37286	0.006585
5.37411	0.006862
5.37535	0.006363
5.3766	0.006244
5.37785	0.006015
5.3791	0.005713
5.38034	0.005627
5.38159	0.005035
5.38284	0.005741
5.38408	0.006142
5.38533	0.0057
5.38658	0.005642
5.38782	0.005817
5.38907	0.006743
5.39032	0.006739
5.39156	0.00724
5.39281	0.008717
5.39406	0.008772
5.3953	0.008719
5.39655	0.008721
5.3978	0.008136
5.39904	0.007834
5.40029	0.008403
5.40154	0.009618
5.40278	0.010646
5.40403	0.011542
5.40528	0.011892
5.40653	0.011857
5.40777	0.011364
5.40902	0.012078
5.41026	0.011781
5.41151	0.012744
5.41276	0.012814
5.41401	0.012564
5.41525	0.012785
5.4165	0.012288
5.41775	0.011882
5.41899	0.013026
5.42024	0.013358
5.42149	0.013191
5.42273	0.013489
5.42398	0.013266
5.42523	0.013791
5.42647	0.013924
5.42772	0.014006
5.42897	0.01419
5.43021	0.014646
5.43146	0.01498
5.43271	0.015303
5.43395	0.015175
5.4352	0.015842
5.43645	0.015358
5.43769	0.015274
5.43894	0.016152
5.44019	0.016494
5.44144	0.016137
5.44268	0.014963
5.44393	0.01523
5.44518	0.014658
5.44642	0.014485
5.44767	0.015247
5.44892	0.01491
5.45016	0.015088
5.45141	0.01387
5.45266	0.013359
5.4539	0.012581
5.45515	0.011941
5.4564	0.011835
5.45764	0.012612
5.45889	0.01262
5.46014	0.013883
5.46138	0.014412
5.46263	0.014563
5.46388	0.013185
5.46512	0.012451
5.46637	0.01135
5.46762	0.011012
5.46887	0.011201
5.47011	0.010849
5.47136	0.011142
5.47261	0.010584
5.47385	0.009487
5.4751	0.008959
5.47635	0.008491
5.47759	0.00803
5.47884	0.008114
5.48009	0.007746
5.48133	0.006288
5.48258	0.00618
5.48383	0.006566
5.48507	0.006562
5.48632	0.006798
5.48757	0.005335
5.48881	0.005016
5.49006	0.004349
5.49131	0.003751
5.49256	0.00303
5.4938	0.002629
5.49505	0.002781
5.49629	0.001929
5.49754	0.001468
5.49879	0.0012
5.50003	0.00124
5.50128	0.001807
5.50253	0.00164
5.50378	0.001526
5.50502	0.002316
5.50627	0.003321
5.50752	0.004232
5.50876	0.004566
5.51001	0.003921
5.51126	0.003863
5.5125	0.003336
5.51375	0.003005
5.515	0.002318
5.51624	0.002413
5.51749	0.001998
5.51874	0.001764
5.51998	0.001037
5.52123	0.00065
5.52248	-6.6e-05
5.52372	-0.000222
5.52497	-6.8e-05
5.52622	1.5e-05
5.52747	0.00061
5.52871	0.000793
5.52996	0.000732
5.5312	0.00073
5.53245	0.00144
5.5337	0.001097
5.53494	0.001239
5.53619	0.00106
5.53744	0.001451
5.53869	0.001664
5.53993	0.002439
5.54118	0.003246
5.54243	0.003326
5.54367	0.003645
5.54492	0.003542
5.54617	0.002937
5.54741	0.002432
5.54866	0.002728
5.54991	0.003908
5.55115	0.003917
5.5524	0.00384
5.55365	0.004298
5.55489	0.003881
5.55614	0.003729
5.55739	0.00347
5.55863	0.003758
5.55988	0.003787
5.56113	0.004012
5.56238	0.004303
5.56362	0.003778
5.56487	0.002902
5.56611	0.002675
5.56736	0.002734
5.56861	0.002448
5.56986	0.002429
5.5711	0.002782
5.57235	0.00382
5.5736	0.003937
5.57484	0.004083
5.57609	0.004766
5.57734	0.005704
5.57858	0.006207
5.57983	0.006605
5.58108	0.006508
5.58232	0.006394
5.58357	0.006214
5.58482	0.006165
5.58606	0.005672
5.58731	0.005783
5.58856	0.005736
5.58981	0.005526
5.59105	0.005025
5.5923	0.005194
5.59354	0.00586
5.59479	0.006018
5.59604	0.006556
5.59729	0.00604
5.59853	0.006326
5.59978	0.006581
5.60103	0.006243
5.60227	0.005239
5.60352	0.004434
5.60477	0.004333
5.60601	0.005168
5.60726	0.006028
5.60851	0.00657
5.60975	0.006804
5.611	0.006715
5.61225	0.007
5.61349	0.007616
5.61474	0.008092
5.61599	0.008578
5.61723	0.008908
5.61848	0.009441
5.61973	0.01024
5.62097	0.010465
5.62222	0.010574
5.62347	0.010817
5.62472	0.011117
5.62596	0.011778
5.62721	0.012597
5.62846	0.013313
5.6297	0.0134
5.63095	0.013118
5.6322	0.012687
5.63344	0.012015
5.63469	0.011232
5.63594	0.010805
5.63718	0.010994
5.63843	0.010974
5.63968	0.01108
5.64092	0.011628
5.64217	0.012266
5.64342	0.012826
5.64466	0.013023
5.64591	0.013001
5.64716	0.012636
5.6484	0.012307
5.64965	0.011516
5.6509	0.01197
5.65214	0.011671
5.65339	0.01192
5.65464	0.011872
5.65589	0.011188
5.65713	0.010704
5.65838	0.010177
5.65963	0.011029
5.66087	0.011658
5.66212	0.011892
5.66337	0.012469
5.66461	0.013114
5.66586	0.013241
5.66711	0.013165
5.66835	0.013127
5.6696	0.012685
5.67085	0.012204
5.67209	0.012333
5.67334	0.012551
5.67459	0.01183
5.67584	0.011683
5.67708	0.012285
5.67833	0.011933
5.67957	0.01163
5.68082	0.011275
5.68207	0.010999
5.68332	0.011381
5.68456	0.011857
5.68581	0.01213
5.68706	0.011999
5.6883	0.011866
5.68955	0.012422
5.6908	0.012932
5.69204	0.012878
5.69329	0.012636
5.69454	0.01248
5.69578	0.012808
5.69703	0.013199
5.69828	0.013739
5.69952	0.014206
5.70077	0.014247
5.70202	0.01358
5.70326	0.013034
5.70451	0.017919
5.70576	0.017565
5.707	0.017875
5.70825	0.018388
5.7095	0.019166
5.71075	0.019402
5.71199	0.01933
5.71324	0.019387
5.71448	0.019485
5.71573	0.019266
5.71698	0.018797
5.71823	0.018116
5.71947	0.018142
5.72072	0.019086
5.72197	0.019162
5.72321	0.019058
5.72446	0.019058
5.72571	0.018709
5.72695	0.018535
5.7282	0.018088
5.72945	0.017942
5.73069	0.017887
5.73194	0.017511
5.73319	0.017262
5.73443	0.017292
5.73568	0.017522
5.73693	0.017618
5.73817	0.01742
5.73942	0.017181
5.74067	0.016589
5.74191	0.016473
5.74316	0.017217
5.74441	0.018102
5.74566	0.017934
5.7469	0.017445
5.74815	0.017128
5.74939	0.016664
5.75064	0.016491
5.75189	0.016117
5.75314	0.015546
5.75438	0.015772
5.75563	0.015733
5.75688	0.015027
5.75812	0.014433
5.75937	0.014345
5.76062	0.014641
5.76186	0.014608
5.76311	0.014365
5.76436	0.014226
5.7656	0.0137
5.76685	0.013669
5.7681	0.013389
5.76934	0.012653
5.77059	0.012284
5.77184	0.012791
5.77309	0.013401
5.77433	0.013474
5.77558	0.013844
5.77682	0.014432
5.77807	0.014608
5.77932	0.015166
5.78057	0.015775
5.78181	0.015102
5.78306	0.014048
5.78431	0.013478
5.78555	0.013482
5.7868	0.013354
5.78805	0.013234
5.78929	0.012396
5.79054	0.011719
5.79179	0.011692
5.79303	0.011148
5.79428	0.010192
5.79553	0.009204
5.79677	0.008564
5.79802	0.008253
5.79927	0.008373
5.80051	0.008469
5.80176	0.008266
5.80301	0.008478
5.80426	0.008017
5.8055	0.006815
5.80675	0.006661
5.808	0.0068
5.80924	0.006812
5.81049	0.006535
5.81173	0.006248
5.81298	0.006292
5.81423	0.006298
5.81548	0.006589
5.81672	0.006777
5.81797	0.006912
5.81922	0.007102
5.82046	0.006987
5.82171	0.007103
5.82296	0.007565
5.8242	0.00803
5.82545	0.008255
5.8267	0.008671
5.82794	0.008438
5.82919	0.008155
5.83044	0.007621
5.83168	0.007414
5.83293	0.007975
5.83418	0.007451
5.83542	0.00663
5.83667	0.006952
5.83792	0.006425
5.83917	0.005666
5.84041	0.006256
5.84166	0.006624
5.84291	0.006394
5.84415	0.006219
5.8454	0.006193
5.84665	0.006956
5.84789	0.006608
5.84914	0.006823
5.85039	0.006944
5.85163	0.00723
5.85288	0.008296
5.85413	0.008098
5.85537	0.007975
5.85662	0.008765
5.85787	0.009264
5.85911	0.009713
5.86036	0.010022
5.86161	0.009914
5.86285	0.009534
5.8641	0.00988
5.86535	0.010382
5.86659	0.010288
5.86784	0.010799
5.86909	0.010755
5.87034	0.010536
5.87158	0.010732
5.87283	0.010885
5.87408	0.011338
5.87532	0.011289
5.87657	0.011605
5.87782	0.012404
5.87906	0.011924
5.88031	0.011401
5.88156	0.011283
5.8828	0.011799
5.88405	0.011834
5.8853	0.011646
5.88654	0.012311
5.88779	0.011617
5.88904	0.010679
5.89028	0.010951
5.89153	0.011517
5.89278	0.011565
5.89402	0.01265
5.89527	0.012754
5.89652	0.011963
5.89776	0.012071
5.89901	0.011534
5.90026	0.012199
5.90151	0.012046
5.90275	0.011259
5.904	0.011132
5.90525	0.010918
5.90649	0.011804
5.90774	0.012273
5.90899	0.01281
5.91023	0.013747
5.91148	0.014165
5.91273	0.014173
5.91397	0.014594
5.91522	0.014093
5.91647	0.014389
5.91771	0.016046
5.91896	0.016359
5.92021	0.016795
5.92145	0.016853
5.9227	0.016543
5.92395	0.017017
5.9252	0.017102
5.92644	0.017678
5.92769	0.018409
5.92894	0.019522
5.93018	0.019732
5.93143	0.019381
5.93267	0.019836
5.93392	0.0201
5.93517	0.02051
5.93642	0.020787
5.93766	0.021032
5.93891	0.021447
5.94016	0.021909
5.9414	0.022307
5.94265	0.023611
5.9439	0.023777
5.94514	0.024378
5.94639	0.025889
5.94764	0.02645
5.94888	0.026122
5.95013	0.027161
5.95138	0.02846
5.95262	0.027937
5.95387	0.027914
5.95512	0.027872
5.95636	0.027473
5.95761	0.027685
5.95886	0.028858
5.96011	0.029333
5.96135	0.029428
5.9626	0.02979
5.96385	0.030645
5.96509	0.031324
5.96634	0.031794
5.96759	0.033266
5.96883	0.033269
5.97008	0.033564
5.97133	0.032666
5.97257	0.032975
5.97382	0.032024
5.97507	0.031844
5.97631	0.032994
5.97756	0.033448
5.97881	0.034038
5.98005	0.033424
5.9813	0.033057
5.98255	0.03378
5.98379	0.033519
5.98504	0.034102
5.98629	0.034596
5.98754	0.035073
5.98878	0.034822
5.99003	0.033809
5.99127	0.032833
5.99252	0.032206
5.99377	0.032263
5.99502	0.032714
5.99626	0.032978
5.99751	0.033023
5.99876	0.032961
6	0.033702
6.00125	0.033284
6.0025	0.032869
6.00374	0.033156
6.00499	0.032231
6.00624	0.032848
6.00748	0.032168
6.00873	0.030906
6.00998	0.030387
6.01122	0.030499
6.01247	0.029867
6.01372	0.029072
6.01496	0.028685
6.01621	0.027932
6.01746	0.027208
6.0187	0.027262
6.01995	0.026409
6.0212	0.026266
6.02245	0.026779
6.02369	0.027218
6.02494	0.027408
6.02618	0.027249
6.02743	0.027399
6.02868	0.026865
6.02993	0.02652
6.03117	0.026402
6.03242	0.026603
6.03367	0.026821
6.03491	0.02602
6.03616	0.02629
6.03741	0.026944
6.03865	0.02658
6.0399	0.025884
6.04115	0.025747
6.04239	0.025327
6.04364	0.025323
6.04489	0.023717
6.04613	0.023346
6.04738	0.023328
6.04863	0.022287
6.04987	0.022284
6.05112	0.023104
6.05237	0.023347
6.05361	0.023178
6.05486	0.023487
6.05611	0.023505
6.05736	0.023009
6.0586	0.022751
6.05985	0.022793
6.06109	0.022322
6.06234	0.02179
6.06359	0.021486
6.06484	0.021258
6.06608	0.020661
6.06733	0.020344
6.06858	0.018915
6.06982	0.019097
6.07107	0.019324
6.07232	0.01899
6.07356	0.01827
6.07481	0.01875
6.07606	0.018546
6.0773	0.019155
6.07855	0.01976
6.0798	0.019406
6.08104	0.019387
6.08229	0.019217
6.08354	0.019282
6.08479	0.018214
6.08603	0.017232
6.08728	0.015992
6.08853	0.015923
6.08977	0.015443
6.09102	0.015035
6.09227	0.014156
6.09351	0.01426
6.09476	0.013903
6.09601	0.013858
6.09725	0.013524
6.0985	0.013413
6.09975	0.012741
6.10099	0.01205
6.10224	0.012052
6.10349	0.011573
6.10473	0.011214
6.10598	0.010751
6.10723	0.011064
6.10847	0.011241
6.10972	0.011661
6.11097	0.012359
6.11221	0.012736
6.11346	0.012217
6.11471	0.012359
6.11595	0.012707
6.1172	0.012617
6.11845	0.012713
6.1197	0.012688
6.12094	0.01238
6.12219	0.011783
6.12344	0.011695
6.12468	0.011778
6.12593	0.011468
6.12718	0.011541
6.12842	0.011333
6.12967	0.011625
6.13092	0.012312
6.13216	0.012555
6.13341	0.012196
6.13466	0.012865
6.1359	0.012715
6.13715	0.012978
6.1384	0.012983
6.13964	0.012737
6.14089	0.012629
6.14214	0.013628
6.14339	0.014646
6.14463	0.015331
6.14588	0.015563
6.14712	0.015842
6.14837	0.016259
6.14962	0.016716
6.15087	0.016476
6.15211	0.016183
6.15336	0.016213
6.15461	0.016306
6.15585	0.016104
6.1571	0.015963
6.15835	0.01603
6.15959	0.016569
6.16084	0.016642
6.16209	0.017012
6.16333	0.016951
6.16458	0.016921
6.16583	0.017371
6.16707	0.017458
6.16832	0.017832
6.16957	0.01886
6.17082	0.019169
6.17206	0.018992
6.17331	0.018247
6.17455	0.017496
6.1758	0.017321
6.17705	0.01665
6.1783	0.01612
6.17954	0.016131
6.18079	0.016329
6.18203	0.01654
6.18328	0.016615
6.18453	0.017034
6.18578	0.017739
6.18702	0.018196
6.18827	0.018643
6.18952	0.018027
6.19076	0.017936
6.19201	0.018428
6.19326	0.018192
6.1945	0.01707
6.19575	0.01725
6.197	0.017079
6.19824	0.016636
6.19949	0.016604
6.20074	0.016872
6.20198	0.017476
6.20323	0.017438
6.20448	0.016984
6.20573	0.016013
6.20697	0.015339
6.20822	0.015092
6.20946	0.014937
6.21071	0.014989
6.21196	0.014865
6.21321	0.015316
6.21445	0.015892
6.2157	0.016511
6.21695	0.016315
6.21819	0.015482
6.21944	0.0147
6.22069	0.013911
6.22193	0.014217
6.22318	0.014894
6.22443	0.015111
6.22567	0.015659
6.22692	0.015978
6.22817	0.015352
6.22941	0.014773
6.23066	0.014681
6.23191	0.014169
6.23315	0.013601
6.2344	0.013491
6.23565	0.013215
6.23689	0.013255
6.23814	0.013618
6.23939	0.014685
6.24064	0.015319
6.24188	0.015194
6.24313	0.014967
6.24437	0.014912
6.24562	0.015381
6.24687	0.015506
6.24812	0.015187
6.24936	0.014732
6.25061	0.014787
6.25186	0.015556
6.2531	0.015685
6.25435	0.015501
6.2556	0.015882
6.25684	0.016913
6.25809	0.017988
6.25934	0.01815
6.26058	0.018089
6.26183	0.018162
6.26308	0.018322
6.26432	0.018462
6.26557	0.018892
6.26682	0.019081
6.26806	0.01938
6.26931	0.019747
6.27056	0.019597
6.2718	0.019286
6.27305	0.01939
6.2743	0.019397
6.27555	0.019033
6.27679	0.018368
6.27804	0.017637
6.27928	0.01812
6.28053	0.019157
6.28178	0.020322
6.28303	0.021219
6.28427	0.020376
6.28552	0.01956
6.28677	0.019429
6.28801	0.019327
6.28926	0.019609
6.29051	0.020369
6.29175	0.021041
6.293	0.021457
6.29425	0.022124
6.29549	0.02283
6.29674	0.02277
6.29799	0.022856
6.29923	0.022811
6.30048	0.022743
6.30173	0.022637
6.30297	0.022403
6.30422	0.022716
6.30547	0.022954
6.30671	0.02233
6.30796	0.021711
6.30921	0.021539
6.31046	0.021537
6.3117	0.020994
6.31295	0.021267
6.3142	0.021156
6.31544	0.021036
6.31669	0.020862
6.31794	0.020524
6.31918	0.020335
6.32043	0.020069
6.32168	0.020372
6.32292	0.020604
6.32417	0.020798
6.32542	0.020222
6.32666	0.019281
6.32791	0.019116
6.32916	0.019363
6.3304	0.01987
6.33165	0.019958
6.3329	0.020313
6.33415	0.020717
6.33539	0.020667
6.33664	0.021291
6.33789	0.021313
6.33913	0.021177
6.34038	0.021726
6.34163	0.022149
6.34287	0.021781
6.34412	0.02086
6.34537	0.020646
6.34661	0.021373
6.34786	0.021974
6.34911	0.022281
6.35035	0.022465
6.3516	0.022108
6.35285	0.021861
6.35409	0.022166
6.35534	0.02247
6.35659	0.022449
6.35783	0.022564
6.35908	0.023144
6.36033	0.022793
6.36158	0.023059
6.36282	0.022787
6.36407	0.022109
6.36531	0.020651
6.36656	0.020037
6.36781	0.020168
6.36906	0.021148
6.3703	0.021781
6.37155	0.021787
6.3728	0.021364
6.37404	0.021702
6.37529	0.021197
6.37654	0.021405
6.37778	0.021869
6.37903	0.022429
6.38028	0.022282
6.38152	0.022201
6.38277	0.021662
6.38402	0.021174
6.38526	0.021691
6.38651	0.021305
6.38776	0.021338
6.38901	0.022042
6.39025	0.022336
6.3915	0.022243
6.39274	0.021993
6.39399	0.02235
6.39524	0.022192
6.39649	0.021833
6.39773	0.021283
6.39898	0.020721
6.40023	0.020895
6.40147	0.02076
6.40272	0.020217
6.40397	0.020064
6.40521	0.020136
6.40646	0.020789
6.40771	0.020774
6.40895	0.020372
6.4102	0.020084
6.41145	0.019705
6.41269	0.018764
6.41394	0.019023
6.41519	0.019524
6.41643	0.019589
6.41768	0.019741
6.41893	0.018456
6.42018	0.017509
6.42142	0.01689
6.42267	0.017712
6.42392	0.018208
6.42516	0.018603
6.42641	0.018542
6.42765	0.019239
6.4289	0.019097
6.43015	0.01913
6.4314	0.017777
6.43264	0.017645
6.43389	0.017553
6.43514	0.017708
6.43638	0.018414
6.43763	0.018837
6.43888	0.018202
6.44012	0.017636
6.44137	0.017017
6.44262	0.017118
6.44386	0.017012
6.44511	0.017466
6.44636	0.017639
6.4476	0.017368
6.44885	0.01751
6.4501	0.018059
6.45134	0.018299
6.45259	0.018022
6.45384	0.018425
6.45509	0.017807
6.45633	0.016657
6.45758	0.015937
6.45883	0.015427
6.46007	0.016099
6.46132	0.016915
6.46256	0.01685
6.46381	0.017221
6.46506	0.017549
6.46631	0.017045
6.46755	0.017334
6.4688	0.017153
6.47005	0.016123
6.47129	0.01723
6.47254	0.016789
6.47379	0.017116
6.47503	0.017709
6.47628	0.017106
6.47753	0.016772
6.47877	0.01641
6.48002	0.016449
6.48127	0.018037
6.48251	0.01748
6.48376	0.01805
6.48501	0.017932
6.48625	0.01666
6.4875	0.016252
6.48875	0.016316
6.49	0.016629
6.49124	0.01671
6.49249	0.016612
6.49374	0.018449
6.49498	0.018497
6.49623	0.018365
6.49748	0.01846
6.49872	0.017595
6.49997	0.017617
6.50122	0.017761
6.50246	0.017587
6.50371	0.018823
6.50496	0.019288
6.5062	0.019823
6.50745	0.019832
6.5087	0.018412
6.50994	0.017975
6.51119	0.018037
6.51244	0.017116
6.51368	0.016579
6.51493	0.017299
6.51618	0.016941
6.51743	0.018078
6.51867	0.018889
6.51992	0.019459
6.52116	0.020105
6.52241	0.019795
6.52366	0.018707
6.52491	0.017952
6.52615	0.017827
6.5274	0.019091
6.52865	0.018401
6.52989	0.017734
6.53114	0.016966
6.53239	0.016786
6.53363	0.016376
6.53488	0.01671
6.53613	0.015958
6.53737	0.016489
6.53862	0.015138
6.53987	0.014752
6.54111	0.014635
6.54236	0.014422
6.54361	0.013628
6.54485	0.014428
6.5461	0.014365
6.54735	0.014101
6.54859	0.01545
6.54984	0.016237
6.55109	0.016419
6.55234	0.016033
6.55358	0.016194
6.55483	0.016122
6.55608	0.015192
6.55732	0.014501
6.55857	0.014848
6.55982	0.014817
6.56106	0.015096
6.56231	0.013941
6.56356	0.014005
6.5648	0.014494
6.56605	0.013787
6.5673	0.013041
6.56854	0.012044
6.56979	0.01156
6.57104	0.012623
6.57228	0.013176
6.57353	0.012948
6.57478	0.013209
6.57602	0.01343
6.57727	0.014
6.57852	0.01314
6.57977	0.012206
6.58101	0.011603
6.58226	0.01125
6.58351	0.01127
6.58475	0.011276
6.586	0.012063
6.58725	0.011875
6.58849	0.011811
6.58974	0.011082
6.59099	0.011193
6.59223	0.011402
6.59348	0.01188
6.59473	0.012937
6.59597	0.012091
6.59722	0.011991
6.59847	0.012424
6.59971	0.012152
6.60096	0.013522
6.60221	0.013555
6.60345	0.013632
6.6047	0.013613
6.60595	0.013396
6.60719	0.013025
6.60844	0.01255
6.60969	0.012658
6.61093	0.012132
6.61218	0.012204
6.61343	0.012692
6.61468	0.01306
6.61592	0.012636
6.61717	0.013875
6.61842	0.013237
6.61966	0.013571
6.62091	0.012705
6.62216	0.012482
6.6234	0.012587
6.62465	0.013452
6.6259	0.013317
6.62714	0.013808
6.62839	0.014185
6.62964	0.01418
6.63088	0.014463
6.63213	0.014473
6.63338	0.013943
6.63462	0.013577
6.63587	0.012759
6.63712	0.012459
6.63837	0.012173
6.63961	0.010579
6.64086	0.010632
6.6421	0.011103
6.64335	0.011563
6.6446	0.012144
6.64584	0.012344
6.64709	0.012629
6.64834	0.011749
6.64959	0.011835
6.65083	0.011303
6.65208	0.011343
6.65333	0.011755
6.65457	0.011244
6.65582	0.010928
6.65707	0.010823
6.65831	0.010998
6.65956	0.011323
6.66081	0.011304
6.66205	0.010299
6.6633	0.00914
6.66455	0.009555
6.66579	0.01001
6.66704	0.009846
6.66829	0.009684
6.66953	0.009437
6.67078	0.009497
6.67203	0.009477
6.67328	0.009485
6.67452	0.008611
6.67577	0.006999
6.67701	0.00637
6.67826	0.00705
6.67951	0.007304
6.68076	0.007376
6.682	0.007469
6.68325	0.007879
6.6845	0.008098
6.68574	0.007755
6.68699	0.007164
6.68824	0.00716
6.68948	0.007041
6.69073	0.007073
6.69198	0.007601
6.69322	0.007647
6.69447	0.008286
6.69572	0.008468
6.69696	0.008405
6.69821	0.009523
6.69946	0.010013
6.70071	0.010391
6.70195	0.010856
6.7032	0.011045
6.70444	0.010466
6.70569	0.009938
6.70694	0.009509
6.70819	0.009269
6.70943	0.009082
6.71068	0.009272
6.71193	0.009206
6.71317	0.009852
6.71442	0.00979
6.71567	0.009174
6.71691	0.009819
6.71816	0.010358
6.71941	0.010258
6.72065	0.010874
6.7219	0.00992
6.72315	0.009703
6.72439	0.01031
6.72564	0.011382
6.72689	0.010775
6.72813	0.009995
6.72938	0.009766
6.73063	0.009756
6.73187	0.00972
6.73312	0.009535
6.73437	0.009229
6.73562	0.009585
6.73686	0.010199
6.73811	0.011375
6.73935	0.011879
6.7406	0.011189
6.74185	0.010456
6.7431	0.009652
6.74434	0.009758
6.74559	0.009255
6.74684	0.008647
6.74808	0.008591
6.74933	0.00902
6.75058	0.009895
6.75182	0.009839
6.75307	0.009795
6.75432	0.00958
6.75556	0.009493
6.75681	0.009044
6.75806	0.008644
6.7593	0.008944
6.76055	0.008601
6.7618	0.008014
6.76304	0.007582
6.76429	0.007701
6.76554	0.008015
6.76678	0.007813
6.76803	0.007583
6.76928	0.008021
6.77053	0.008881
6.77177	0.009398
6.77302	0.009637
6.77427	0.010072
6.77551	0.010136
6.77676	0.009996
6.77801	0.009991
6.77925	0.009396
6.7805	0.008989
6.78175	0.009114
6.78299	0.009183
6.78424	0.009185
6.78549	0.009839
6.78673	0.009534
6.78798	0.009272
6.78923	0.009263
6.79047	0.009702
6.79172	0.009545
6.79297	0.009595
6.79421	0.010503
6.79546	0.011566
6.79671	0.012442
6.79795	0.012206
6.7992	0.011848
6.80045	0.011411
6.8017	0.011343
6.80294	0.012028
6.80419	0.012239
6.80544	0.012379
6.80668	0.012424
6.80793	0.013108
6.80918	0.014162
6.81042	0.014507
6.81167	0.014171
6.81292	0.012977
6.81416	0.012653
6.81541	0.012525
6.81666	0.012631
6.8179	0.012258
6.81915	0.01142
6.8204	0.011489
6.82164	0.011226
6.82289	0.011334
6.82414	0.012058
6.82538	0.012541
6.82663	0.01268
6.82788	0.012491
6.82913	0.012341
6.83037	0.012513
6.83162	0.012207
6.83287	0.011323
6.83411	0.010595
6.83536	0.010174
6.83661	0.010041
6.83785	0.010835
6.8391	0.010768
6.84035	0.011188
6.84159	0.01291
6.84284	0.013392
6.84409	0.012608
6.84533	0.012037
6.84658	0.011899
6.84783	0.011657
6.84907	0.011699
6.85032	0.01242
6.85157	0.01277
6.85281	0.013198
6.85406	0.013305
6.85531	0.01349
6.85656	0.01316
6.8578	0.01222
6.85905	0.011354
6.86029	0.010696
6.86154	0.01064
6.86279	0.011321
6.86404	0.011407
6.86528	0.010534
6.86653	0.009999
6.86778	0.009864
6.86902	0.009518
6.87027	0.008942
6.87152	0.008656
6.87276	0.008794
6.87401	0.008843
6.87526	0.009415
6.8765	0.009585
6.87775	0.009793
6.879	0.008918
6.88024	0.008977
6.88149	0.010638
6.88274	0.011233
6.88399	0.01169
6.88523	0.011359
6.88648	0.010585
6.88772	0.010152
6.88897	0.009863
6.89022	0.009447
6.89147	0.009822
6.89271	0.011107
6.89396	0.01146
6.8952	0.011476
6.89645	0.012201
6.8977	0.012949
6.89895	0.013255
6.90019	0.012942
6.90144	0.012436
6.90269	0.01227
6.90393	0.010841
6.90518	0.010978
6.90643	0.011975
6.90767	0.012266
6.90892	0.012641
6.91017	0.013007
6.91141	0.013321
6.91266	0.012954
6.91391	0.012374
6.91515	0.012163
6.9164	0.011702
6.91765	0.011603
6.9189	0.011509
6.92014	0.011443
6.92139	0.011103
6.92263	0.012166
6.92388	0.012185
6.92513	0.011323
6.92638	0.011434
6.92762	0.011484
6.92887	0.011648
6.93012	0.01236
6.93136	0.013039
6.93261	0.013084
6.93386	0.012551
6.9351	0.011857
6.93635	0.01199
6.9376	0.012618
6.93884	0.012958
6.94009	0.012617
6.94134	0.012547
6.94258	0.013612
6.94383	0.012979
6.94508	0.011392
6.94632	0.010742
6.94757	0.011782
6.94882	0.012212
6.95007	0.012617
6.95131	0.012286
6.95256	0.011752
6.95381	0.011114
6.95505	0.010138
6.9563	0.009788
6.95754	0.009655
6.95879	0.009211
6.96004	0.008771
6.96129	0.008615
6.96253	0.008356
6.96378	0.009006
6.96503	0.009061
6.96627	0.009019
6.96752	0.009138
6.96877	0.008632
6.97001	0.008584
6.97126	0.007899
6.97251	0.007998
6.97375	0.008483
6.975	0.008696
6.97625	0.008588
6.97749	0.008483
6.97874	0.009334
6.97999	0.009509
6.98123	0.009592
6.98248	0.009733
6.98373	0.010132
6.98498	0.009985
6.98622	0.009879
6.98747	0.010668
6.98872	0.009771
6.98996	0.010153
6.99121	0.009882
6.99245	0.009381
6.9937	0.008985
6.99495	0.008179
6.9962	0.007407
6.99744	0.006658
6.99869	0.007267
6.99994	0.007153
7.00118	0.005831
7.00243	0.00558
7.00368	0.005393
7.00492	0.006007
7.00617	0.005956
7.00742	0.007395
7.00866	0.007106
7.00991	0.006029
7.01116	0.006629
7.0124	0.006271
7.01365	0.007447
7.0149	0.008487
7.01614	0.00918
7.01739	0.008827
7.01864	0.008339
7.01989	0.007451
7.02113	0.007331
7.02238	0.007223
7.02363	0.006616
7.02487	0.006369
7.02612	0.006252
7.02737	0.006072
7.02861	0.006445
7.02986	0.006022
7.03111	0.006251
7.03235	0.00672
7.0336	0.007403
7.03485	0.008264
7.03609	0.008357
7.03734	0.008181
7.03859	0.009046
7.03983	0.009391
7.04108	0.008968
7.04233	0.008682
7.04357	0.008616
7.04482	0.008634
7.04607	0.009147
7.04732	0.008168
7.04856	0.008654
7.04981	0.008308
7.05106	0.00824
7.0523	0.007995
7.05355	0.008323
7.0548	0.007945
7.05604	0.007796
7.05729	0.008504
7.05854	0.009364
7.05978	0.010715
7.06103	0.01079
7.06228	0.010035
7.06352	0.011013
7.06477	0.01169
7.06602	0.01239
7.06726	0.011036
7.06851	0.010417
7.06976	0.010045
7.071	0.010652
7.07225	0.011079
7.0735	0.010662
7.07475	0.010906
7.07599	0.01038
7.07724	0.010341
7.07848	0.010509
7.07973	0.011533
7.08098	0.011678
7.08223	0.012265
7.08347	0.012556
7.08472	0.012673
7.08597	0.014237
7.08721	0.013598
7.08846	0.014729
7.08971	0.014765
7.09095	0.014479
7.0922	0.014301
7.09345	0.0148
7.09469	0.014718
7.09594	0.013893
7.09719	0.01264
7.09843	0.012237
7.09968	0.011572
7.10093	0.011304
7.10217	0.011163
7.10342	0.010922
7.10467	0.010784
7.10592	0.010047
7.10716	0.009564
7.10841	0.009145
7.10966	0.009628
7.1109	0.010075
7.11215	0.010363
7.1134	0.011045
7.11464	0.011307
7.11589	0.011784
7.11714	0.011972
7.11838	0.011666
7.11963	0.011974
7.12088	0.012383
7.12212	0.012077
7.12337	0.011765
7.12462	0.011651
7.12586	0.011757
7.12711	0.010916
7.12836	0.010199
7.1296	0.011244
7.13085	0.011157
7.1321	0.011108
7.13335	0.010872
7.13459	0.010946
7.13584	0.011024
7.13708	0.01169
7.13833	0.011553
7.13958	0.010985
7.14083	0.01012
7.14207	0.009447
7.14332	0.009067
7.14457	0.009926
7.14581	0.009232
7.14706	0.009157
7.14831	0.008886
7.14955	0.008788
7.1508	0.008006
7.15205	0.008043
7.15329	0.007457
7.15454	0.007761
7.15579	0.007645
7.15703	0.007642
7.15828	0.007959
7.15953	0.008874
7.16077	0.009048
7.16202	0.009153
7.16327	0.009304
7.16451	0.009361
7.16576	0.009447
7.16701	0.009886
7.16826	0.01043
7.1695	0.010853
7.17075	0.011708
7.17199	0.012233
7.17324	0.01173
7.17449	0.011625
7.17574	0.011601
7.17698	0.011907
7.17823	0.011724
7.17948	0.011653
7.18072	0.012306
7.18197	0.012045
7.18322	0.011743
7.18446	0.012456
7.18571	0.012678
7.18696	0.013128
7.1882	0.013156
7.18945	0.013697
7.1907	0.0139
7.19194	0.013595
7.19319	0.014409
7.19444	0.014898
7.19568	0.014945
7.19693	0.014987
7.19818	0.015968
7.19942	0.015916
7.20067	0.01693
7.20192	0.017809
7.20317	0.018344
7.20441	0.018904
7.20566	0.019352
7.2069	0.019319
7.20815	0.019955
7.2094	0.020287
7.21065	0.019757
7.21189	0.01992
7.21314	0.019956
7.21439	0.019635
7.21563	0.019993
7.21688	0.020408
7.21813	0.020632
7.21937	0.020182
7.22062	0.019853
7.22187	0.019546
7.22311	0.019865
7.22436	0.020626
7.22561	0.020924
7.22685	0.021151
7.2281	0.021309
7.22935	0.020637
7.2306	0.020491
7.23184	0.021047
7.23309	0.020704
7.23433	0.020122
7.23558	0.019678
7.23683	0.019613
7.23808	0.020274
7.23932	0.020896
7.24057	0.021078
7.24182	0.0218
7.24306	0.021723
7.24431	0.02166
7.24556	0.022034
7.2468	0.021466
7.24805	0.021694
7.2493	0.021924
7.25054	0.021274
7.25179	0.020962
7.25304	0.020841
7.25428	0.021111
7.25553	0.020747
7.25678	0.019969
7.25802	0.019793
7.25927	0.019807
7.26052	0.019177
7.26176	0.018699
7.26301	0.018383
7.26426	0.017225
7.26551	0.016722
7.26675	0.016644
7.268	0.016624
7.26925	0.016543
7.27049	0.01595
7.27174	0.015993
7.27299	0.015976
7.27423	0.015383
7.27548	0.015165
7.27673	0.014951
7.27797	0.014783
7.27922	0.014688
7.28047	0.014405
7.28171	0.014702
7.28296	0.014818
7.28421	0.014816
7.28545	0.014818
7.2867	0.014509
7.28795	0.014436
7.28919	0.014729
7.29044	0.015214
7.29169	0.015885
7.29293	0.016292
7.29418	0.015966
7.29543	0.015894
7.29668	0.016436
7.29792	0.01689
7.29917	0.016667
7.30042	0.01549
7.30166	0.014022
7.30291	0.013973
7.30416	0.014195
7.3054	0.014118
7.30665	0.014567
7.3079	0.014665
7.30914	0.014412
7.31039	0.014425
7.31164	0.014359
7.31288	0.01427
7.31413	0.014185
7.31538	0.01416
7.31662	0.014484
7.31787	0.01417
7.31912	0.014383
7.32036	0.015015
7.32161	0.01565
7.32286	0.016143
7.32411	0.016116
7.32535	0.015219
7.3266	0.015723
7.32785	0.016302
7.32909	0.016222
7.33034	0.016337
7.33159	0.016335
7.33283	0.016226
7.33408	0.016092
7.33533	0.016353
7.33657	0.015982
7.33782	0.015474
7.33907	0.015818
7.34031	0.016501
7.34156	0.01683
7.34281	0.016798
7.34405	0.016322
7.3453	0.016499
7.34655	0.016233
7.34779	0.015476
7.34904	0.015331
7.35029	0.015458
7.35154	0.015326
7.35278	0.015359
7.35403	0.015735
7.35527	0.015738
7.35652	0.016099
7.35777	0.016228
7.35902	0.015967
7.36026	0.016435
7.36151	0.017228
7.36276	0.017835
7.364	0.018902
7.36525	0.018878
7.3665	0.018287
7.36774	0.018331
7.36899	0.018097
7.37024	0.017882
7.37148	0.017997
7.37273	0.017834
7.37398	0.016883
7.37522	0.017711
7.37647	0.018406
7.37772	0.01807
7.37896	0.017324
7.38021	0.017454
7.38146	0.018394
7.3827	0.018561
7.38395	0.01849
7.3852	0.017686
7.38645	0.017159
7.38769	0.017673
7.38894	0.017212
7.39018	0.016992
7.39143	0.017875
7.39268	0.017787
7.39393	0.016679
7.39517	0.01657
7.39642	0.016597
7.39767	0.016976
7.39891	0.018798
7.40016	0.020263
7.40141	0.02067
7.40265	0.019912
7.4039	0.018987
7.40515	0.018642
7.40639	0.018626
7.40764	0.018414
7.40889	0.018459
7.41013	0.018746
7.41138	0.018717
7.41263	0.01863
7.41387	0.018509
7.41512	0.018557
7.41637	0.018421
7.41761	0.018584
7.41886	0.018545
7.42011	0.018679
7.42136	0.018329
7.4226	0.017827
7.42385	0.016684
7.4251	0.016423
7.42634	0.015795
7.42759	0.015172
7.42884	0.01535
7.43008	0.014879
7.43133	0.015344
7.43258	0.01564
7.43382	0.016703
7.43507	0.017103
7.43632	0.017909
7.43756	0.017223
7.43881	0.016915
7.44006	0.017509
7.4413	0.018251
7.44255	0.018093
7.4438	0.016744
7.44505	0.017018
7.44629	0.017232
7.44754	0.018931
7.44878	0.019225
7.45003	0.019395
7.45128	0.019873
7.45252	0.020131
7.45377	0.019452
7.45502	0.019628
7.45627	0.020449
7.45751	0.020477
7.45876	0.020603
7.46001	0.019926
7.46125	0.018908
7.4625	0.017551
7.46375	0.016645
7.46499	0.016977
7.46624	0.017882
7.46749	0.018168
7.46873	0.018813
7.46998	0.019166
7.47123	0.019826
7.47247	0.02013
7.47372	0.019978
7.47497	0.020984
7.47621	0.021027
7.47746	0.020312
7.47871	0.02004
7.47996	0.020772
7.4812	0.021353
7.48245	0.02077
7.48369	0.020685
7.48494	0.02074
7.48619	0.020862
7.48744	0.020548
7.48868	0.021084
7.48993	0.022466
7.49118	0.023191
[truncated: 10,032 more rows]

## Sheet: Fig 4E
Mass (Da)	His-ubiquitin	His-ubiquitin-maltose
5000	3.9	5.51
5000.12	77.45	9.19
5000.24	193.23	15.11
5000.36	333.59	25.82
5000.48	406.02	41.86
5000.59	408.69	65.96
5000.71	488.72	108.59
5000.83	674.94	165.29
5000.95	768.53	197.4
5001.07	693.4	180.78
5001.19	672.33	145.21
5001.31	824.1	122.37
5001.43	911.84	103.77
5001.54	761.62	75.56
5001.66	578.14	47.49
5001.78	572.28	31.69
5001.9	633.09	25.21
5002.02	581.13	21.36
5002.14	493.37	19.66
5002.26	554.75	21.55
5002.38	699.39	23.75
5002.49	694.77	21.84
5002.61	565.94	17.48
5002.73	561.85	15.21
5002.85	697.33	15.1
5002.97	718.35	13.62
5003.09	552.34	9.76
5003.21	414.37	6.12
5003.32	416.92	4.48
5003.44	430.75	4.09
5003.56	363.12	3.93
5003.68	310.81	4.1
5003.8	366.8	5.36
5003.92	447.68	7.71
5004.04	439.03	9.94
5004.16	398.47	11.1
5004.27	444.43	11.81
5004.39	527.7	12.78
5004.51	502.99	13.53
5004.63	375.38	13.21
5004.75	274.85	11.63
5004.87	242.15	9.53
5004.99	221.07	7.85
5005.11	186.82	6.96
5005.23	170.19	6.8
5005.34	186.6	6.98
5005.46	208.48	7.21
5005.58	221.5	7.94
5005.7	258.27	9.69
5005.82	332.46	11.57
5005.94	375.84	11.92
5006.06	332.32	10.93
5006.18	257.65	11.12
5006.29	223.11	14.38
5006.41	217.76	19.5
5006.53	199.67	23.46
5006.65	167	24.6
5006.77	147.5	22.86
5006.89	143.9	18.51
5007.01	136.48	12.63
5007.12	129.46	7.47
5007.24	143.88	4.54
5007.36	172.95	3.45
5007.48	185.54	3.07
5007.6	177.09	2.78
5007.72	181.32	2.5
5007.84	209.31	2.19
5007.96	222.75	1.78
5008.07	207.28	1.27
5008.19	205.45	0.85
5008.31	233.81	0.62
5008.43	245.72	0.5
5008.55	217.54	0.39
5008.67	199.96	0.29
5008.79	237.89	0.21
5008.91	288.35	0.16
5009.02	286.37	0.13
5009.14	262.15	0.12
5009.26	288.05	0.15
5009.38	335.84	0.22
5009.5	314.91	0.3
5009.62	236.66	0.39
5009.74	194.6	0.48
5009.86	202.22	0.59
5009.98	192.3	0.67
5010.09	150.12	0.7
5010.21	129.58	0.8
5010.33	149.3	1.08
5010.45	164.71	1.57
5010.57	149.59	2.24
5010.69	141.77	3.19
5010.81	175.07	4.53
5010.93	215.68	6.09
5011.04	222.48	7.62
5011.16	224.48	9.01
5011.28	264.14	10.32
5011.4	299.91	11.57
5011.52	267.86	12.65
5011.64	202.8	13.43
5011.76	175.02	14.1
5011.88	172.6	15.09
5011.99	147.75	17.03
5012.11	106.23	20.06
5012.23	83.82	23
5012.35	84.24	24.4
5012.47	84.94	24.46
5012.59	79.97	24.97
5012.71	86.14	27.14
5012.82	105.03	29.91
5012.94	110.93	32
5013.06	91.96	34.59
5013.18	67.62	38.76
5013.3	53.38	42.23
5013.42	42.98	40.89
5013.54	29.49	33.93
5013.66	16.9	25.67
5013.77	9.57	20.23
5013.89	6.05	17.48
5014.01	3.98	15.76
5014.13	3.13	14.79
5014.25	4	15.26
5014.37	6.24	16.74
5014.49	8.45	17.58
5014.61	10.23	17.35
5014.73	13.13	17.04
5014.84	17.21	16.59
5014.96	19.4	14.91
5015.08	19.08	11.97
5015.2	21.2	9.06
5015.32	29.7	6.97
5015.44	42.17	5.35
5015.56	56.54	3.99
5015.68	81.17	3.27
5015.79	127.48	3.52
5015.91	184.05	4.41
5016.03	219.17	5.25
5016.15	226.64	5.99
5016.27	227.35	7.35
5016.39	216.96	9.26
5016.51	177.83	10.35
5016.62	130.48	9.95
5016.74	107.54	8.93
5016.86	104.06	7.95
5016.98	95.06	6.62
5017.1	78.88	4.96
5017.22	74.23	3.9
5017.34	83.37	3.85
5017.46	86.59	4.16
5017.57	76.99	4.34
5017.69	73.71	5.14
5017.81	87.5	7.53
5017.93	98.47	10.58
5018.05	88.44	12.36
5018.17	70.27	13.42
5018.29	61.9	16.39
5018.41	58.15	21.19
5018.52	47.97	24.82
5018.64	36.54	27.27
5018.76	35.21	33.24
5018.88	43.1	43.53
5019	50.14	51
5019.12	53.77	53.3
5019.24	61.45	59.06
5019.36	73.07	71.71
5019.48	76.65	79.92
5019.59	71.39	76.07
5019.71	75.92	73.19
5019.83	99.18	86.06
5019.95	121.12	104.02
5020.07	121.14	106.77
5020.19	108.72	98.41
5020.31	100.92	97.92
5020.43	92.82	105.34
5020.54	76.06	106.08
5020.66	59.38	104.76
5020.78	51.36	124.61
5020.9	45.94	165.67
5021.02	36.51	195.64
5021.14	27.95	200.87
5021.26	27.1	209.95
5021.38	31.01	241.96
5021.49	32.4	267.43
5021.61	32.53	257.45
5021.73	38.06	236.51
5021.85	46.73	237.32
5021.97	48.79	249.74
5022.09	42.56	252.63
5022.21	35.4	254.97
5022.32	29.64	273.84
5022.44	21.7	288.06
5022.56	12.94	268.31
5022.68	8.37	239.93
5022.8	8.71	245.53
5022.92	10.51	271.64
5023.04	11.14	271.89
5023.16	11.91	248.5
5023.27	14.86	252.31
5023.39	17.59	287.4
5023.51	16.32	295.02
5023.63	12.66	265.89
5023.75	10.95	264.6
5023.87	11.56	306.01
5023.99	11.66	317.27
5024.11	10.41	266.41
5024.23	9.75	222
5024.34	10.29	234.12
5024.46	10.17	257.47
5024.58	8.72	238.33
5024.7	7.79	202.67
5024.82	8.62	199.69
5024.94	9.77	211.88
5025.06	9.56	196.19
5025.18	8.97	168.55
5025.29	9.5	174.57
5025.41	9.94	208.66
5025.53	8.32	219.69
5025.65	5.44	195.23
5025.77	3.29	179.34
5025.89	2.2	188.05
5026.01	1.51	185.27
5026.12	0.98	155.24
5026.24	0.73	128.97
5026.36	0.72	128.89
5026.48	0.73	134.33
5026.6	0.71	121.84
5026.72	0.8	108.5
5026.84	1.07	122.39
5026.96	1.25	151.04
5027.07	1.18	158.99
5027.19	1.11	146.57
5027.31	1.33	144
5027.43	1.76	154.19
5027.55	2.2	149.71
5027.67	3.05	124.93
5027.79	4.93	106.38
5027.91	7.53	108.67
5028.02	10.12	120.93
5028.14	14.19	135.78
5028.26	22.79	162.66
5028.38	33.81	200.49
5028.5	38.8	221.48
5028.62	36.4	213.54
5028.74	36.73	205.07
5028.86	43.99	221.42
5028.98	47.92	251.15
5029.09	41.76	271.35
5029.21	34.47	287.74
5029.33	34.83	316.96
5029.45	38.48	345.3
5029.57	39.2	356.31
5029.69	42.37	370.38
5029.81	56.61	410.41
5029.93	75.19	453.31
5030.04	83.32	461.12
5030.16	85.1	446.8
5030.28	94.84	454.93
5030.4	103.65	493.1
5030.52	92.63	529.99
5030.64	71.71	551.21
5030.76	67.09	572.33
5030.88	78.88	586.04
5030.99	81.64	572.71
5031.11	66.59	585.38
5031.23	52.41	719.53
5031.35	49.8	940.6
5031.47	48.4	1058.88
5031.59	40.05	1036.59
5031.71	31.55	1180.56
5031.82	29.73	1728.18
5031.94	29.86	2306.83
5032.06	26.28	2445.92
5032.18	22	2581.39
5032.3	21.81	3549.47
5032.42	23.87	4950.6
5032.54	23.68	5431.55
5032.66	21.98	5245.27
5032.77	22.13	6241.99
5032.89	22.96	8304.37
5033.01	21.68	8958.44
5033.13	20.7	8001.21
5033.25	25.71	8626.62
5033.37	35.55	11816.6
5033.49	40.85	13689.6
5033.61	39.12	11972.4
5033.73	39.68	10401.1
5033.84	46.97	12157.5
5033.96	51.43	14092.4
5034.08	45.42	12498.6
5034.2	36.35	10054.2
5034.32	32.95	11012
5034.44	32.58	13660.9
5034.56	30.64	13616.4
5034.68	30.22	12190.8
5034.79	36.6	15663.1
5034.91	46.89	25402.8
5035.03	53.41	33390
5035.15	58.5	34774.8
5035.27	74.03	37858
5035.39	102.88	47192.5
5035.51	134.45	51063.6
5035.62	163.91	43050.2
5035.74	198.82	35591.8
5035.86	230.73	37388.1
5035.98	236.69	38969.2
5036.1	236.3	32056
5036.22	286.24	24391.8
5036.34	384.58	24405
5036.46	442.34	27010.7
5036.57	421.72	24105.8
5036.69	423.42	18351.5
5036.81	506.96	17004.9
5036.93	551.34	18708.8
5037.05	463.84	17089.5
5037.17	355.53	12430.3
5037.29	350.89	9961.79
5037.41	395.42	10529.8
5037.52	380.92	10438.5
5037.64	350.83	8256.83
5037.76	431.85	6449.96
5037.88	588.4	6423.49
5038	623.9	6540.94
5038.12	499.4	5467.17
5038.24	403.57	4204.04
5038.36	420.81	3929.49
5038.48	429.2	4029.46
5038.59	360.37	3515.79
5038.71	313.57	2661.75
5038.83	358.73	2194.34
5038.95	407.8	2077.53
5039.07	383.66	1876.16
5039.19	373.67	1595.01
5039.31	474.35	1530.27
5039.43	589.86	1644.79
5039.54	574.23	1650.06
5039.66	497.01	1511.71
5039.78	542.83	1441.39
5039.9	710	1447.57
5040.02	803.35	1314.08
5040.14	741.02	1049.27
5040.26	657.99	906.3
5040.38	641.1	955.12
5040.49	637.2	998.22
5040.61	635.73	934.9
5040.73	701.98	935.57
5040.85	805.14	1111.28
5040.97	809.43	1260.74
5041.09	714.95	1205.63
5041.21	677.07	1134.38
5041.32	719.92	1278.87
5041.44	673.79	1473.07
5041.56	472.79	1419.24
5041.68	271.04	1220.52
5041.8	182.09	1201.26
5041.92	156.54	1336.09
5042.04	125.61	1324.84
5042.16	90.28	1158.76
5042.27	78.05	1128.19
5042.39	85.39	1270.73
5042.51	86.59	1296.65
5042.63	73.97	1123.18
5042.75	61.59	1017.11
5042.87	56.46	1087.26
5042.99	52.04	1107.04
5043.11	44.54	964.96
5043.23	36.77	864.73
5043.34	29.8	945.66
5043.46	21.69	1026.74
5043.58	13.27	931.62
5043.7	7.48	810.5
5043.82	4.73	867.84
5043.94	3.31	996.22
5044.06	2.22	968.39
5044.18	1.53	851.5
5044.29	1.39	889.74
5044.41	1.52	1060.04
5044.53	1.56	1119.27
5044.65	1.5	1052.18
5044.77	1.54	1107.2
5044.89	1.6	1313
5045.01	1.38	1365.03
5045.12	0.96	1181.19
5045.24	0.64	1074.12
5045.36	0.51	1195.25
5045.48	0.47	1288.01
5045.6	0.44	1167.8
5045.72	0.48	1066.38
5045.84	0.58	1193.65
5045.96	0.64	1323.77
5046.07	0.62	1199.13
5046.19	0.69	990.25
5046.31	0.91	992.69
5046.43	1.08	1137.94
5046.55	0.99	1139.34
5046.67	0.79	1001.89
5046.79	0.72	984.38
5046.91	0.82	1109.4
5047.02	0.95	1148.51
5047.14	1.14	1043.33
5047.26	1.56	993.23
5047.38	2.16	1093.22
5047.5	2.71	1179.02
5047.62	3.42	1148.6
5047.74	4.96	1143.07
5047.86	7.15	1250.23
5047.98	8.45	1299.72
5048.09	8.46	1167.18
5048.21	9.25	1024.88
5048.33	12.16	1033.2
5048.45	15.68	1070.29
5048.57	19.36	982.56
5048.69	28.03	849.93
5048.81	44.61	815.41
5048.93	56.56	823.51
5049.04	50.14	745.12
5049.16	35.07	632.07
5049.28	28.54	625.96
5049.4	29.77	704.55
5049.52	27.9	707.42
5049.64	21.63	605.13
5049.76	18.56	540.7
5049.88	20.08	568.19
5049.99	20.73	571.2
5050.11	19.7	480.25
5050.23	22.95	386.21
5050.35	31.56	372.45
5050.47	35.36	392.69
5050.59	28.11	386.46
5050.71	17.86	385.87
5050.82	12.43	436.54
5050.94	10.22	491.79
5051.06	8	482.05
5051.18	6.18	449.33
5051.3	6.04	478.25
5051.42	6.51	524.85
5051.54	5.89	488.96
5051.66	4.6	408.58
5051.77	4.12	397.19
5051.89	4.3	446.57
5052.01	3.88	449.65
5052.13	2.78	395.88
5052.25	2	385.36
5052.37	1.79	434.06
5052.49	1.6	442.63
5052.61	1.15	390.11
5052.73	0.71	389.19
5052.84	0.48	490.06
5052.96	0.36	574.95
5053.08	0.25	558.13
5053.2	0.18	552.44
5053.32	0.16	676.03
5053.44	0.16	816.27
5053.56	0.15	812.12
5053.68	0.12	776.61
5053.79	0.11	926.62
5053.91	0.11	1168.16
5054.03	0.1	1214.65
5054.15	0.08	1125.35
5054.27	0.07	1286.26
5054.39	0.07	1718.58
5054.51	0.06	1932.43
5054.62	0.05	1756.86
5054.74	0.05	1673.02
5054.86	0.08	1952.07
5054.98	0.12	2148.01
5055.1	0.16	1909.56
5055.22	0.21	1652.82
5055.34	0.24	1835.51
5055.46	0.23	2147.6
5055.57	0.2	2070.48
5055.69	0.18	1812.05
5055.81	0.2	1912.03
5055.93	0.23	2215.9
5056.05	0.22	2149.05
5056.17	0.21	1803.36
5056.29	0.24	1782.4
5056.41	0.32	2111.02
5056.52	0.42	2196.69
5056.64	0.55	1914.25
5056.76	0.73	1832.75
5056.88	0.87	2113.09
5057	0.82	2186.29
5057.12	0.67	1817.34
5057.24	0.59	1524.93
5057.36	0.6	1653.41
5057.48	0.56	1821.67
5057.59	0.45	1634.84
5057.71	0.37	1333.2
5057.83	0.38	1283.13
5057.95	0.43	1343.32
5058.07	0.5	1204.97
5058.19	0.69	939.66
5058.31	1.05	799.08
5058.43	1.33	780.76
5058.54	1.29	709.08
5058.66	1.07	553.95
5058.78	0.9	430.74
5058.9	0.74	372.33
5059.02	0.51	313.99
5059.14	0.28	238.41
5059.26	0.14	187.5
5059.38	0.07	175.22
5059.49	0.04	170.61
5059.61	0.02	155.24
5059.73	0.01	148.05
5059.85	0.01	162.02
5059.97	0.01	175.09
5060.09	0.01	168.02
5060.21	0.01	158.16
5060.32	0.01	165.23
5060.44	0	172.22
5060.56	0	158.25
5060.68	0	139.56
5060.8	0	140.02
5060.92	0	149.43
5061.04	0	144.59
5061.16	0	134.24
5061.27	0	144.31
5061.39	0	167.45
5061.51	0	172.55
5061.63	0	161.15
5061.75	0	167.69
5061.87	0	198.27
5061.99	0	215.85
5062.11	0	206.36
5062.23	0	207.84
5062.34	0	241.36
5062.46	0	268.57
5062.58	0	263.77
5062.7	0	276.06
5062.82	0	354.39
5062.94	0	454.87
5063.06	0.01	506.84
5063.18	0.01	536.92
5063.29	0.01	613.4
5063.41	0.01	693.65
5063.53	0.01	681.95
5063.65	0	619.99
5063.77	0	634.8
5063.89	0	710.57
5064.01	0	703.41
5064.12	0	593.68
5064.24	0	520.3
5064.36	0	534.32
5064.48	0	529.09
5064.6	0	452.72
5064.72	0	394
5064.84	0	407.32
5064.96	0	418.82
5065.07	0	371.96
5065.19	0	333.76
5065.31	0	369.64
5065.43	0	422.68
5065.55	0	415.35
5065.67	0	386.16
5065.79	0	408.23
5065.91	0	446.65
5066.02	0	428.83
5066.14	0	384.99
5066.26	0	398.03
5066.38	0	454.33
5066.5	0	457.19
5066.62	0	391.51
5066.74	0	343.36
5066.86	0	349.88
5066.98	0	353.12
5067.09	0	308.72
5067.21	0	254.37
5067.33	0.01	231.38
5067.45	0.01	217.02
5067.57	0.02	180.58
5067.69	0.03	137.1
5067.81	0.04	113.18
5067.93	0.05	104.33
5068.04	0.05	92.67
5068.16	0.05	78.66
5068.28	0.07	72.64
5068.4	0.12	72.34
5068.52	0.19	67.71
5068.64	0.31	60.08
5068.76	0.47	60.03
5068.88	0.59	68.06
5068.99	0.58	72.55
5069.11	0.49	70.14
5069.23	0.49	73.32
5069.35	0.68	90.11
5069.47	0.98	109.91
5069.59	1.35	120.52
5069.71	1.91	129.18
5069.82	2.6	150.25
5069.94	2.88	175.66
5070.06	2.48	185.23
5070.18	1.93	185.48
5070.3	1.71	200.07
5070.42	1.68	225.32
5070.54	1.54	235.83
5070.66	1.46	234.96
5070.77	1.79	254.05
5070.89	2.39	288.83
5071.01	2.63	297.03
5071.13	2.3	273.4
5071.25	1.86	258.43
5071.37	1.56	269.16
5071.49	1.24	277.24
5071.61	0.81	263.51
5071.73	0.46	253.25
5071.84	0.26	271.61
5071.96	0.15	304.63
5072.08	0.08	334.55
5072.2	0.05	376.16
5072.32	0.05	437.76
5072.44	0.05	474.97
5072.56	0.05	450.2
5072.68	0.05	404.2
5072.79	0.05	393.07
5072.91	0.04	397.3
5073.03	0.03	366.65
5073.15	0.02	314.71
5073.27	0.01	293.06
5073.39	0.01	305.96
5073.51	0	316.02
5073.62	0	320.34
5073.74	0	361.57
5073.86	0	444.97
5073.98	0	513.04
5074.1	0	538.12
5074.22	0.01	573
5074.34	0.01	660.69
5074.46	0.02	759.59
5074.57	0.03	844.55
5074.69	0.04	987.23
5074.81	0.05	1186.51
5074.93	0.06	1256.83
5075.05	0.07	1098.34
5075.17	0.08	910.66
5075.29	0.11	915.31
5075.41	0.18	1029.69
5075.52	0.37	1059.19
5075.64	1.03	1088.96
5075.76	3.14	1343.25
5075.88	8.07	1689.14
5076	15.97	1740.96
5076.12	25.64	1514.65
5076.24	38.36	1409.68
5076.36	59.79	1510.86
5076.48	98.94	1484.87
5076.59	173.66	1221.09
5076.71	297.52	1017.35
5076.83	422.31	1021.11
5076.95	455.69	1037.03
5077.07	412.99	951.72
5077.19	479.36	946.06
5077.31	915.93	1165.38
5077.43	1837.85	1377.54
5077.54	2865.88	1291.95
5077.66	3297.24	1063.75
5077.78	2877.88	1021.52
5077.9	2027.23	1131.5
5078.02	1345.15	1131.1
5078.14	1209.52	1002.41
5078.26	1630.93	954.34
5078.38	2129.63	1013.86
5078.49	2064.92	993.28
5078.61	1467.69	851.7
5078.73	974.74	764.37
5078.85	972.4	801.53
5078.97	1367.64	822.55
5079.09	1794.89	727.3
5079.21	1891.78	599.43
5079.32	1599.87	543.24
5079.44	1137.58	536.34
5079.56	795.74	519.38
5079.68	784.18	511.94
5079.8	1085.53	549.11
5079.92	1364.31	577.95
5080.04	1258.98	527.65
5080.16	863.57	445.88
5080.27	549.26	443.25
5080.39	469.27	532.02
5080.51	539.59	633.97
5080.63	606.6	713.87
5080.75	554.11	790.15
5080.87	394.44	832.08
5080.99	234.86	785.28
5081.11	165.58	702.46
5081.23	206.43	717
5081.34	289.84	845.53
5081.46	296.61	913.34
5081.58	201.51	813.04
5081.7	98.22	694.65
5081.82	47.19	712.9
5081.94	34.12	789.64
5082.06	34.04	791.51
5082.18	34.53	791.15
5082.29	31.23	930.41
5082.41	23.54	1095.54
5082.53	14.14	1075.82
5082.65	7.41	985.88
5082.77	5.22	1110.91
5082.89	5.87	1377.05
5083.01	6.24	1419.06
5083.12	4.74	1206.3
5083.24	2.54	1094.36
5083.36	1.1	1217.71
5083.48	0.5	1310.54
5083.6	0.3	1213.08
5083.72	0.23	1167.71
5083.84	0.19	1363.35
5083.96	0.19	1564.73
5084.07	0.29	1550.84
5084.19	0.56	1558.11
5084.31	0.95	1818.62
5084.43	1.17	1993.96
5084.55	0.99	1711.05
5084.67	0.59	1249.94
5084.79	0.28	1052.5
5084.91	0.12	1077.91
5085.02	0.06	1058.09
5085.14	0.05	987.83
5085.26	0.1	1081
5085.38	0.26	1371.36
5085.5	0.69	1646.39
5085.62	1.73	1876.48
5085.74	3.52	2355.84
5085.86	5.06	2989.86
5085.98	4.81	3035.47
5086.09	2.98	2246.24
5086.21	1.27	1316.98
5086.33	0.45	782.65
5086.45	0.17	554.8
5086.57	0.08	446.67
5086.69	0.12	442.48
5086.81	0.37	580.41
5086.93	1.21	822.9
5087.04	3.55	1101.56
5087.16	8.98	1456.44
5087.28	17.12	1918.23
5087.4	21.8	2209.03
5087.52	17.74	1961.01
5087.64	9.41	1308.81
5087.76	3.63	737.99
5087.88	1.23	438.13
5087.99	0.41	295.28
5088.11	0.17	228.41
5088.23	0.21	246.6
5088.35	0.57	370.33
5088.47	1.57	589.25
5088.59	4.05	909.91
5088.71	9.33	1398.82
5088.82	16.1	1940.68
5088.94	18.43	2107.47
5089.06	13.54	1714.05
5089.18	6.77	1131.89
5089.3	2.89	729.19
5089.42	1.42	506.03
5089.54	0.87	341.59
5089.66	0.92	219.19
5089.77	1.92	179.54
5089.89	4.43	220.68
5090.01	9.02	309.46
5090.13	17.53	449.22
5090.25	32.2	686.5
5090.37	46.37	975.26
5090.49	45.7	1098.98
5090.61	30.36	952.25
5090.73	15.24	718.14
5090.84	7.42	550.61
5090.96	3.94	409.16
5091.08	2.07	260.3
5091.2	1.22	153.21
5091.32	1.23	119.88
5091.44	1.84	138.66
5091.56	2.76	180.74
5091.68	4.01	253.77
5091.79	5.46	380.7
5091.91	6.02	510.13
5092.03	4.87	544.13
5092.15	2.96	491.25
5092.27	1.63	439.46
5092.39	1.02	402.06
5092.51	0.71	332.03
5092.62	0.48	238.33
5092.74	0.36	180.86
5092.86	0.35	178.41
5092.98	0.43	194.83
5093.1	0.69	203.53
5093.22	1.34	221.58
5093.34	2.32	268.93
5093.46	2.98	323.54
5093.57	2.77	353.75
5093.69	2.05	377.02
5093.81	1.41	423.94
5093.93	0.97	456.07
5094.05	0.62	416.17
5094.17	0.37	332.38
5094.29	0.25	272.41
5094.41	0.2	249.9
5094.52	0.19	242.58
5094.64	0.22	254.17
5094.76	0.28	308.3
5094.88	0.34	383.13
5095	0.33	411.94
5095.12	0.26	379.94
5095.24	0.17	343.81
5095.36	0.11	330.85
5095.48	0.07	309.83
5095.59	0.04	268.32
5095.71	0.03	239.9
5095.83	0.03	252.54
5095.95	0.05	289.6
5096.07	0.08	320.36
5096.19	0.14	357.1
5096.31	0.21	422.21
5096.43	0.25	471.19
5096.54	0.22	455.29
5096.66	0.15	431.81
5096.78	0.1	492.36
5096.9	0.08	614.36
5097.02	0.07	679.81
5097.14	0.06	666.75
5097.26	0.05	709.21
5097.38	0.05	858.22
5097.49	0.06	963.38
5097.61	0.08	959.69
5097.73	0.14	1024.58
5097.85	0.2	1231.17
5097.97	0.22	1328.35
5098.09	0.19	1156.64
5098.21	0.14	958.37
5098.32	0.14	980.08
5098.44	0.16	1085.07
5098.56	0.16	1014.36
5098.68	0.16	826.21
5098.8	0.17	769.47
5098.92	0.22	861.35
5099.04	0.26	895.54
5099.16	0.25	792.35
5099.27	0.22	678.44
5099.39	0.16	614.97
5099.51	0.11	529.66
5099.63	0.08	411.36
5099.75	0.06	338.85
5099.87	0.06	339.42
5099.99	0.05	346.5
5100.11	0.03	306.48
5100.23	0.02	251.16
5100.34	0.01	224.47
5100.46	0.01	211.21
5100.58	0.01	185.14
5100.7	0.01	165.18
5100.82	0	177.43
5100.94	0	199.98
5101.06	0	195.92
5101.18	0	179.27
5101.29	0	192.39
5101.41	0	229.21
5101.53	0	239.56
5101.65	0	216.15
5101.77	0	214.27
5101.89	0	258.86
5102.01	0	295.22
5102.12	0	283.85
5102.24	0	275.5
5102.36	0	317.41
5102.48	0	362.17
5102.6	0	355.44
5102.72	0	345.98
5102.84	0	406.97
5102.96	0	490.4
5103.07	0	488.89
5103.19	0	429.46
5103.31	0	432.44
5103.43	0	492.16
5103.55	0	497.47
5103.67	0	450.85
5103.79	0	475.41
5103.91	0	592.36
5104.02	0	653.53
5104.14	0	572.75
5104.26	0	461
5104.38	0	418.83
5104.5	0	396.92
5104.62	0	349.36
5104.74	0	333.72
5104.86	0	389.22
5104.98	0	446.62
5105.09	0	437.53
5105.21	0	417.32
5105.33	0	485.14
5105.45	0	614.51
5105.57	0	677.53
5105.69	0	650.53
5105.81	0	630.12
5105.93	0	630.77
5106.04	0	590.16
5106.16	0	544
5106.28	0	581.83
5106.4	0	664.15
5106.52	0	658.47
5106.64	0	557.21
5106.76	0	494.38
5106.88	0	543.79
5106.99	0	639.12
5107.11	0	714.82
5107.23	0	819.98
5107.35	0	973.71
5107.47	0	1045.03
5107.59	0	967.07
5107.71	0	872.03
5107.82	0	870.29
5107.94	0	894.97
5108.06	0	850.78
5108.18	0	795.47
5108.3	0	849.27
5108.42	0	955.5
5108.54	0	949.11
5108.66	0	855.82
5108.77	0	835.32
5108.89	0	890.41
5109.01	0	904.07
5109.13	0	890.89
5109.25	0	1001.55
5109.37	0	1234.34
5109.49	0	1334.76
5109.61	0	1210.65
5109.73	0	1165.73
5109.84	0	1381.96
5109.96	0	1560.09
5110.08	0.01	1454.7
5110.2	0.01	1347.21
5110.32	0.02	1578.23
5110.44	0.02	1931.92
5110.56	0.02	1952.3
5110.68	0.01	1752.26
5110.79	0.02	1868.94
5110.91	0.02	2274.2
5111.03	0.03	2361.13
5111.15	0.03	2095.08
5111.27	0.05	2132.26
5111.39	0.09	2571.61
5111.51	0.12	2708.94
5111.62	0.11	2289.01
5111.74	0.09	1961.53
5111.86	0.06	2163.55
5111.98	0.04	2421.91
5112.1	0.03	2220.5
5112.22	0.03	1904.8
5112.34	0.02	1976.11
5112.46	0.02	2130.57
5112.57	0.02	1899.57
5112.69	0.02	1548.4
5112.81	0.02	1551.31
5112.93	0.01	1760.23
5113.05	0.01	1701.85
5113.17	0	1407.28
5113.29	0	1332.31
5113.41	0	1539.55
5113.52	0	1607.92
5113.64	0	1386.31
5113.76	0	1255.32
5113.88	0	1500.88
5114	0	1913.98
5114.12	0	2232.88
5114.24	0	2634.17
5114.36	0	3251.13
5114.48	0	3661.35
5114.59	0	3720.31
5114.71	0	4098.83
5114.83	0	5044.21
5114.95	0	5652.33
5115.07	0	5434.95
5115.19	0	5449.63
5115.31	0	6563.84
5115.43	0	7632.58
5115.54	0	7405.28
5115.66	0	7110.63
5115.78	0	8188.95
5115.9	0	9220.49
5116.02	0	8500.35
5116.14	0	7476.63
5116.26	0	8366.71
5116.38	0	10103.5
5116.49	0	9931.64
5116.61	0	8355.4
5116.73	0	8410.4
5116.85	0	10168.8
5116.97	0	10586.2
5117.09	0	9023.56
5117.21	0	8140.92
5117.32	0	8856.02
5117.44	0	8996.88
5117.56	0	7563.01
5117.68	0	6521.47
5117.8	0	7174.1
5117.92	0	7823.34
5118.04	0	6834.14
5118.16	0	5431.92
5118.27	0	5257.41
5118.39	0	5590.09
5118.51	0	5008.2
5118.63	0	3889.93
5118.75	0	3479.26
5118.87	0	3683.02
5118.99	0	3487.94
5119.11	0	2798.49
5119.23	0	2397.14
5119.34	0	2486.45
5119.46	0	2496.39
5119.58	0	2149.04
5119.7	0	1815.07
5119.82	0	1781.55
5119.94	0.01	1838.81
5120.06	0.02	1780.42
5120.18	0.05	1840.42
5120.29	0.12	2298.97
5120.41	0.23	2857.44
5120.53	0.34	2992.15
5120.65	0.44	3039.95
5120.77	0.59	4158.33
5120.89	0.77	6508.36
5121.01	0.85	8283.85
5121.12	0.75	8664.58
5121.24	0.63	10197.7
5121.36	0.62	14776.4
5121.48	0.62	19236
5121.6	0.54	19998.1
5121.72	0.45	20413
5121.84	0.43	25934.9
5121.96	0.46	32743.5
5122.07	0.48	32721.8
5122.19	0.52	29787.2
5122.31	0.67	35335.7
5122.43	0.86	46717.6
5122.55	0.9	49145.8
5122.67	0.77	42144.4
5122.79	0.69	41726.7
5122.91	0.71	52320.7
5123.02	0.71	58302.6
5123.14	0.58	51401.6
5123.26	0.41	45324.6
5123.38	0.3	49993.2
5123.5	0.24	54239.6
5123.62	0.18	47915.9
5123.74	0.15	41150.5
5123.86	0.14	45727.2
5123.98	0.15	52541.3
5124.09	0.13	47487.5
5124.21	0.1	37232.2
5124.33	0.07	36292.4
5124.45	0.06	41513.7
5124.57	0.04	39738.6
5124.69	0.02	30943
5124.81	0.01	26168.5
5124.93	0.01	27622.4
5125.04	0	27078.5
5125.16	0	21622.6
5125.28	0	17634
5125.4	0	18299.7
5125.52	0	18606.3
5125.64	0	15198.9
5125.76	0	11737
5125.88	0	11446.9
5125.99	0	11927.7
5126.11	0	10295.2
5126.23	0	7989.37
5126.35	0	7468.77
5126.47	0	7961.92
5126.59	0	7344.72
5126.71	0	5800.8
5126.82	0	5056.89
5126.94	0	5282.01
5127.06	0	5164.36
5127.18	0	4350.4
5127.3	0	3777.3
5127.42	0	3778.48
5127.54	0	3748.5
5127.66	0	3486.82
5127.77	0	3364.83
5127.89	0	3400.18
5128.01	0	3213.55
5128.13	0	2829.5
5128.25	0	2653.21
5128.37	0	2671.1
5128.49	0	2497.11
5128.61	0	2154.76
5128.73	0	2073.79
5128.84	0	2327.16
5128.96	0	2455.18
5129.08	0	2270.5
5129.2	0	2227.57
5129.32	0	2528.47
5129.44	0	2661.75
5129.56	0	2337.39
5129.68	0	2028.62
5129.79	0	2148.16
5129.91	0	2363.31
5130.03	0	2186.72
5130.15	0	1805.46
5130.27	0	1723.57
5130.39	0	1910.25
5130.51	0	1920.13
5130.62	0	1683.61
5130.74	0	1596.25
5130.86	0	1801.25
5130.98	0	1930.53
5131.1	0	1762.6
5131.22	0	1635.44
5131.34	0	1864.7
5131.46	0	2209.77
5131.57	0	2268.42
5131.69	0	2111.05
5131.81	0	2077.75
5131.93	0	2117.55
5132.05	0	1946.59
5132.17	0	1705.77
5132.29	0	1776.61
5132.41	0	2051.69
5132.52	0	2041.88
5132.64	0	1704.43
5132.76	0	1509.21
5132.88	0	1626.89
5133	0	1700.01
5133.12	0	1519.93
5133.24	0	1348.6
5133.36	0	1387.85
5133.48	0	1433.96
5133.59	0	1296.21
5133.71	0	1168.2
5133.83	0.01	1274.4
5133.95	0.01	1436.67
5134.07	0.01	1392.4
5134.19	0.02	1284.91
5134.31	0.02	1395.46
5134.43	0.04	1621.48
5134.54	0.06	1626.69
5134.66	0.08	1419.43
5134.78	0.11	1336.27
5134.9	0.13	1436.14
5135.02	0.12	1422.35
5135.14	0.09	1205.84
5135.26	0.07	1052.38
5135.38	0.06	1102.98
5135.49	0.06	1163.35
5135.61	0.07	1052.8
5135.73	0.09	881.33
5135.85	0.11	834.48
5135.97	0.12	901.57
5136.09	0.11	978.98
5136.21	0.1	1040.14
5136.32	0.09	1075.45
5136.44	0.09	1028.24
5136.56	0.09	914.23
5136.68	0.11	856.57
5136.8	0.14	890.77
5136.92	0.15	878.55
5137.04	0.13	739.28
5137.16	0.08	603.85
5137.27	0.04	608.24
5137.39	0.03	686.73
5137.51	0.02	681.02
5137.63	0.02	601.21
5137.75	0.03	624.87
5137.87	0.06	804.19
5137.99	0.17	965.76
5138.11	0.48	1024.26
5138.23	1.28	1228.72
5138.34	2.61	1811.94
5138.46	3.55	2444.31
5138.58	3.06	2541.25
5138.7	1.67	2106.1
5138.82	0.62	1608.55
5138.94	0.19	1284.48
5139.06	0.06	1085.64
5139.18	0.02	958.89
5139.29	0.01	890.39
5139.41	0.03	820.3
5139.53	0.1	698.86
5139.65	0.32	620.33
5139.77	0.9	755.69
5139.89	1.88	1135.57
5140.01	2.62	1541.12
5140.12	2.4	1725.99
5140.24	1.45	1690.77
5140.36	0.6	1499.25
5140.48	0.19	1124.97
5140.6	0.05	678.9
5140.72	0.01	374.49
5140.84	0	260.19
5140.96	0	232.38
5141.07	0	205.9
5141.19	0.01	191.53
5141.31	0.01	260.67
5141.43	0.04	461.48
5141.55	0.08	737.42
5141.67	0.1	944.51
5141.79	0.08	988
5141.91	0.04	866.05
5142.02	0.01	644.71
5142.14	0	456.33
5142.26	0	393.24
5142.38	0	417.22
5142.5	0	436.22
5142.62	0	442.38
5142.74	0	541.18
5142.86	0	810.51
5142.98	0	1191.28
5143.09	0.01	1660.33
5143.21	0.01	2355.72
5143.33	0.01	3135.72
5143.45	0.01	3330.12
5143.57	0	2656.24
5143.69	0	1820.28
5143.81	0	1504.39
5143.93	0	1532.18
5144.04	0	1422.43
5144.16	0	1166.76
5144.28	0	1116.6
5144.4	0	1346.85
5144.52	0	1566.06
5144.64	0	1682.92
5144.76	0.01	2005.62
5144.88	0.01	2585.43
5144.99	0.01	2862.5
5145.11	0	2505.67
5145.23	0	2002.56
5145.35	0	1840.36
5145.47	0	1833.24
5145.59	0	1689.58
5145.71	0	1587.73
5145.82	0	1763.43
5145.94	0.01	1950.38
5146.06	0.02	1802.56
5146.18	0.05	1574.31
5146.3	0.12	1734.44
5146.42	0.23	2138.03
5146.54	0.33	2204.51
5146.66	0.4	1874.57
5146.77	0.51	1680.66
5146.89	0.95	1817.74
5147.01	2.49	1905.74
5147.13	7.18	1732.07
5147.25	17.42	1579.14
5147.37	30.85	1674.6
5147.49	40.18	1826.26
5147.61	45.98	1800.08
5147.73	63.68	1701.92
5147.84	107.65	1702.89
5147.96	163.33	1712.47
5148.08	193.89	1645.84
5148.2	188.71	1659.85
5148.32	168.52	1835
5148.44	146.4	1940.05
5148.56	131.74	1821.42
5148.68	156.55	1721.94
5148.79	254.67	1843.16
5148.91	389.8	1926.89
5149.03	451.66	1709.34
5149.15	404.13	1429.51
5149.27	342.19	1457.98
5149.39	333.75	1725.45
5149.51	335.72	1857.25
5149.62	299.3	1782.11
5149.74	249.14	1839.38
5149.86	220.02	2161.63
5149.98	197.99	2373.8
5150.1	159.4	2210.81
5150.22	112.18	1980.56
5150.34	76.49	2006.27
5150.46	53.96	2126.27
5150.57	35.61	2084.58
5150.69	19.92	2004.77
5150.81	9.89	2139.18
5150.93	5.26	2350.99
5151.05	3.32	2308.53
5151.17	2.21	2058.94
5151.29	1.4	1880.19
5151.41	0.83	1793.24
5151.52	0.46	1658.01
5151.64	0.25	1516.46
5151.76	0.14	1527.64
5151.88	0.08	1650.91
5152	0.05	1667.25
5152.12	0.03	1568.46
5152.24	0.02	1615.3
5152.36	0.01	1850.32
5152.48	0	1919.09
5152.59	0	1639.53
5152.71	0	1326.88
5152.83	0	1276.39
5152.95	0	1360.29
5153.07	0	1336.34
5153.19	0	1265.33
5153.31	0	1368.7
5153.43	0	1573.57
5153.54	0	1618.85
5153.66	0	1547.18
5153.78	0	1603.91
5153.9	0	1735.8
5154.02	0	1659.63
5154.14	0	1392.21
5154.26	0	1233.89
5154.38	0	1262.97
5154.49	0	1264.79
5154.61	0	1140.07
5154.73	0	1066.95
5154.85	0	1144.65
5154.97	0	1181.49
5155.09	0	1037.21
5155.21	0	872.1
5155.32	0	869.08
5155.44	0	945.42
5155.56	0	917.71
5155.68	0	808.01
5155.8	0	754.84
5155.92	0.01	745.06
5156.04	0.01	679.48
5156.16	0.01	585.51
5156.27	0.01	572.95
5156.39	0.01	641.35
5156.51	0.02	676.83
5156.63	0.03	626.96
5156.75	0.05	554.84
5156.87	0.09	507.19
5156.99	0.19	458.09
5157.11	0.36	406.57
5157.23	0.61	408.87
5157.34	0.81	483.21
5157.46	0.9	566.25
5157.58	0.9	608.24
5157.7	0.87	654.31
5157.82	0.79	757.12
5157.94	0.62	850.48
5158.06	0.44	834.05
5158.18	0.37	753.89
5158.29	0.44	736.03
5158.41	0.64	777.54
5158.53	0.95	775.46
5158.65	1.47	729.3
5158.77	2.24	742.2
5158.89	2.97	828.17
5159.01	3.3	864.31
5159.12	3.35	785.36
5159.24	3.46	692.69
5159.36	3.49	674.66
5159.48	3.08	677.25
5159.6	2.38	631.46
5159.72	1.93	568.62
5159.84	1.92	547.7
5159.96	2.06	559.04
5160.07	2.07	573.84
5160.19	2.04	624.83
5160.31	2.11	745.51
5160.43	2.11	864.26
5160.55	1.79	886.09
5160.67	1.28	875.84
5160.79	0.89	970.02
5160.91	0.66	1104.78
5161.02	0.48	1096.08
5161.14	0.31	1014.22
5161.26	0.21	1161.92
5161.38	0.19	1553.83
5161.5	0.23	1779.03
5161.62	0.26	1681.6
5161.74	0.3	1705.11
5161.86	0.34	2146.15
5161.98	0.36	2537.98
5162.09	0.35	2438.92
5162.21	0.33	2354.23
5162.33	0.32	2882.1
5162.45	0.32	3524.23
5162.57	0.3	3486.55
5162.69	0.28	3153.79
5162.81	0.28	3448.28
5162.93	0.3	4109.93
5163.04	0.29	4140.55
5163.16	0.25	3694.09
5163.28	0.19	3908.02
5163.4	0.14	4847.93
5163.52	0.11	5184.58
5163.64	0.1	4516.88
5163.76	0.12	4158.31
5163.88	0.19	4713.93
5163.99	0.32	5010.04
5164.11	0.56	4307.83
5164.23	0.98	3654.94
5164.35	1.53	3979.57
5164.47	1.91	4487.62
5164.59	1.93	4148.81
5164.71	1.71	3481.73
5164.82	1.41	3493.24
5164.94	1.05	3852.23
5165.06	0.76	3589.54
5165.18	0.67	2882.84
5165.3	0.78	2638.8
5165.42	0.93	2865.11
5165.54	1.08	2837.43
5165.66	1.34	2458.05
5165.77	1.75	2295.21
5165.89	1.99	2438
5166.01	1.83	2393.67
5166.13	1.43	2071.97
5166.25	1.06	1932.73
5166.37	0.73	2117.41
5166.49	0.43	2177.21
5166.61	0.22	1880.37
5166.73	0.12	1615.86
5166.84	0.11	1667.47
5166.96	0.11	1742.76
5167.08	0.12	1544.96
5167.2	0.11	1286.19
5167.32	0.1	1287.26
5167.44	0.08	1435
5167.56	0.05	1421.84
5167.68	0.03	1292.48
5167.79	0.01	1310.43
5167.91	0.01	1426.23
5168.03	0	1350.36
5168.15	0	1083.55
5168.27	0	936.8
5168.39	0	1034.94
5168.51	0.01	1170.78
5168.62	0.01	1184.23
5168.74	0.01	1180.31
5168.86	0.01	1255.71
5168.98	0.01	1284.19
5169.1	0.01	1147.51
5169.22	0	945.7
5169.34	0	814.52
5169.46	0	744.23
5169.57	0	682.25
5169.69	0	646.04
5169.81	0	657.19
5169.93	0.01	667.67
5170.05	0.01	642.11
5170.17	0.02	643.48
5170.29	0.03	744.31
5170.41	0.05	880.61
5170.52	0.07	915.69
5170.64	0.08	878.1
5170.76	0.07	952.48
5170.88	0.06	1167.62
5171	0.05	1296.03
5171.12	0.04	1213.89
5171.24	0.04	1131.11
5171.36	0.06	1227.06
5171.48	0.12	1353.72
5171.59	0.21	1349.99
5171.71	0.37	1365.94
5171.83	0.59	1568.69
5171.95	0.76	1740.85
5172.07	0.81	1598.73
5172.19	0.77	1307.34
5172.31	0.71	1202.78
5172.43	0.6	1250.06
5172.54	0.44	1207.57
5172.66	0.27	1103.35
5172.78	0.16	1153.17
5172.9	0.12	1329.38
5173.02	0.13	1370.38
5173.14	0.19	1231.13
5173.26	0.29	1156.33
5173.38	0.4	1217.15
5173.49	0.44	1198.2
5173.61	0.38	1017.08
5173.73	0.28	863.69
5173.85	0.21	856.72
5173.97	0.16	863.77
5174.09	0.14	771.67
5174.21	0.13	683.46
5174.32	0.13	697.01
5174.44	0.12	716.96
5174.56	0.11	634.33
5174.68	0.09	515.86
5174.8	0.09	480.67
5174.92	0.08	513.79
5175.04	0.07	513.12
5175.16	0.06	451.59
5175.27	0.05	389.6
5175.39	0.04	351.8
5175.51	0.03	299.75
5175.63	0.02	221
5175.75	0.01	151.97
5175.87	0.01	111.84
5175.99	0.01	84.61
5176.11	0	57.59
5176.23	0	34.89
5176.34	0	21.36
5176.46	0	14.23
5176.58	0	9.48
5176.7	0	6.26
5176.82	0	4.75
5176.94	0	4.31
5177.06	0	4.04
5177.18	0	3.84
5177.29	0	4.07
5177.41	0	4.67
5177.53	0	5.12
5177.65	0	5.45
5177.77	0	6.34
5177.89	0.01	7.86
5178.01	0.01	9.14
5178.12	0.01	9.88
5178.24	0.01	10.9
5178.36	0.02	12.43
5178.48	0.04	13.15
5178.6	0.07	12.26
5178.72	0.09	10.99
5178.84	0.11	10.63
5178.96	0.16	10.85
5179.07	0.26	11.26
5179.19	0.43	12.88
5179.31	0.68	16.32
5179.43	0.9	19.09
5179.55	0.92	18.25
5179.67	0.74	15.25
5179.79	0.51	13.56
5179.91	0.39	13.16
5180.02	0.4	11.55
5180.14	0.43	8.31
5180.26	0.39	5.4
5180.38	0.29	4.01
5180.5	0.2	3.78
5180.62	0.18	4.35
5180.74	0.21	6.16
5180.86	0.28	9.21
5180.98	0.33	11.81
5181.09	0.32	12.6
5181.21	0.27	12.98
5181.33	0.19	14.92
5181.45	0.13	17.12
5181.57	0.09	16.67
5181.69	0.08	14.02
5181.81	0.07	12.14
5181.93	0.06	11.92
5182.04	0.04	12.53
5182.16	0.04	14.57
5182.28	0.05	20.4
5182.4	0.08	30
5182.52	0.1	38.43
5182.64	0.11	42.68
5182.76	0.13	46.06
5182.88	0.16	48.79
5182.99	0.18	45.46
5183.11	0.2	36.79
5183.23	0.24	30.81
5183.35	0.27	31.2
5183.47	0.28	32.97
5183.59	0.26	30.82
5183.71	0.26	26.57
5183.82	0.36	24.54
5183.94	0.67	24.7
5184.06	1.32	25.44
5184.18	2.53	28.67
5184.3	4.56	36.92
5184.42	7.73	47.19
5184.54	12.93	54.57
5184.66	21.51	62.18
5184.77	33.49	76.52
5184.89	46.28	90.54
5185.01	58.56	89.28
5185.13	75.89	76.68
5185.25	104.17	72.75
5185.37	135.94	82.32
5185.49	154.46	89.61
5185.61	159.41	86.07
5185.73	178.9	84.41
5185.84	234.48	95.9
5185.96	293.18	113
5186.08	295.96	130.12
5186.2	244.03	167.2
5186.32	199.26	245.26
5186.44	191.7	330.6
5186.56	185.45	356.9
5186.68	148.36	332.55
5186.79	102.72	341.6
5186.91	83.68	417.75
5187.03	89.53	498.92
5187.15	90.23	517.89
5187.27	70.09	474.95
5187.39	44.58	402.66
5187.51	30.08	321.67
5187.62	24.81	252.58
5187.74	21.18	225.67
5187.86	16.81	253.36
5187.98	13.74	298.48
5188.1	13.3	304.06
5188.22	14.01	261.87
5188.34	13.87	209.89
5188.46	12.66	175.49
5188.57	11.59	159.29
5188.69	11.16	153.81
5188.81	10.47	150.62
5188.93	8.75	137.49
5189.05	6.37	109.68
5189.17	4.2	78.96
5189.29	2.72	59.14
5189.41	1.83	51.01
5189.52	1.26	46.53
5189.64	0.89	40.85
5189.76	0.65	35.44
5189.88	0.49	31.9
5190	0.39	29.12
5190.12	0.35	27.46
5190.24	0.35	30.22
5190.36	0.36	37.22
5190.48	0.35	41.16
5190.59	0.32	37.4
5190.71	0.28	31.89
5190.83	0.23	32.09
5190.95	0.18	36.17
5191.07	0.14	37.44
5191.19	0.11	36.29
5191.31	0.1	39.48
5191.43	0.09	46.52
5191.54	0.09	48.91
5191.66	0.11	45.89
5191.78	0.16	47.36
5191.9	0.24	57.26
5192.02	0.33	66.29
5192.14	0.41	69.45
5192.26	0.45	79.96
5192.38	0.43	109.25
5192.49	0.36	142.43
5192.61	0.28	157.47
5192.73	0.27	160.09
5192.85	0.33	165.08
5192.97	0.43	160.74
5193.09	0.52	134.48
5193.21	0.56	105.91
5193.32	0.56	98.9
5193.44	0.5	108.41
5193.56	0.42	117.84
5193.68	0.41	133.42
5193.8	0.51	177.11
5193.92	0.67	237.11
5194.04	0.76	268.52
5194.16	0.73	270.93
5194.27	0.75	298.94
5194.39	0.99	367.11
5194.51	1.41	406.47
5194.63	1.85	365.77
5194.75	2.24	304.55
5194.87	2.57	304.75
5194.99	2.7	348.76
5195.11	2.47	368.82
5195.23	2.03	369.04
5195.34	1.75	405.57
5195.46	1.78	469.05
5195.58	1.9	482.42
5195.7	1.79	423.26
5195.82	1.45	362.59
5195.94	1.21	348.97
5196.06	1.26	346.83
5196.18	1.54	319.84
5196.29	1.94	289.73
5196.41	2.51	291.84
5196.53	3.24	321.13
5196.65	3.7	340.16
5196.77	3.38	326.06
5196.89	2.45	289.04
5197.01	1.63	253.05
5197.12	1.31	234.9
5197.24	1.34	233.76
5197.36	1.44	235.69
5197.48	1.56	229.36
5197.6	1.86	216.75
5197.72	2.43	208.21
5197.84	3.13	206.78
5197.96	3.86	209.45
5198.07	4.79	231.56
5198.19	5.96	303.73
5198.31	6.62	416.72
5198.43	6.1	499.95
5198.55	4.94	518.91
5198.67	4.2	560.7
5198.79	4.06	718.74
5198.91	3.88	900.18
5199.02	3.28	919.63
5199.14	2.66	810.6
5199.26	2.38	786.58
5199.38	2.3	881.96
5199.5	2.18	907.88
5199.62	2.13	806.78
5199.74	2.47	767.53
5199.86	3.09	870.66
5199.98	3.35	920.35
5200.09	2.91	789.6
5200.21	2.25	655.86
5200.33	1.84	719
5200.45	1.62	878.23
5200.57	1.36	889.14
5200.69	1.07	770.8
5200.81	0.85	759.48
5200.93	0.68	882.68
5201.04	0.52	926.87
5201.16	0.43	828.43
5201.28	0.41	768.41
5201.4	0.44	827.17
5201.52	0.44	844.61
5201.64	0.38	719.18
5201.76	0.31	583.34
5201.88	0.28	553.45
5201.99	0.3	555.94
5202.11	0.35	505.16
5202.23	0.47	458.12
5202.35	0.63	500.42
5202.47	0.73	579.25
5202.59	0.65	574.5
5202.71	0.45	496.26
5202.82	0.3	467.36
5202.94	0.24	541.22
5203.06	0.26	667.62
5203.18	0.35	817.29
5203.3	0.55	1034.35
5203.42	0.92	1320.64
5203.54	1.34	1588.45
5203.66	1.61	1860.45
5203.77	1.67	2272.31
5203.89	1.67	2693.6
5204.01	1.69	2829.49
5204.13	1.61	2825.05
5204.25	1.38	3127.26
5204.37	1.08	3662.53
5204.49	0.85	3866.77
5204.61	0.74	3764.25
5204.73	0.69	4131.7
5204.84	0.71	5084.49
5204.96	0.9	5549.56
5205.08	1.41	5056.91
5205.2	2.21	4701.42
5205.32	3.05	5213.59
5205.44	3.94	5641.86
5205.56	5.28	5153.67
5205.68	7.14	4636.73
5205.79	8.38	5035.32
5205.91	7.88	5546.57
5206.03	6.23	5080.6
5206.15	4.89	4235.35
5206.27	4.24	4163.47
5206.39	3.75	4549.18
5206.51	3.29	4287.92
5206.62	3.3	3458.77
5206.74	3.99	3125.36
5206.86	4.87	3489.49
5206.98	5.48	3637.27
5207.1	6.21	3204.39
5207.22	7.5	2956.2
5207.34	8.41	3265.74
5207.46	7.69	3422.89
5207.57	5.95	2973.57
5207.69	4.81	2478.32
5207.81	4.54	2445.25
5207.93	4.1	2509.46
5208.05	2.99	2170.3
5208.17	1.87	1639.32
5208.29	1.34	1402.72
5208.41	1.25	1451.14
5208.52	1.28	1445.69
5208.64	1.48	1339.71
5208.76	2.13	1392.86
5208.88	3.13	1597.74
5209	3.67	1607.18
5209.12	3.24	1328.19
5209.24	2.46	1053.3
5209.36	2.03	952.43
5209.48	1.91	890.63
5209.59	1.74	750.93
5209.71	1.46	627.54
5209.83	1.3	645.02
5209.95	1.26	750.33
5210.07	1.14	787.26
5210.19	0.91	743.08
5210.31	0.77	774.48
5210.43	0.81	932.08
5210.54	0.92	1047.6
5210.66	0.96	1014.26
5210.78	0.99	982.63
5210.9	1.1	1109.88
5211.02	1.21	1279.89
5211.14	1.14	1272.81
5211.26	0.86	1124.5
5211.38	0.55	1057.49
5211.49	0.35	1120.6
5211.61	0.26	1176.01
5211.73	0.23	1183.62
5211.85	0.23	1258.74
5211.97	0.28	1438.56
5212.09	0.38	1570.94
5212.21	0.55	1537.06
5212.32	0.83	1441.06
5212.44	1.23	1416.46
5212.56	1.67	1420.97
5212.68	2.03	1373.95
5212.8	2.33	1301.66
5212.92	2.8	1238.39
5213.04	3.73	1157.47
5213.16	4.98	1061.97
5213.27	5.97	991.68
5213.39	6.25	934.32
5213.51	6.06	849.32
5213.63	5.88	755.84
5213.75	5.77	708.71
5213.87	5.33	692.75
5213.99	4.42	627.18
5214.11	3.45	500.37
5214.23	2.81	392.67
5214.34	2.39	343.94
5214.46	2.02	308.73
5214.58	1.72	251.22
5214.7	1.63	197.12
5214.82	1.69	173.41
5214.94	1.71	161.22
5215.06	1.62	135.08
5215.18	1.53	104.04
5215.29	1.49	88.14
5215.41	1.35	85.79
5215.53	1.08	86.19
5215.65	0.81	93.8
5215.77	0.63	122.39
5215.89	0.52	167.81
5216.01	0.41	208.95
5216.12	0.34	249.99
5216.24	0.34	326.12
5216.36	0.39	429.97
5216.48	0.4	493.92
5216.6	0.35	512.4
5216.72	0.29	579.29
5216.84	0.27	715.52
5216.96	0.25	794.5
5217.07	0.22	753.32
5217.19	0.17	711.05
5217.31	0.14	744.86
5217.43	0.13	746.84
5217.55	0.11	636.94
5217.67	0.08	517.18
5217.79	0.05	483.64
5217.91	0.03	470.09
5218.02	0.03	390.66
5218.14	0.02	284.86
5218.26	0.02	226.95
5218.38	0.03	208.38
5218.5	0.03	178.09
5218.62	0.04	126.08
5218.74	0.03	80.36
5218.86	0.03	53.84
5218.98	0.03	36.8
5219.09	0.03	22.82
5219.21	0.02	13.54
5219.33	0.02	9.04
5219.45	0.01	6.52
5219.57	0.01	4.35
5219.69	0.01	2.68
5219.81	0.01	1.81
5219.93	0.02	1.43
5220.04	0.03	1.14
5220.16	0.04	0.87
5220.28	0.06	0.68
5220.4	0.1	0.57
5220.52	0.21	0.46
5220.64	0.43	0.4
5220.76	0.84	0.41
5220.88	1.38	0.48
5220.99	1.74	0.51
5221.11	1.63	0.46
5221.23	1.13	0.37
5221.35	0.62	0.3
5221.47	0.34	0.25
5221.59	0.28	0.2
5221.71	0.4	0.17
5221.82	0.66	0.17
5221.94	1.23	0.18
5222.06	2.95	0.2
5222.18	9.26	0.33
5222.3	31.43	0.74
5222.42	91.29	1.64
5222.54	192.63	3.02
5222.66	275.49	4.45
5222.77	262.09	5.2
5222.89	168.09	4.77
5223.01	82.02	3.7
5223.13	53.09	3.11
5223.25	72.81	3.68
5223.37	108.21	4.94
5223.49	117.34	5.73
5223.61	88.94	6.13
5223.73	61.08	8.62
5223.84	86.06	17.54
5223.96	225.07	37.39
5224.08	524.12	70.49
5224.2	867.03	115.86
5224.32	981.48	166.34
5224.44	774.3	201.38
5224.56	454.03	203.48
5224.68	239.97	189.75
5224.79	189.74	191.61
5224.91	264.55	200.7
5225.03	356.99	177.72
5225.15	341.71	118.58
5225.27	222.38	61.29
5225.39	109.42	29.79
5225.51	59.8	19.24
5225.62	58.56	20.72
5225.74	75.67	30.22
5225.86	84.47	43.66
5225.98	78.13	54.55
5226.1	70.74	60.88
5226.22	70.9	67.22
5226.34	72.98	73.14
5226.46	70.08	70.12
5226.57	60.34	55.42
5226.69	45.06	36.98
5226.81	27.95	23.01
5226.93	14.27	15.05
5227.05	6.87	11
5227.17	4.8	9.39
5227.29	5.89	9.68
5227.41	7.85	10.69
5227.52	8.6	10.85
5227.64	8.37	10.06
5227.76	10.04	9.62
5227.88	16.28	10
5228	26.02	9.99
5228.12	33.11	8.59
5228.24	31.71	6.44
5228.36	23.32	4.63
5228.48	14.62	3.31
5228.59	10.29	2.3
5228.71	11.51	1.69
5228.83	17.28	1.5
5228.95	23.68	1.48
5229.07	25.65	1.3
5229.19	22.34	0.96
5229.31	17.43	0.7
5229.43	14.33	0.61
5229.54	13.99	0.68
5229.66	15.29	0.91
5229.78	15.86	1.29
5229.9	14.01	1.71
5230.02	10.21	1.95
5230.14	6.61	1.98
5230.26	4.68	2.08
5230.38	4.22	2.27
5230.49	4.18	2.3
5230.61	3.88	2.06
5230.73	3.4	1.91
5230.85	3	2.08
5230.97	2.71	2.39
5231.09	2.42	2.66
5231.21	2.17	3.14
5231.32	2.11	4.15
5231.44	2.17	5.3
5231.56	2.09	5.74
5231.68	1.77	5.44
5231.8	1.47	5.13
5231.92	1.35	4.9
5232.04	1.31	4.2
5232.16	1.18	3.12
5232.27	0.94	2.21
5232.39	0.72	1.64
5232.51	0.57	1.17
5232.63	0.49	0.73
5232.75	0.47	0.44
5232.87	0.53	0.31
5232.99	0.64	0.23
5233.11	0.72	0.16
5233.23	0.69	0.11
5233.34	0.6	0.09
5233.46	0.52	0.09
5233.58	0.44	0.09
5233.7	0.37	0.08
5233.82	0.3	0.08
5233.94	0.24	0.09
5234.06	0.19	0.09
5234.18	0.16	0.09
5234.29	0.12	0.09
5234.41	0.09	0.11
5234.53	0.07	0.12
5234.65	0.04	0.11
5234.77	0.03	0.1
5234.89	0.02	0.1
5235.01	0.01	0.12
5235.12	0	0.14
5235.24	0	0.18
5235.36	0	0.22
5235.48	0	0.26
5235.6	0	0.29
5235.72	0	0.35
5235.84	0	0.45
5235.96	0	0.64
5236.07	0	0.92
5236.19	0	1.31
5236.31	0	1.71
5236.43	0	1.95
5236.55	0	2.07
5236.67	0	2.24
5236.79	0	2.54
5236.91	0.01	2.93
5237.02	0.01	3.45
5237.14	0.01	4.43
5237.26	0.02	5.97
[truncated: 73,791 more rows]
