# Supplementary material for: The RBR E3 ubiquitin ligase HOIL-1 can ubiquitinate diverse non-protein substrates in vitro
Source: Life Sci Alliance. 2025 Apr 1;8(6):e202503243. doi: 10.26508/lsa.202503243 (PMC11962058; doi:10.26508/lsa.202503243)
Supplement: Supplementary file 6 [file LSA-2025-03243_SdataFS4.xlsx]

## Sheet: Fig S4D
	Ubiquitin	Ubiquitin-maltose
Crystal solution 1	22.18	75.93
Crystal solution 2	19.8	75.2
